# Supplementary material for: Detection of foaling using a tail-attached device with a thermistor and tri-axial accelerometer in pregnant mares
Source: PLoS One. 2023 Jun 2;18(6):e0286807. doi: 10.1371/journal.pone.0286807 (PMC10237642; doi:10.1371/journal.pone.0286807)
Supplement: S1 Data — (XLSX) [file pone.0286807.s001.xlsx]

## Sheet: VIO
NAME	DATE-TIME	DEVICE NO.	TEMPERATURE (℃)	ROLL ANGLE (radian)	ACTIVITY INTENSITY	Y-AXIS ACCELERATION (mg)
VIO	2021-04-14 13:02:55	213	37	3.2	13.4	620
VIO	2021-04-14 13:05:56	213	37	3.25	4.6	628
VIO	2021-04-14 13:08:56	213	37.05	3.15	4.2	612
VIO	2021-04-14 13:11:56	213	37.05	3.05	2	636
VIO	2021-04-14 13:14:56	213	37.1	3.25	13	616
VIO	2021-04-14 13:17:56	213	36.95	3.3	21	468
VIO	2021-04-14 13:20:56	213	36.8	3.3	3.8	632
VIO	2021-04-14 13:23:56	213	36.8	3.3	7.2	612
VIO	2021-04-14 13:26:56	213	36.75	3.3	6.4	616
VIO	2021-04-14 13:32:56	213	36.8	3.3	9.4	652
VIO	2021-04-14 13:50:56	213	37	3.2	2	664
VIO	2021-04-14 13:53:56	213	37.05	3.3	3	656
VIO	2021-04-14 13:56:56	213	37.1	3.3	2.8	628
VIO	2021-04-14 13:59:56	213	37.05	3.35	19	448
VIO	2021-04-14 14:02:56	213	36.7	3.25	26.6	552
VIO	2021-04-14 14:05:56	213	36.5	3.25	29	608
VIO	2021-04-14 14:08:56	213	36.5	3.25	2.8	632
VIO	2021-04-14 14:11:56	213	36.45	3.25	24.4	568
VIO	2021-04-14 14:14:56	213	36.4	3.2	4.4	608
VIO	2021-04-14 14:17:57	213	36.5	3.15	26.6	672
VIO	2021-04-14 14:20:57	213	36.6	3.2	23.2	632
VIO	2021-04-14 14:23:57	213	36.6	3.2	14.4	636
VIO	2021-04-14 14:26:57	213	36.6	3.2	36.2	484
VIO	2021-04-14 14:29:57	213	36.5	3.35	16	612
VIO	2021-04-14 14:32:57	213	36.55	3.25	10.6	608
VIO	2021-04-14 14:35:57	213	36.55	3.15	31	584
VIO	2021-04-14 14:38:57	213	36.55	3.2	26.2	648
VIO	2021-04-14 14:41:57	213	36.65	3.2	2.2	644
VIO	2021-04-14 14:44:57	213	36.75	3.35	1.6	640
VIO	2021-04-14 14:47:57	213	36.85	3.15	4.6	640
VIO	2021-04-14 14:50:57	213	36.9	3.2	28.4	616
VIO	2021-04-14 14:53:57	213	36.9	3.1	1.6	644
VIO	2021-04-14 14:56:57	213	37	3.2	3	644
VIO	2021-04-14 14:59:57	213	37.05	3.25	2	648
VIO	2021-04-14 15:02:57	213	37.1	3.15	6.4	608
VIO	2021-04-14 15:05:57	213	37.1	3.2	6.8	584
VIO	2021-04-14 15:08:57	213	36.85	3.35	19.4	388
VIO	2021-04-14 15:11:57	213	36.55	3.2	12.8	596
VIO	2021-04-14 15:14:57	213	36.55	3.25	2.8	636
VIO	2021-04-14 15:23:57	213	36.65	3.25	24	660
VIO	2021-04-14 15:26:57	213	36.7	3.25	1.6	660
VIO	2021-04-14 15:29:57	213	36.75	3.25	26.4	580
VIO	2021-04-14 15:32:58	213	36.7	3.2	11.8	648
VIO	2021-04-14 15:35:58	213	36.8	3.25	15	644
VIO	2021-04-14 15:44:58	213	36.8	3.25	18.4	588
VIO	2021-04-14 15:47:58	213	36.8	3.2	33.2	616
VIO	2021-04-14 15:50:58	213	36.7	3.2	5.8	588
VIO	2021-04-14 15:53:58	213	36.6	3.25	28.4	604
VIO	2021-04-14 16:02:58	213	36.5	3.25	17	660
VIO	2021-04-14 16:08:58	213	36.6	3.25	25.8	652
VIO	2021-04-14 16:11:58	213	36.7	3.25	2	656
VIO	2021-04-14 16:20:58	213	36.8	3.2	38.8	616
VIO	2021-04-14 16:23:58	213	36.7	3.3	36.8	568
VIO	2021-04-14 16:29:58	213	36.7	3.25	5.8	616
VIO	2021-04-14 16:32:58	213	36.75	3.35	2.2	640
VIO	2021-04-14 16:35:58	213	36.75	3.25	27.8	572
VIO	2021-04-14 16:38:58	213	36.7	3.25	8.2	608
VIO	2021-04-14 16:44:59	213	36.75	3.2	32.6	640
VIO	2021-04-14 16:47:59	213	36.65	3.3	22.2	400
VIO	2021-04-14 17:05:59	213	36.7	3.25	2	660
VIO	2021-04-14 17:08:59	213	36.7	3.25	36.6	548
VIO	2021-04-14 17:11:59	213	36.65	3.3	13	596
VIO	2021-04-14 17:14:59	213	36.7	3.2	2	616
VIO	2021-04-14 17:17:59	213	36.8	3.3	18.6	580
VIO	2021-04-14 17:20:59	213	36.75	3.2	33.4	592
VIO	2021-04-14 17:23:59	213	36.7	3.2	33.8	628
VIO	2021-04-14 17:26:59	213	36.75	3.25	10.2	592
VIO	2021-04-14 17:29:59	213	36.7	3.25	38.4	596
VIO	2021-04-14 17:32:59	213	36.7	3.15	36.8	580
VIO	2021-04-14 17:35:59	213	36.65	3.25	24.4	516
VIO	2021-04-14 17:47:59	213	36.65	3.05	2.4	660
VIO	2021-04-14 17:53:59	213	36.85	3.25	32.8	556
VIO	2021-04-14 17:56:59	213	36.7	3.25	5.2	596
VIO	2021-04-14 18:00:00	213	36.65	3.2	22	580
VIO	2021-04-14 18:03:00	213	36.6	3.25	19.4	580
VIO	2021-04-14 18:06:00	213	36.6	3	2	616
VIO	2021-04-14 18:09:00	213	36.65	3.3	2.8	628
VIO	2021-04-14 18:12:00	213	36.75	3.2	2	640
VIO	2021-04-14 18:15:00	213	36.85	3.1	2	624
VIO	2021-04-14 18:18:00	213	36.9	3.1	2.4	600
VIO	2021-04-14 18:21:00	213	36.95	3.3	2	632
VIO	2021-04-14 18:24:00	213	37	3.3	6.6	560
VIO	2021-04-14 18:27:00	213	36.9	3.2	33.8	608
VIO	2021-04-14 18:30:00	213	36.95	3.3	2	644
VIO	2021-04-14 18:33:00	213	37	3	2.4	640
VIO	2021-04-14 18:36:00	213	37.05	3.3	2	616
VIO	2021-04-14 18:39:00	213	37.1	3.1	4.6	608
VIO	2021-04-14 18:42:00	213	37.1	3.3	2	632
VIO	2021-04-14 18:45:00	213	37.15	3.1	3.6	604
VIO	2021-04-14 18:48:00	213	37.15	3.1	23.8	588
VIO	2021-04-14 18:54:00	213	36.6	3.15	5.6	560
VIO	2021-04-14 18:57:00	213	36.55	3.25	22	636
VIO	2021-04-14 19:00:00	213	36.65	3.25	8.6	664
VIO	2021-04-14 19:09:00	213	36.95	3.25	19.6	620
VIO	2021-04-14 19:12:00	213	36.95	3.3	8	620
VIO	2021-04-14 19:18:01	213	36.7	3.3	22	424
VIO	2021-04-14 19:21:01	213	36.5	3.2	15	632
VIO	2021-04-14 19:48:01	213	36.75	3.25	32.4	532
VIO	2021-04-14 19:51:01	213	36.6	3.25	19.2	596
VIO	2021-04-14 19:54:01	213	36.65	3.15	2	644
VIO	2021-04-14 19:57:01	213	36.75	3.2	6.2	620
VIO	2021-04-14 20:00:01	213	36.75	3.2	11	624
VIO	2021-04-14 20:03:01	213	36.8	3.1	3	648
VIO	2021-04-14 20:06:01	213	36.9	3	27.4	632
VIO	2021-04-14 20:09:01	213	37	3.25	7.2	640
VIO	2021-04-14 20:12:01	213	37.05	3.1	2	648
VIO	2021-04-14 20:15:01	213	37.1	3.2	16	600
VIO	2021-04-14 20:18:01	213	37.1	3.2	1.6	636
VIO	2021-04-14 20:21:01	213	37.2	3.1	2.4	616
VIO	2021-04-14 20:24:01	213	37.2	3.2	2	640
VIO	2021-04-14 20:27:02	213	37.15	3.3	4.2	560
VIO	2021-04-14 20:30:02	213	37.1	3.2	5	544
VIO	2021-04-14 20:33:02	213	37	3.2	19.4	540
VIO	2021-04-14 20:36:02	213	36.7	3.25	30	332
VIO	2021-04-14 20:39:02	213	36.21	3.05	25.8	548
VIO	2021-04-14 20:42:02	213	36.11	2.55	2	712
VIO	2021-04-14 20:45:02	213	36.21	2.5	3	700
VIO	2021-04-14 20:48:02	213	36.4	2.5	2	700
VIO	2021-04-14 20:51:02	213	36.5	2.45	3	692
VIO	2021-04-14 20:54:02	213	36.6	2.4	2.2	692
VIO	2021-04-14 20:57:02	213	36.75	2.35	2.4	680
VIO	2021-04-14 21:00:02	213	36.8	2.35	2.2	684
VIO	2021-04-14 21:03:02	213	37	2.25	2	672
VIO	2021-04-14 21:06:02	213	36.9	3.1	40	448
VIO	2021-04-14 21:09:02	213	36.6	3.3	1.6	616
VIO	2021-04-14 21:12:02	213	36.6	3.3	7	640
VIO	2021-04-14 21:15:02	213	36.7	3.25	2	640
VIO	2021-04-14 21:18:02	213	36.75	3.25	12.6	592
VIO	2021-04-14 21:21:02	213	36.65	3.2	3.6	608
VIO	2021-04-14 21:24:02	213	36.7	3.15	6	652
VIO	2021-04-14 21:27:02	213	36.7	3.2	8.2	572
VIO	2021-04-14 21:30:02	213	36.65	3.25	2.6	604
VIO	2021-04-14 21:33:02	213	36.7	3.3	2.4	624
VIO	2021-04-14 21:36:02	213	36.8	3.2	1.6	628
VIO	2021-04-14 21:42:03	213	36.75	3.2	36.2	536
VIO	2021-04-14 21:45:03	213	36.65	3.3	2.4	620
VIO	2021-04-14 22:00:03	213	36.9	3.25	5.6	592
VIO	2021-04-14 22:18:03	213	37	3.25	31.6	380
VIO	2021-04-14 22:21:03	213	36.7	3.2	2	596
VIO	2021-04-14 22:24:03	213	36.6	3.25	30.2	512
VIO	2021-04-14 22:27:03	213	36.55	3.25	6.4	584
VIO	2021-04-14 22:30:03	213	36.5	3.25	17.4	544
VIO	2021-04-14 22:33:03	213	36.5	3.1	3.4	560
VIO	2021-04-14 22:36:03	213	36.55	3.3	3	604
VIO	2021-04-14 22:39:03	213	36.65	3.2	3	596
VIO	2021-04-14 22:42:03	213	36.75	3.25	2.6	600
VIO	2021-04-14 22:45:03	213	36.85	3.25	4.6	560
VIO	2021-04-14 22:48:03	213	36.8	3.15	2.6	572
VIO	2021-04-14 22:51:03	213	36.8	3.2	2	596
VIO	2021-04-14 22:54:04	213	36.9	3.15	10.2	600
VIO	2021-04-14 22:57:04	213	36.95	3.15	1.6	588
VIO	2021-04-14 23:00:04	213	37	3.05	2	620
VIO	2021-04-14 23:03:04	213	37.1	3.2	4.2	588
VIO	2021-04-14 23:06:04	213	37.1	3.25	2	620
VIO	2021-04-14 23:09:04	213	37.15	3.25	13.2	600
VIO	2021-04-14 23:15:04	213	36.7	3.25	19.2	384
VIO	2021-04-14 23:21:04	213	36.35	3.3	14.6	564
VIO	2021-04-14 23:24:04	213	36.35	3.2	24.6	564
VIO	2021-04-14 23:27:04	213	36.35	3.15	3.8	620
VIO	2021-04-14 23:30:04	213	36.45	3.25	7	620
VIO	2021-04-14 23:33:04	213	36.55	3.2	15.2	572
VIO	2021-04-14 23:39:04	213	36.6	3.15	24	640
VIO	2021-04-14 23:42:04	213	36.65	3.2	3.2	572
VIO	2021-04-14 23:45:04	213	36.6	3.25	21.6	588
VIO	2021-04-14 23:54:04	213	36.65	3.2	7.6	612
VIO	2021-04-14 23:57:04	213	36.7	3.25	7.2	624
VIO	2021-04-15 00:00:04	213	36.8	3.2	35.6	572
VIO	2021-04-15 00:03:04	213	36.7	3.15	10.4	600
VIO	2021-04-15 00:06:04	213	36.75	3.1	2.8	600
VIO	2021-04-15 00:09:05	213	36.8	3.2	2	632
VIO	2021-04-15 00:12:05	213	36.75	3.2	11.8	544
VIO	2021-04-15 00:15:05	213	36.65	3.3	8	540
VIO	2021-04-15 00:18:05	213	36.55	3.05	2	620
VIO	2021-04-15 00:21:05	213	36.6	3.2	1.6	624
VIO	2021-04-15 00:24:05	213	36.7	3.25	2	608
VIO	2021-04-15 00:27:05	213	36.75	3.25	20.4	584
VIO	2021-04-15 00:30:05	213	36.8	3.1	1.6	604
VIO	2021-04-15 00:33:05	213	36.9	3.15	3.6	596
VIO	2021-04-15 00:36:05	213	36.8	3.25	34.8	348
VIO	2021-04-15 00:39:05	213	36.35	3.25	20	472
VIO	2021-04-15 00:42:05	213	36.25	3.1	2.4	608
VIO	2021-04-15 00:45:05	213	36.4	3.15	8.8	556
VIO	2021-04-15 00:48:05	213	36.4	3.15	1.6	612
VIO	2021-04-15 00:51:05	213	36.55	3.25	2	628
VIO	2021-04-15 00:54:05	213	36.6	3.3	2.2	576
VIO	2021-04-15 00:57:05	213	36.7	3.15	2	632
VIO	2021-04-15 01:00:05	213	36.8	3.25	2	620
VIO	2021-04-15 01:03:05	213	36.7	3.35	23.2	416
VIO	2021-04-15 01:06:05	213	36.5	4	1.4	668
VIO	2021-04-15 01:09:05	213	36.6	4.05	9	648
VIO	2021-04-15 01:12:05	213	36.75	4.5	2	536
VIO	2021-04-15 01:15:05	213	36.9	4.65	2.2	500
VIO	2021-04-15 01:18:05	213	36.95	4.65	2	500
VIO	2021-04-15 01:21:06	213	36.8	4.65	2	508
VIO	2021-04-15 01:24:06	213	36.6	4.3	32.8	556
VIO	2021-04-15 01:27:06	213	36.6	4	31	560
VIO	2021-04-15 01:30:06	213	36.4	3.25	23.8	536
VIO	2021-04-15 01:33:06	213	36.35	3.2	21.6	560
VIO	2021-04-15 01:36:06	213	36.21	3.2	23.6	500
VIO	2021-04-15 01:39:06	213	36.21	3.2	30.4	596
VIO	2021-04-15 01:42:06	213	36.3	3.25	1.4	656
VIO	2021-04-15 01:45:06	213	36.4	3.25	8.2	600
VIO	2021-04-15 01:51:06	213	36.55	3.25	18.8	588
VIO	2021-04-15 01:57:06	213	36.5	3.25	22.8	584
VIO	2021-04-15 02:00:06	213	36.5	3.2	5.2	596
VIO	2021-04-15 02:03:06	213	36.55	3.05	4	632
VIO	2021-04-15 02:06:06	213	36.6	3.1	1.6	600
VIO	2021-04-15 02:09:06	213	36.6	3.25	11.2	540
VIO	2021-04-15 02:12:06	213	36.55	3.2	4	616
VIO	2021-04-15 02:15:06	213	36.6	3.2	2	592
VIO	2021-04-15 02:18:06	213	36.65	3.3	4	584
VIO	2021-04-15 02:21:06	213	36.65	3.2	9	588
VIO	2021-04-15 02:24:06	213	36.65	3.45	1.6	620
VIO	2021-04-15 02:27:06	213	36.7	3.15	2	636
VIO	2021-04-15 02:30:06	213	36.8	3.2	2	616
VIO	2021-04-15 02:33:06	213	36.85	3.25	2.2	608
VIO	2021-04-15 02:36:07	213	36.85	3.2	2	624
VIO	2021-04-15 02:39:07	213	36.85	3.35	2.2	596
VIO	2021-04-15 02:42:07	213	36.85	3.05	2.4	632
VIO	2021-04-15 02:45:07	213	36.95	3.25	4	592
VIO	2021-04-15 02:48:07	213	36.9	3.3	2.2	628
VIO	2021-04-15 02:51:07	213	36.8	3.35	14.2	304
VIO	2021-04-15 02:57:07	213	36.25	3.25	5.2	608
VIO	2021-04-15 03:03:07	213	36.4	3.25	2.4	620
VIO	2021-04-15 03:06:07	213	36.45	3.2	25	568
VIO	2021-04-15 03:12:07	213	36.6	3.2	5.8	628
VIO	2021-04-15 03:15:07	213	36.65	3.2	2	640
VIO	2021-04-15 03:18:07	213	36.75	3.25	19.6	556
VIO	2021-04-15 03:21:07	213	36.6	3.25	27.8	432
VIO	2021-04-15 03:33:07	213	36.6	3.3	24.4	588
VIO	2021-04-15 03:36:07	213	36.55	3.2	27.6	588
VIO	2021-04-15 03:39:07	213	36.5	3.25	23.4	552
VIO	2021-04-15 03:42:07	213	36.4	3.2	14	584
VIO	2021-04-15 03:45:07	213	36.4	3.15	4	616
VIO	2021-04-15 03:48:08	213	36.45	3.1	2	640
VIO	2021-04-15 03:51:08	213	36.55	3.25	21.2	596
VIO	2021-04-15 03:54:08	213	36.5	3.15	4	624
VIO	2021-04-15 03:57:08	213	36.55	3.25	3	616
VIO	2021-04-15 04:00:08	213	36.6	3.25	3.2	608
VIO	2021-04-15 04:03:08	213	36.6	3.25	2.2	600
VIO	2021-04-15 04:06:08	213	36.5	3.3	33.6	408
VIO	2021-04-15 04:09:08	213	36.06	3.3	17	464
VIO	2021-04-15 04:12:08	213	35.91	3.25	19.6	572
VIO	2021-04-15 04:27:08	213	36.25	3.25	13.6	592
VIO	2021-04-15 04:30:08	213	36.3	3.3	15.6	596
VIO	2021-04-15 04:33:08	213	36.3	3.2	2.6	596
VIO	2021-04-15 04:36:08	213	36.3	3.2	2.6	632
VIO	2021-04-15 04:39:08	213	36.4	3.2	6.6	640
VIO	2021-04-15 04:42:08	213	36.5	3.35	3	648
VIO	2021-04-15 04:45:08	213	36.6	3.25	1.6	612
VIO	2021-04-15 04:48:08	213	36.65	3.15	6.2	652
VIO	2021-04-15 04:51:08	213	36.7	3.2	22.6	616
VIO	2021-04-15 04:54:08	213	36.6	3.25	12.2	508
VIO	2021-04-15 05:06:09	213	36.35	3.3	21.2	580
VIO	2021-04-15 05:09:09	213	36.16	3.2	21.8	492
VIO	2021-04-15 05:12:09	213	35.96	3.15	20.6	404
VIO	2021-04-15 05:15:09	213	35.76	3.2	28.4	572
VIO	2021-04-15 05:21:09	213	35.86	3.25	26.6	508
VIO	2021-04-15 05:24:09	213	35.86	3.25	20.6	604
VIO	2021-04-15 05:27:09	213	36.01	3.25	27.6	624
VIO	2021-04-15 05:30:09	213	36.16	3.35	24	420
VIO	2021-04-15 05:33:09	213	35.91	3.3	21.4	512
VIO	2021-04-15 05:36:09	213	35.81	3.1	28.6	644
VIO	2021-04-15 05:39:09	213	35.91	3.2	3	592
VIO	2021-04-15 05:42:09	213	36.06	3.2	23.4	552
VIO	2021-04-15 05:51:09	213	36.11	3.15	16.2	624
VIO	2021-04-15 05:54:09	213	36.25	3.25	2	616
VIO	2021-04-15 05:57:09	213	36.35	3.15	32	600
VIO	2021-04-15 06:00:09	213	36.35	3.15	11	596
VIO	2021-04-15 06:03:09	213	36.45	3.4	4.8	608
VIO	2021-04-15 06:06:09	213	36.5	3.2	8.8	624
VIO	2021-04-15 06:09:09	213	36.55	3.25	1.4	640
VIO	2021-04-15 06:12:09	213	36.65	3.1	2.2	640
VIO	2021-04-15 06:15:10	213	36.7	3.25	5	584
VIO	2021-04-15 06:18:10	213	36.7	3.15	2.2	644
VIO	2021-04-15 06:21:10	213	36.75	3.35	19	520
VIO	2021-04-15 06:24:10	213	36.55	3.2	2.6	608
VIO	2021-04-15 06:27:10	213	36.55	3.25	6	596
VIO	2021-04-15 06:30:10	213	36.55	3.25	35.2	572
VIO	2021-04-15 06:33:10	213	36.55	3.2	13.6	580
VIO	2021-04-15 06:36:10	213	36.55	3.2	26.8	572
VIO	2021-04-15 06:39:10	213	36.6	3.25	16.4	584
VIO	2021-04-15 06:42:10	213	36.55	3.25	30.2	556
VIO	2021-04-15 06:45:10	213	36.5	3.2	17.8	572
VIO	2021-04-15 06:48:10	213	36.55	3.2	2.2	636
VIO	2021-04-15 06:51:10	213	36.6	3.25	34.8	572
VIO	2021-04-15 06:57:10	213	36.6	3.25	21.2	624
VIO	2021-04-15 07:00:10	213	36.6	3.3	26.2	456
VIO	2021-04-15 07:06:10	213	36.4	3.25	12.6	620
VIO	2021-04-15 07:09:10	213	36.5	3.25	6.6	660
VIO	2021-04-15 07:12:10	213	36.6	3.15	3	668
VIO	2021-04-15 07:15:10	213	36.7	3.3	14.8	664
VIO	2021-04-15 07:18:10	213	36.75	3.2	17.8	596
VIO	2021-04-15 07:21:10	213	36.7	3.25	10.6	644
VIO	2021-04-15 07:27:11	213	36.65	3.3	7.4	620
VIO	2021-04-15 07:33:11	213	36.8	3.25	1.6	656
VIO	2021-04-15 07:36:11	213	36.9	3.35	21.4	604
VIO	2021-04-15 07:39:11	213	36.8	3.05	11.2	628
VIO	2021-04-15 07:42:11	213	36.8	3.3	2.8	636
VIO	2021-04-15 07:45:11	213	36.9	3.25	2.4	648
VIO	2021-04-15 07:48:11	213	36.95	3.3	4.4	608
VIO	2021-04-15 07:51:11	213	36.9	3.2	4.8	584
VIO	2021-04-15 07:54:11	213	36.85	3.15	2	616
VIO	2021-04-15 07:57:11	213	36.9	3.2	2	640
VIO	2021-04-15 08:00:11	213	36.95	3.3	6.4	600
VIO	2021-04-15 08:03:11	213	36.95	3.1	1.6	628
VIO	2021-04-15 08:06:11	213	36.95	3.15	4	576
VIO	2021-04-15 08:12:11	213	36.95	3.3	3	584
VIO	2021-04-15 08:15:11	213	36.95	3.1	1.6	628
VIO	2021-04-15 08:18:11	213	37	3.25	10.6	620
VIO	2021-04-15 08:21:11	213	37	3.25	4.2	580
VIO	2021-04-15 08:24:11	213	36.95	3.3	2.2	596
VIO	2021-04-15 08:27:11	213	37	3.2	4.2	584
VIO	2021-04-15 08:30:11	213	36.9	3.15	4	572
VIO	2021-04-15 08:33:11	213	36.8	3.05	1.6	616
VIO	2021-04-15 08:36:11	213	36.8	3.2	2.8	588
VIO	2021-04-15 08:39:11	213	36.85	3.15	2.2	620
VIO	2021-04-15 08:42:12	213	36.9	3.25	2.8	616
VIO	2021-04-15 08:45:12	213	37	3.1	2	636
VIO	2021-04-15 08:48:12	213	37.05	3.25	2.8	632
VIO	2021-04-15 08:51:12	213	37.05	3.25	3.4	604
VIO	2021-04-15 08:54:12	213	37.1	3.2	4	584
VIO	2021-04-15 08:57:12	213	37.05	3.35	22.6	604
VIO	2021-04-15 09:00:12	213	37	3.1	8.6	568
VIO	2021-04-15 09:03:12	213	37	3.25	21.6	568
VIO	2021-04-15 09:06:12	213	36.75	3.3	16.4	268
VIO	2021-04-15 09:09:12	213	36.45	3.25	11.4	556
VIO	2021-04-15 09:12:12	213	36.4	3.2	8.8	616
VIO	2021-04-15 09:15:12	213	36.5	3.25	25.2	564
VIO	2021-04-15 09:21:12	213	36.4	3.25	28.4	528
VIO	2021-04-15 09:30:12	213	36.35	3.25	28.6	528
VIO	2021-04-15 09:33:12	213	36.4	3.2	3.6	584
VIO	2021-04-15 09:36:12	213	36.45	3.25	23.4	540
VIO	2021-04-15 09:39:12	213	36.5	3.2	10.8	588
VIO	2021-04-15 09:45:12	213	36.3	3.2	16.4	592
VIO	2021-04-15 09:57:13	213	36.9	3.25	6.4	656
VIO	2021-04-15 10:00:13	213	37	3.25	3	632
VIO	2021-04-15 10:12:13	213	37.15	3.25	36	584
VIO	2021-04-15 10:18:13	213	37.1	3.2	11.6	596
VIO	2021-04-15 10:21:13	213	37.1	3.2	7.2	604
VIO	2021-04-15 10:24:13	213	37.1	3.3	17.4	600
VIO	2021-04-15 10:27:13	213	37	3.25	27	484
VIO	2021-04-15 10:30:13	213	36.9	3.2	20.6	552
VIO	2021-04-15 10:33:13	213	36.85	3.25	16.4	576
VIO	2021-04-15 10:39:13	213	36.75	3.25	36.2	588
VIO	2021-04-15 10:42:13	213	36.65	3.25	24	608
VIO	2021-04-15 10:45:13	213	36.75	3.3	7.2	652
VIO	2021-04-15 10:48:13	213	36.9	3.2	14	636
VIO	2021-04-15 10:51:13	213	36.9	3.25	3.8	508
VIO	2021-04-15 10:54:13	213	36.85	3.3	8	592
VIO	2021-04-15 10:57:13	213	36.9	3.2	6.4	608
VIO	2021-04-15 11:00:13	213	36.95	3.3	15.2	572
VIO	2021-04-15 11:03:13	213	36.95	3.25	2.8	580
VIO	2021-04-15 11:06:13	213	36.9	3.1	24.4	596
VIO	2021-04-15 11:09:14	213	36.9	3.2	26.8	608
VIO	2021-04-15 11:12:14	213	37	3.15	4.6	608
VIO	2021-04-15 11:18:14	213	37.1	3.2	2.4	628
VIO	2021-04-15 11:21:14	213	37.2	3.2	2	640
VIO	2021-04-15 11:24:14	213	37.3	3.2	2	648
VIO	2021-04-15 11:27:14	213	37.3	3.2	10.6	552
VIO	2021-04-15 11:30:14	213	37.25	3.25	2	620
VIO	2021-04-15 11:33:14	213	37.25	3.2	2.2	620
VIO	2021-04-15 11:36:14	213	37.2	3.2	21.4	536
VIO	2021-04-15 11:42:14	213	36.85	3.25	35.2	564
VIO	2021-04-15 11:48:14	213	36.75	3.25	20.2	456
VIO	2021-04-15 11:51:14	213	36.65	3.25	32.6	516
VIO	2021-04-15 11:54:14	213	36.55	3.25	25.2	484
VIO	2021-04-15 11:57:14	213	36.6	3.3	35	568
VIO	2021-04-15 12:00:14	213	36.7	3.2	2.4	500
VIO	2021-04-15 12:03:14	213	36.8	3.3	22.2	612
VIO	2021-04-15 12:06:14	213	37	3.2	32.2	580
VIO	2021-04-15 12:09:14	213	37.05	3.25	15.2	580
VIO	2021-04-15 12:12:14	213	37.15	3.25	31	564
VIO	2021-04-15 12:18:14	213	36.8	3	35.8	588
VIO	2021-04-15 12:21:15	213	36.75	3.2	15.4	444
VIO	2021-04-15 12:24:15	213	36.75	3.3	18.2	560
VIO	2021-04-15 12:27:15	213	36.8	3.15	38	452
VIO	2021-04-15 12:30:15	213	36.75	2.05	4	608
VIO	2021-04-15 12:33:15	213	36.8	2	3	600
VIO	2021-04-15 12:36:15	213	36.9	2.45	27.4	520
VIO	2021-04-15 12:39:15	213	36.9	3.25	26.6	536
VIO	2021-04-15 12:42:15	213	36.85	3.25	36.8	412
VIO	2021-04-15 12:45:15	213	36.75	3.25	41.2	508
VIO	2021-04-15 12:48:15	213	36.75	3.3	12.6	364
VIO	2021-04-15 12:51:15	213	36.6	3.25	19.6	484
VIO	2021-04-15 12:54:15	213	36.65	3.25	42	496
VIO	2021-04-15 12:57:15	213	36.7	3.2	19.4	512
VIO	2021-04-15 13:00:15	213	36.75	3.25	32.4	544
VIO	2021-04-15 13:03:15	213	36.8	3.2	35.2	516
VIO	2021-04-15 13:06:15	213	36.85	3.25	34.2	564
VIO	2021-04-15 13:09:15	213	36.95	3.25	36.2	568
VIO	2021-04-15 13:12:15	213	37.05	3.25	2	612
VIO	2021-04-15 13:15:15	213	37.2	3.2	4.2	592
VIO	2021-04-15 13:18:15	213	37.3	3.15	25.8	568
VIO	2021-04-15 13:21:15	213	37.3	3.3	25	588
VIO	2021-04-15 13:24:15	213	37.25	3.15	3.8	600
VIO	2021-04-15 13:27:15	213	37.3	3.2	4.2	600
VIO	2021-04-15 13:30:15	213	37.4	3.15	4.4	600
VIO	2021-04-15 13:33:15	213	37.45	3.15	6	584
VIO	2021-04-15 13:36:16	213	37.49	3.15	25	608
VIO	2021-04-15 13:39:16	213	37.54	3.25	3.8	624
VIO	2021-04-15 13:42:16	213	37.54	3.3	41.6	524
VIO	2021-04-15 13:45:16	213	37.45	3.2	11.4	608
VIO	2021-04-15 14:00:16	213	37.59	2.55	2.2	676
VIO	2021-04-15 14:03:16	213	37.69	2.1	5.2	596
VIO	2021-04-15 14:06:16	213	37.74	1.9	4.6	560
VIO	2021-04-15 14:09:16	213	37.74	2.35	4	620
VIO	2021-04-15 14:12:16	213	37.79	2.65	3.2	668
VIO	2021-04-15 14:15:16	213	37.84	2.5	20.6	644
VIO	2021-04-15 14:18:16	213	37.84	2.45	20.6	628
VIO	2021-04-15 14:21:16	213	37.49	2.9	26.8	536
VIO	2021-04-15 14:24:16	213	37.2	3.25	26.2	568
VIO	2021-04-15 14:27:16	213	37.2	3.15	1.6	600
VIO	2021-04-15 14:30:16	213	37.3	3.2	15.2	516
VIO	2021-04-15 14:33:16	213	37.3	3.1	2	584
VIO	2021-04-15 14:36:16	213	37.3	3.1	19.2	560
VIO	2021-04-15 14:39:16	213	37.35	3.2	2.4	616
VIO	2021-04-15 14:42:16	213	37.49	3.15	2	624
VIO	2021-04-15 14:45:16	213	37.59	3	1.6	628
VIO	2021-04-15 14:48:17	213	37.64	3.15	2.8	596
VIO	2021-04-15 14:54:17	213	37.45	3.3	42.2	308
VIO	2021-04-15 14:57:17	213	37.15	3.2	18.4	540
VIO	2021-04-15 15:06:17	213	37.4	3.2	14.2	620
VIO	2021-04-15 15:15:17	213	37.59	3.3	1.4	620
VIO	2021-04-15 15:21:17	213	37.64	3.15	7.8	592
VIO	2021-04-15 15:24:17	213	37.59	3.2	14.4	580
VIO	2021-04-15 15:27:17	213	37.45	3.2	3	472
VIO	2021-04-15 15:39:17	213	37.54	3.2	11	612
VIO	2021-04-15 15:42:17	213	37.64	3.2	3.2	616
VIO	2021-04-15 15:45:17	213	37.69	3.3	30	592
VIO	2021-04-15 15:48:17	213	37.59	3.2	24	580
VIO	2021-04-15 15:51:17	213	37.49	3.3	20.6	600
VIO	2021-04-15 15:54:17	213	37.49	3.2	15.6	612
VIO	2021-04-15 15:57:17	213	37.45	3.15	32.8	576
VIO	2021-04-15 16:00:18	213	37.45	3.25	9	584
VIO	2021-04-15 16:03:18	213	37.4	3.6	30	584
VIO	2021-04-15 16:06:18	213	37.4	3.95	1.4	660
VIO	2021-04-15 16:09:18	213	37.54	4	17.2	676
VIO	2021-04-15 16:12:18	213	37.59	4	25.6	640
VIO	2021-04-15 16:15:18	213	37.69	4.15	1.6	596
VIO	2021-04-15 16:18:18	213	37.74	4.05	2.8	612
VIO	2021-04-15 16:21:18	213	37.79	4.25	2	584
VIO	2021-04-15 16:24:18	213	37.79	4.05	4.4	592
VIO	2021-04-15 16:27:18	213	37.84	3.9	19.2	548
VIO	2021-04-15 16:30:18	213	37.69	3.25	32.4	356
VIO	2021-04-15 16:33:18	213	37.3	3.25	2.2	548
VIO	2021-04-15 16:39:18	213	37.2	3.2	19	580
VIO	2021-04-15 16:54:18	213	37.2	3.3	22.6	544
VIO	2021-04-15 16:57:18	213	37.3	3.15	12	576
VIO	2021-04-15 17:00:18	213	37.45	3.35	1.6	580
VIO	2021-04-15 17:03:18	213	37.49	3.15	3.6	588
VIO	2021-04-15 17:06:18	213	37.59	3.25	26.4	564
VIO	2021-04-15 17:09:18	213	37.49	3.2	11.4	448
VIO	2021-04-15 17:12:18	213	37.35	3.25	2	580
VIO	2021-04-15 17:15:19	213	37.4	3.1	3	548
VIO	2021-04-15 17:21:19	213	37.25	3.35	3.2	588
VIO	2021-04-15 17:24:19	213	37.35	3.25	1.6	600
VIO	2021-04-15 17:33:19	213	37.45	3.2	2	604
VIO	2021-04-15 17:36:19	213	37.35	3.3	23.8	300
VIO	2021-04-15 17:39:19	213	37.1	3.25	15.2	548
VIO	2021-04-15 17:45:19	213	37.25	3.2	5	568
VIO	2021-04-15 17:51:19	213	37.4	3.25	2.2	588
VIO	2021-04-15 18:03:19	213	37.45	3.2	33.4	548
VIO	2021-04-15 18:06:19	213	37.45	3.25	5	516
VIO	2021-04-15 18:09:19	213	37.45	3.1	19.4	596
VIO	2021-04-15 18:12:19	213	37.45	3.2	30	532
VIO	2021-04-15 18:15:19	213	37.4	3.2	28.4	524
VIO	2021-04-15 18:18:19	213	37.2	3.25	20.6	540
VIO	2021-04-15 18:21:19	213	37.25	3.2	6.2	584
VIO	2021-04-15 18:24:19	213	37.35	3.25	21.2	584
VIO	2021-04-15 18:27:20	213	37.4	3.25	22.6	564
VIO	2021-04-15 18:30:20	213	37.45	3.25	20.6	580
VIO	2021-04-15 18:33:20	213	37.45	3.2	21.2	568
VIO	2021-04-15 18:36:20	213	37.45	3.15	8.4	576
VIO	2021-04-15 18:39:20	213	37.4	3.2	34.2	492
VIO	2021-04-15 19:00:20	213	37.59	3.2	20.2	572
VIO	2021-04-15 19:03:20	213	37.49	3.15	41	504
VIO	2021-04-15 19:06:20	213	37.4	3.1	2.6	608
VIO	2021-04-15 19:09:20	213	37.45	3.25	30.6	564
VIO	2021-04-15 19:12:20	213	37.45	3.25	16.4	572
VIO	2021-04-15 19:15:20	213	37.49	3.25	1.6	616
VIO	2021-04-15 19:18:20	213	37.59	3.1	2	632
VIO	2021-04-15 19:21:20	213	37.69	3.05	2.8	596
VIO	2021-04-15 19:24:20	213	37.69	3	2	616
VIO	2021-04-15 19:27:20	213	37.74	3.2	2.2	604
VIO	2021-04-15 19:30:20	213	37.74	2.95	2.2	628
VIO	2021-04-15 19:33:20	213	37.79	3.2	3	580
VIO	2021-04-15 19:39:20	213	37.74	3.25	1.6	560
VIO	2021-04-15 19:42:21	213	37.69	3.2	2	612
VIO	2021-04-15 19:45:21	213	37.74	3.2	1.6	616
VIO	2021-04-15 19:48:21	213	37.79	3.1	16.2	604
VIO	2021-04-15 19:51:21	213	37.79	3.2	1.6	604
VIO	2021-04-15 19:54:21	213	37.79	3.15	2.2	620
VIO	2021-04-15 19:57:21	213	37.84	2.95	2.4	604
VIO	2021-04-15 20:00:21	213	37.79	3.25	19.8	392
VIO	2021-04-15 20:03:21	213	37.2	3.05	28	404
VIO	2021-04-15 20:06:21	213	37	3.2	20.8	556
VIO	2021-04-15 20:09:21	213	37.1	3.2	4.2	556
VIO	2021-04-15 20:12:21	213	37.15	3.05	2.4	600
VIO	2021-04-15 20:15:21	213	37.3	3.35	1.6	612
VIO	2021-04-15 20:18:21	213	37.4	3.1	2.8	580
VIO	2021-04-15 20:21:21	213	37.45	3.15	35.4	528
VIO	2021-04-15 20:27:21	213	37.1	3.25	15.2	460
VIO	2021-04-15 20:45:21	213	37.4	3.75	41.8	636
VIO	2021-04-15 20:48:21	213	37.25	3.2	6.4	548
VIO	2021-04-15 20:51:21	213	37.2	3.25	8.8	532
VIO	2021-04-15 20:54:22	213	37.25	3.3	2.6	612
VIO	2021-04-15 20:57:22	213	37.35	3.15	2.4	608
VIO	2021-04-15 21:00:22	213	37.49	3.2	1.6	624
VIO	2021-04-15 21:03:22	213	37.59	3	3	620
VIO	2021-04-15 21:06:22	213	37.64	3.35	2.4	608
VIO	2021-04-15 21:09:22	213	37.64	3.3	2.8	568
VIO	2021-04-15 21:12:22	213	37.64	3.15	2	624
VIO	2021-04-15 21:15:22	213	37.69	3.1	2	624
VIO	2021-04-15 21:18:22	213	37.74	3.25	1.6	588
VIO	2021-04-15 21:21:22	213	37.69	3.3	1.6	608
VIO	2021-04-15 21:24:22	213	37.74	3.15	2	620
VIO	2021-04-15 21:27:22	213	37.74	3.3	2	612
VIO	2021-04-15 21:30:22	213	37.79	3	2	624
VIO	2021-04-15 21:33:22	213	37.79	3.15	2	576
VIO	2021-04-15 21:36:22	213	37.79	3.35	2.2	612
VIO	2021-04-15 21:39:22	213	37.79	3.1	2	612
VIO	2021-04-15 21:42:22	213	37.79	3.45	2	608
VIO	2021-04-15 21:45:22	213	37.79	3.25	19.6	544
VIO	2021-04-15 21:48:22	213	37.45	3.3	4.4	332
VIO	2021-04-15 21:51:22	213	37.15	3.25	9.4	512
VIO	2021-04-15 21:54:22	213	37.05	3.25	28	372
VIO	2021-04-15 22:09:23	213	37.15	3.2	23.2	532
VIO	2021-04-15 22:12:23	213	37.1	3.2	1.6	608
VIO	2021-04-15 22:15:23	213	37.2	3.25	4.4	612
VIO	2021-04-15 22:18:23	213	37.25	3.2	8	580
VIO	2021-04-15 22:24:23	213	37.05	3.2	1.6	580
VIO	2021-04-15 22:27:23	213	37.15	3.2	1.6	604
VIO	2021-04-15 22:30:23	213	37.2	3.15	12.8	548
VIO	2021-04-15 22:33:23	213	37.25	3.2	23.6	524
VIO	2021-04-15 22:36:23	213	37.2	3.2	15.6	556
VIO	2021-04-15 22:45:23	213	37.25	2.3	1.6	696
VIO	2021-04-15 22:48:23	213	37.4	2.25	1.6	680
VIO	2021-04-15 22:51:23	213	37.49	2.15	10.4	644
VIO	2021-04-15 22:54:23	213	37.54	2.25	5	680
VIO	2021-04-15 22:57:23	213	37.59	2.4	1.4	720
VIO	2021-04-15 23:00:23	213	37.64	2.3	1.6	700
VIO	2021-04-15 23:03:23	213	37.59	2.7	41.6	596
VIO	2021-04-15 23:06:23	213	37.3	3.25	5.6	432
VIO	2021-04-15 23:15:23	213	37.3	3.05	33.6	580
VIO	2021-04-15 23:18:23	213	37.25	3.25	8.6	588
VIO	2021-04-15 23:21:24	213	37.3	3.25	2.2	620
VIO	2021-04-15 23:24:24	213	37.35	3.05	1.6	624
VIO	2021-04-15 23:27:24	213	37.45	3.1	2.4	612
VIO	2021-04-15 23:30:24	213	37.49	3.15	2	612
VIO	2021-04-15 23:33:24	213	37.54	3.1	2.6	604
VIO	2021-04-15 23:36:24	213	37.54	3.15	2	600
VIO	2021-04-15 23:39:24	213	37.54	2.95	2	628
VIO	2021-04-15 23:42:24	213	37.59	3.2	2	624
VIO	2021-04-15 23:45:24	213	37.64	3.2	1.6	584
VIO	2021-04-15 23:48:24	213	37.59	3.15	2.2	592
VIO	2021-04-15 23:51:24	213	37.59	3.35	2	588
VIO	2021-04-15 23:54:24	213	37.54	3.15	2	612
VIO	2021-04-15 23:57:24	213	37.59	3.05	2	624
VIO	2021-04-16 00:00:24	213	37.59	3.15	2	620
VIO	2021-04-16 00:03:24	213	37.59	3.1	2.2	568
VIO	2021-04-16 00:06:24	213	37.54	3.2	2.4	620
VIO	2021-04-16 00:09:24	213	37.54	3.2	2	624
VIO	2021-04-16 00:12:24	213	37.59	3.25	29	560
VIO	2021-04-16 00:15:24	213	37.54	3.1	4.2	580
VIO	2021-04-16 00:18:24	213	37.54	3.1	38.8	396
VIO	2021-04-16 00:21:24	213	37.05	3.25	25.2	428
VIO	2021-04-16 00:24:24	213	36.9	3.2	1.6	568
VIO	2021-04-16 00:33:25	213	37.1	3.2	6	436
VIO	2021-04-16 00:36:25	213	36.95	3.2	32.2	512
VIO	2021-04-16 00:39:25	213	36.9	3.2	8.6	580
VIO	2021-04-16 00:42:25	213	36.9	3.2	28	528
VIO	2021-04-16 00:45:25	213	36.9	3.25	20.2	560
VIO	2021-04-16 00:48:25	213	36.95	3.2	1.6	608
VIO	2021-04-16 00:51:25	213	37.05	3.2	12.6	548
VIO	2021-04-16 00:54:25	213	37.05	3.15	9.8	612
VIO	2021-04-16 00:57:25	213	37.15	3.2	29	564
VIO	2021-04-16 01:03:25	213	37	3.25	39.8	548
VIO	2021-04-16 01:06:25	213	36.9	3.2	27	524
VIO	2021-04-16 01:09:25	213	36.85	2.9	37.8	620
VIO	2021-04-16 01:12:25	213	36.95	2.5	19.4	704
VIO	2021-04-16 01:15:25	213	37.15	2.5	14.6	708
VIO	2021-04-16 01:18:25	213	37.3	2.5	1.4	708
VIO	2021-04-16 01:21:25	213	37.45	2.5	1.6	704
VIO	2021-04-16 01:24:25	213	37.54	2.5	2	704
VIO	2021-04-16 01:27:25	213	37.59	2.45	18.2	688
VIO	2021-04-16 01:30:25	213	37.64	2.45	2	696
VIO	2021-04-16 01:33:25	213	37.69	2.45	2.2	696
VIO	2021-04-16 01:36:25	213	37.59	3	28.8	412
VIO	2021-04-16 01:39:25	213	37.2	3.1	26	532
VIO	2021-04-16 01:42:25	213	37.1	3.15	9	608
VIO	2021-04-16 01:45:26	213	37.1	3.15	7.6	608
VIO	2021-04-16 01:48:26	213	37.15	3.2	2	624
VIO	2021-04-16 01:51:26	213	37.2	3.1	2.6	604
VIO	2021-04-16 01:54:26	213	37.3	3.15	3.6	604
VIO	2021-04-16 01:57:26	213	37.35	3.2	2.6	608
VIO	2021-04-16 02:00:26	213	37.4	3.2	2.4	580
VIO	2021-04-16 02:03:26	213	37.3	3	2.6	596
VIO	2021-04-16 02:06:26	213	37.3	3.1	2.2	592
VIO	2021-04-16 02:09:26	213	37.3	3.05	2.4	596
VIO	2021-04-16 02:12:26	213	37.3	3.1	2.2	576
VIO	2021-04-16 02:15:26	213	37.35	3.2	4.2	596
VIO	2021-04-16 02:18:26	213	37.35	3.05	9.4	600
VIO	2021-04-16 02:21:26	213	37.4	3.1	2	596
VIO	2021-04-16 02:24:26	213	37.4	3.1	7.2	592
VIO	2021-04-16 02:27:26	213	37.45	3.05	2.2	616
VIO	2021-04-16 02:30:26	213	37.49	3.2	2	620
VIO	2021-04-16 02:33:26	213	37.45	3.05	3	584
VIO	2021-04-16 02:36:26	213	37.45	3.25	2	592
VIO	2021-04-16 02:39:26	213	37.4	3.1	18.6	596
VIO	2021-04-16 02:42:26	213	37.4	3.2	2	620
VIO	2021-04-16 02:45:26	213	37.4	3.1	2	600
VIO	2021-04-16 02:48:26	213	37.4	3.15	4.2	564
VIO	2021-04-16 02:51:26	213	37.1	3.3	18.6	304
VIO	2021-04-16 02:54:26	213	36.75	3.15	27.8	532
VIO	2021-04-16 02:57:27	213	36.6	3.25	39.6	408
VIO	2021-04-16 03:00:27	213	36.55	3.2	23	580
VIO	2021-04-16 03:03:27	213	36.55	3.2	28.2	552
VIO	2021-04-16 03:06:48	213	36.6	3.2	5.4	588
VIO	2021-04-16 03:12:27	213	36.55	3.2	24.6	560
VIO	2021-04-16 03:15:27	213	36.6	3.25	15	592
VIO	2021-04-16 03:18:27	213	36.75	3.05	2	612
VIO	2021-04-16 03:21:27	213	36.9	3.25	2.4	604
VIO	2021-04-16 03:24:27	213	37	3.2	2	624
VIO	2021-04-16 03:27:27	213	37.05	3.1	5	620
VIO	2021-04-16 03:30:27	213	37.1	3.4	2	624
VIO	2021-04-16 03:33:27	213	37.15	3.2	1.4	632
VIO	2021-04-16 03:36:27	213	37.2	3.1	2.2	620
VIO	2021-04-16 03:39:27	213	37.25	3.2	2	624
VIO	2021-04-16 03:42:27	213	37.2	3.1	13.6	568
VIO	2021-04-16 03:45:27	213	37.15	3.1	40.4	588
VIO	2021-04-16 03:48:27	213	37.05	3.2	15.2	572
VIO	2021-04-16 03:51:27	213	36.95	3.15	11.2	588
VIO	2021-04-16 03:54:27	213	36.95	3.3	23	584
VIO	2021-04-16 03:57:27	213	36.95	3.05	2	596
VIO	2021-04-16 04:00:27	213	36.9	3.2	3	568
VIO	2021-04-16 04:03:27	213	36.9	3.3	14.6	544
VIO	2021-04-16 04:06:27	213	36.7	3.15	7.2	580
VIO	2021-04-16 04:09:27	213	36.75	3.3	2.2	620
VIO	2021-04-16 04:12:28	213	36.85	3.05	2.6	636
VIO	2021-04-16 04:15:28	213	36.95	3.1	1.6	632
VIO	2021-04-16 04:18:28	213	37	3.2	23	592
VIO	2021-04-16 04:21:28	213	37	3.25	31.4	548
VIO	2021-04-16 04:24:28	213	36.7	3.25	10.8	396
VIO	2021-04-16 04:27:28	213	36.6	3.25	3	536
VIO	2021-04-16 04:30:28	213	36.6	3.25	3.4	540
VIO	2021-04-16 04:42:28	213	36.45	3.2	16.6	584
VIO	2021-04-16 04:45:28	213	36.5	3.2	16.2	568
VIO	2021-04-16 04:51:28	213	36.65	3.25	8.8	620
VIO	2021-04-16 05:00:24	213	36.75	3.2	29	596
VIO	2021-04-16 05:09:24	213	36.65	3.15	4.4	604
VIO	2021-04-16 05:15:24	213	36.7	3.25	12.2	540
VIO	2021-04-16 05:18:24	213	36.65	3.15	36.2	572
VIO	2021-04-16 05:21:24	213	36.7	3.3	25.6	584
VIO	2021-04-16 05:24:24	213	36.65	3.25	2.6	624
VIO	2021-04-16 05:27:24	213	36.75	3.2	11.2	600
VIO	2021-04-16 05:30:24	213	36.7	3.2	28.8	568
VIO	2021-04-16 05:33:25	213	36.7	3.25	6	600
VIO	2021-04-16 05:39:25	213	36.8	3.25	16.2	560
VIO	2021-04-16 05:45:25	213	36.8	3.1	9	624
VIO	2021-04-16 05:48:25	213	36.85	3.2	15.2	608
VIO	2021-04-16 05:51:25	213	36.9	3.1	22	632
VIO	2021-04-16 05:54:25	213	36.85	3.15	24.4	536
VIO	2021-04-16 06:00:25	213	36.9	3.25	4.2	604
VIO	2021-04-16 06:03:25	213	36.9	3.3	13.6	624
VIO	2021-04-16 06:09:25	213	37.05	3.2	20.4	596
VIO	2021-04-16 06:12:25	213	36.9	3.2	28.6	604
VIO	2021-04-16 06:15:25	213	36.85	3.25	33.6	604
VIO	2021-04-16 06:18:25	213	36.9	3.2	24	592
VIO	2021-04-16 06:21:25	213	36.9	3.25	11.6	616
VIO	2021-04-16 06:24:25	213	36.95	3.2	12	632
VIO	2021-04-16 06:27:25	213	37.05	3.05	3.2	644
VIO	2021-04-16 06:30:25	213	37.1	3.15	25.2	636
VIO	2021-04-16 06:33:25	213	37.2	3.05	7.6	632
VIO	2021-04-16 06:36:25	213	37.25	3.1	11.4	632
VIO	2021-04-16 06:39:25	213	37.25	3.2	12.8	616
VIO	2021-04-16 06:42:25	213	37.3	3.2	1.6	620
VIO	2021-04-16 06:45:25	213	37.3	3	2	636
VIO	2021-04-16 06:48:26	213	37.35	3.2	5.2	628
VIO	2021-04-16 06:51:26	213	37.35	3.3	4.2	596
VIO	2021-04-16 06:54:26	213	37.15	3.3	25.8	312
VIO	2021-04-16 06:57:26	213	36.7	3.2	2.4	576
VIO	2021-04-16 07:03:26	213	36.6	3.2	40.4	564
VIO	2021-04-16 07:06:26	213	36.7	3.25	3	612
VIO	2021-04-16 07:09:26	213	36.85	3.25	9	584
VIO	2021-04-16 07:12:26	213	36.95	3.2	2.2	632
VIO	2021-04-16 07:15:26	213	37	3.2	27.8	560
VIO	2021-04-16 07:18:26	213	36.9	3.2	2.4	552
VIO	2021-04-16 07:27:26	213	36.9	3.25	18.8	580
VIO	2021-04-16 07:30:26	213	36.9	3.3	26.8	572
VIO	2021-04-16 07:51:26	213	37.2	3.3	12.2	620
VIO	2021-04-16 07:54:26	213	37.25	3.2	22.4	596
VIO	2021-04-16 07:57:26	213	37.25	3.05	3.8	632
VIO	2021-04-16 08:00:27	213	37.25	3.2	14	600
VIO	2021-04-16 08:03:27	213	37.2	3.3	2.4	604
VIO	2021-04-16 08:06:27	213	37.2	2.9	2	648
VIO	2021-04-16 08:09:27	213	37.25	3.05	6	624
VIO	2021-04-16 08:12:27	213	37.25	3.35	2	628
VIO	2021-04-16 08:15:27	213	37.3	3.15	2	640
VIO	2021-04-16 08:18:27	213	37.3	3.15	2.4	600
VIO	2021-04-16 08:21:27	213	37.3	3.3	26	592
VIO	2021-04-16 08:24:27	213	37.15	3.2	31	544
VIO	2021-04-16 08:30:27	213	36.8	3.2	32.4	572
VIO	2021-04-16 08:33:27	213	36.7	3.2	30	508
VIO	2021-04-16 08:39:27	213	36.45	3.25	21.4	364
VIO	2021-04-16 08:42:27	213	36.4	3.25	29.2	520
VIO	2021-04-16 08:45:27	213	36.45	3.15	37.8	580
VIO	2021-04-16 08:57:27	213	36.8	3.2	5	580
VIO	2021-04-16 09:00:27	213	36.75	3.3	7.8	392
VIO	2021-04-16 09:06:27	213	36.6	3.2	15.4	588
VIO	2021-04-16 09:09:27	213	36.7	3.2	18	556
VIO	2021-04-16 09:12:27	213	36.75	3.2	26.8	560
VIO	2021-04-16 09:15:28	213	36.75	3.15	3.8	624
VIO	2021-04-16 09:18:28	213	36.9	3.25	24.2	596
VIO	2021-04-16 09:21:28	213	37	3.15	2.6	604
VIO	2021-04-16 09:27:28	213	37.15	3.25	2.4	616
VIO	2021-04-16 09:30:28	213	37.25	3.15	3	632
VIO	2021-04-16 09:33:28	213	37.3	3.1	10.6	600
VIO	2021-04-16 09:36:28	213	37.35	3.05	10.4	620
VIO	2021-04-16 09:42:28	213	37.45	3.2	2.4	640
VIO	2021-04-16 09:45:28	213	37.49	3.15	2.6	636
VIO	2021-04-16 09:48:28	213	37.49	3.1	6	608
VIO	2021-04-16 09:51:28	213	37.49	3.2	10.4	608
VIO	2021-04-16 09:54:28	213	37.49	3.15	3.6	592
VIO	2021-04-16 09:57:28	213	37.4	3.25	23.8	524
VIO	2021-04-16 10:00:28	213	37.3	3.25	19.6	620
VIO	2021-04-16 10:03:28	213	37.35	3.2	33	556
VIO	2021-04-16 10:06:28	213	37.2	3.25	32.4	500
VIO	2021-04-16 10:12:28	213	36.95	3.25	32.4	456
VIO	2021-04-16 10:21:28	213	37.05	3.25	6	560
VIO	2021-04-16 10:27:29	213	37.05	3.25	9.2	464
VIO	2021-04-16 10:30:29	213	36.85	3.25	11.6	448
VIO	2021-04-16 10:33:29	213	36.8	3.25	8.4	532
VIO	2021-04-16 10:36:29	213	36.85	3.2	6.6	612
VIO	2021-04-16 10:39:29	213	36.95	3.25	28.8	500
VIO	2021-04-16 10:42:29	213	36.95	3.2	8.4	564
VIO	2021-04-16 10:45:29	213	36.9	3.15	19	568
VIO	2021-04-16 10:48:29	213	36.95	3.3	2.2	600
VIO	2021-04-16 10:51:29	213	37.05	3.2	3.4	616
VIO	2021-04-16 10:54:29	213	37.1	3.25	5	540
VIO	2021-04-16 10:57:29	213	37.1	3.1	3.2	612
VIO	2021-04-16 11:00:29	213	37.15	3.1	3	620
VIO	2021-04-16 11:03:29	213	37.2	3.15	6.8	552
VIO	2021-04-16 11:06:29	213	37.15	3.3	5.2	608
VIO	2021-04-16 11:09:29	213	37.2	3.25	26.6	592
VIO	2021-04-16 11:12:29	213	37.25	3.15	2.2	624
VIO	2021-04-16 11:15:29	213	37.3	3.2	24	596
VIO	2021-04-16 11:18:29	213	37.3	3.25	8.6	544
VIO	2021-04-16 11:21:29	213	37.2	3.15	16.4	584
VIO	2021-04-16 11:24:29	213	37.25	3.25	4	600
VIO	2021-04-16 11:27:29	213	37.25	3.1	21.6	568
VIO	2021-04-16 11:30:29	213	37.25	3.2	2.8	588
VIO	2021-04-16 11:33:29	213	37.2	3.2	13	528
VIO	2021-04-16 11:36:29	213	37.2	3.3	39.4	344
VIO	2021-04-16 11:39:30	213	36.9	3.15	20	472
VIO	2021-04-16 11:42:30	213	36.8	3.3	28.4	572
VIO	2021-04-16 11:45:30	213	36.9	3.2	16	532
VIO	2021-04-16 11:51:30	213	36.75	3.2	6.2	572
VIO	2021-04-16 11:54:30	213	36.75	3.25	20.2	520
VIO	2021-04-16 11:57:30	213	36.8	3.25	15	500
VIO	2021-04-16 12:00:30	213	36.8	3.25	26.2	504
VIO	2021-04-16 12:03:30	213	36.8	3.15	15.2	556
VIO	2021-04-16 12:06:30	213	36.85	3.2	4.4	556
VIO	2021-04-16 12:09:30	213	36.85	3.25	23.2	556
VIO	2021-04-16 12:12:30	213	36.85	3.3	15	548
VIO	2021-04-16 12:15:30	213	36.95	3.15	3.2	624
VIO	2021-04-16 12:18:30	213	37.1	3.2	28.2	616
VIO	2021-04-16 12:21:30	213	37.15	3.2	17.8	564
VIO	2021-04-16 12:27:30	213	37.15	3.2	32.2	508
VIO	2021-04-16 12:30:30	213	37.05	3.25	11.2	560
VIO	2021-04-16 12:33:30	213	36.95	3.2	24.2	544
VIO	2021-04-16 12:36:30	213	37	3.15	19	560
VIO	2021-04-16 12:39:30	213	37	3.2	17.6	552
VIO	2021-04-16 12:42:30	213	37.05	3.1	15.2	556
VIO	2021-04-16 12:45:30	213	37.1	3.25	29.6	576
VIO	2021-04-16 12:48:30	213	37.15	3.15	3	620
VIO	2021-04-16 12:51:31	213	37.25	3.25	9.4	520
VIO	2021-04-16 12:54:31	213	37.15	3.25	24.4	572
VIO	2021-04-16 12:57:31	213	37.2	3.1	12.2	592
VIO	2021-04-16 13:00:31	213	37.25	3.2	5.8	532
VIO	2021-04-16 13:03:31	213	37.3	3.1	3.6	604
VIO	2021-04-16 13:06:31	213	37.3	3.3	19.8	348
VIO	2021-04-16 13:09:31	213	37.1	3.25	13.4	484
VIO	2021-04-16 13:12:31	213	37.15	3.2	2.6	568
VIO	2021-04-16 13:15:31	213	37.25	3.35	14.6	580
VIO	2021-04-16 13:18:31	213	37.3	3.2	7.4	504
VIO	2021-04-16 13:21:31	213	37.3	3.25	2.4	600
VIO	2021-04-16 13:24:31	213	37.4	3.25	18.6	568
VIO	2021-04-16 13:27:31	213	37.35	3.25	26.8	516
VIO	2021-04-16 13:30:31	213	37.2	3.25	35.8	412
VIO	2021-04-16 13:36:31	213	37	3.2	10.2	560
VIO	2021-04-16 13:45:31	213	37.05	3.2	35.2	536
VIO	2021-04-16 13:48:31	213	37.05	3.2	29.6	528
VIO	2021-04-16 13:51:31	213	37.05	3.2	15.8	536
VIO	2021-04-16 13:57:31	213	37.05	3.25	35.6	512
VIO	2021-04-16 14:00:31	213	37	3.15	20.8	560
VIO	2021-04-16 14:03:31	213	37	3.25	23.8	572
VIO	2021-04-16 14:06:32	213	37.05	3.15	11.2	564
VIO	2021-04-16 14:09:32	213	37.1	3.25	36.2	560
VIO	2021-04-16 14:12:32	213	37.1	3.3	27.4	588
VIO	2021-04-16 14:15:32	213	37.2	3.2	4.2	588
VIO	2021-04-16 14:18:32	213	37.3	3.15	2.6	620
VIO	2021-04-16 14:21:32	213	37.4	3.35	20.8	616
VIO	2021-04-16 14:24:32	213	37.45	3.2	16	560
VIO	2021-04-16 14:27:32	213	37.4	3.2	20.6	592
VIO	2021-04-16 14:30:32	213	37.45	3.15	5.8	588
VIO	2021-04-16 14:33:32	213	37.4	3.3	19	532
VIO	2021-04-16 14:36:32	213	37.3	3.2	4.6	540
VIO	2021-04-16 14:39:32	213	37.25	3.3	15.2	560
VIO	2021-04-16 14:42:32	213	37.25	3.15	42	512
VIO	2021-04-16 14:45:32	213	37.2	3.2	29	540
VIO	2021-04-16 14:48:32	213	37.25	3.25	27.4	576
VIO	2021-04-16 14:51:32	213	37.25	3.3	2.4	524
VIO	2021-04-16 14:54:32	213	37.25	3.2	2.4	600
VIO	2021-04-16 14:57:32	213	37.3	3.15	5	560
VIO	2021-04-16 15:00:32	213	37.25	3.25	29.4	376
VIO	2021-04-16 15:03:32	213	37.1	3.25	33.4	500
VIO	2021-04-16 15:06:32	213	37	3.2	19	536
VIO	2021-04-16 15:12:32	213	37.1	3.25	39.6	404
VIO	2021-04-16 15:15:32	213	36.9	3.25	29.4	492
VIO	2021-04-16 15:18:33	213	36.8	3.2	5	564
VIO	2021-04-16 15:21:33	213	36.75	3.2	19.8	544
VIO	2021-04-16 15:24:33	213	36.85	3.25	21.4	568
VIO	2021-04-16 15:27:33	213	36.9	3.3	4	576
VIO	2021-04-16 15:39:33	213	37.05	3.15	12.8	564
VIO	2021-04-16 15:42:33	213	37.05	3.2	4.6	568
VIO	2021-04-16 15:45:33	213	37.1	3.2	4.2	604
VIO	2021-04-16 15:48:33	213	37.15	3.15	3.2	592
VIO	2021-04-16 15:51:33	213	37.2	3.15	6.6	580
VIO	2021-04-16 15:54:33	213	37.25	3.1	5.6	608
VIO	2021-04-16 15:57:33	213	37.25	3.25	13	592
VIO	2021-04-16 16:00:33	213	37.3	3.25	12.2	620
VIO	2021-04-16 16:03:33	213	37.3	3.15	2.2	604
VIO	2021-04-16 16:06:33	213	37.2	3.25	14.4	524
VIO	2021-04-16 16:09:33	213	37.15	3.3	38.2	556
VIO	2021-04-16 16:12:33	213	37.05	3.2	14.2	584
VIO	2021-04-16 16:15:33	213	37.05	3.15	30.6	584
VIO	2021-04-16 16:18:33	213	37	3.25	33.4	376
VIO	2021-04-16 16:21:33	213	36.8	3.25	40.2	532
VIO	2021-04-16 16:27:33	213	36.95	3.3	5.6	556
VIO	2021-04-16 16:33:34	213	37.2	3.15	11.2	596
VIO	2021-04-16 16:39:34	213	37.2	3.2	23.4	516
VIO	2021-04-16 16:42:34	213	37.15	3.15	1.6	624
VIO	2021-04-16 16:45:34	213	37.25	3.15	6.8	628
VIO	2021-04-16 16:48:34	213	37.4	3.3	9.4	628
VIO	2021-04-16 16:51:34	213	37.49	3.25	16	556
VIO	2021-04-16 17:00:34	213	37.4	3.3	3.6	616
VIO	2021-04-16 17:03:34	213	37.45	3.25	24	444
VIO	2021-04-16 17:06:34	213	37.2	3.2	5.2	608
VIO	2021-04-16 17:09:34	213	37.2	3.2	5.2	600
VIO	2021-04-16 17:12:34	213	37.25	3.15	10	588
VIO	2021-04-16 17:15:34	213	37.3	3.15	4.8	612
VIO	2021-04-16 17:18:34	213	37.3	3.2	40.8	548
VIO	2021-04-16 17:21:34	213	37.2	3.2	13	600
VIO	2021-04-16 17:24:34	213	37.2	3.2	17.2	612
VIO	2021-04-16 17:27:34	213	37.25	3.1	7.6	612
VIO	2021-04-16 17:33:34	213	37.35	3.2	7.2	620
VIO	2021-04-16 17:39:34	213	37.3	3.25	22.6	380
VIO	2021-04-16 17:42:34	213	37.1	3.15	22.6	532
VIO	2021-04-16 17:45:35	213	37	3.2	30	568
VIO	2021-04-16 17:48:35	213	37.1	3.2	27.8	536
VIO	2021-04-16 17:51:35	213	37.1	3.2	2	612
VIO	2021-04-16 17:54:35	213	37.2	3.2	6.6	596
VIO	2021-04-16 18:00:35	213	37.2	3.2	23.4	576
VIO	2021-04-16 18:03:35	213	37.2	3.15	12.8	588
VIO	2021-04-16 18:09:35	213	37.25	3.2	16.8	572
VIO	2021-04-16 18:18:35	213	37.2	3.25	37.8	556
VIO	2021-04-16 18:27:35	213	37.3	3.15	18.6	624
VIO	2021-04-16 18:45:35	213	37.35	3.2	40.2	512
VIO	2021-04-16 18:48:35	213	37.2	3.3	23.2	552
VIO	2021-04-16 18:51:35	213	37.2	3.15	18.6	620
VIO	2021-04-16 18:54:35	213	37.3	3.15	29	584
VIO	2021-04-16 19:00:36	213	37.05	3.2	26	544
VIO	2021-04-16 19:03:36	213	37	3.2	2	632
VIO	2021-04-16 19:09:36	213	36.95	3.2	6.6	568
VIO	2021-04-16 19:12:36	213	36.9	3.2	28	552
VIO	2021-04-16 19:15:36	213	36.95	3.2	18	580
VIO	2021-04-16 19:27:36	213	37.2	3.25	31.4	564
VIO	2021-04-16 19:30:36	213	37.05	3.25	23.8	548
VIO	2021-04-16 19:33:36	213	37.05	3.2	12	600
VIO	2021-04-16 19:36:36	213	37.1	3.3	3	616
VIO	2021-04-16 19:39:36	213	37.2	3.25	29.4	580
VIO	2021-04-16 19:42:36	213	37.25	3.2	5.4	628
VIO	2021-04-16 19:45:36	213	37.4	3.3	11.8	620
VIO	2021-04-16 19:48:36	213	37.49	3.3	2.2	628
VIO	2021-04-16 19:51:36	213	37.54	3.25	19	612
VIO	2021-04-16 19:54:36	213	37.54	3.25	25.2	552
VIO	2021-04-16 19:57:36	213	37.4	3.2	30.2	548
VIO	2021-04-16 20:03:36	213	37.4	3.25	22.6	612
VIO	2021-04-16 20:06:36	213	37.35	3.2	32.6	540
VIO	2021-04-16 20:09:37	213	37.35	3.2	29.4	612
VIO	2021-04-16 20:12:37	213	37.4	3.2	29.8	596
VIO	2021-04-16 20:15:37	213	37.35	3.2	33.4	512
VIO	2021-04-16 20:18:37	213	37.2	3.25	23.4	556
VIO	2021-04-16 20:21:37	213	37.1	3.2	18.8	576
VIO	2021-04-16 20:24:37	213	37.1	3.15	1.4	632
VIO	2021-04-16 20:27:37	213	37.25	3.3	2	640
VIO	2021-04-16 20:30:37	213	37.35	3.2	2.4	632
VIO	2021-04-16 20:36:37	213	37.49	3.2	2.2	640
VIO	2021-04-16 20:39:37	213	37.54	3.25	2.8	648
VIO	2021-04-16 20:42:37	213	37.54	3.2	23.2	576
VIO	2021-04-16 20:48:37	213	37.1	3.25	39.6	548
VIO	2021-04-16 20:51:37	213	37.1	3.15	14.6	640
VIO	2021-04-16 20:54:37	213	37.25	3.2	10.6	600
VIO	2021-04-16 20:57:37	213	37.3	3.1	7.6	628
VIO	2021-04-16 21:00:37	213	37.35	3.2	2.2	636
VIO	2021-04-16 21:03:37	213	37.45	3.15	2.4	636
VIO	2021-04-16 21:06:37	213	37.54	3.2	3.6	636
VIO	2021-04-16 21:09:37	213	37.59	3.35	1.4	628
VIO	2021-04-16 21:12:37	213	37.59	3.15	2	636
VIO	2021-04-16 21:15:37	213	37.64	3.15	2	632
VIO	2021-04-16 21:18:37	213	37.64	3.2	2	600
VIO	2021-04-16 21:21:37	213	37.64	3.05	2.4	628
VIO	2021-04-16 21:24:38	213	37.64	3.4	8.8	600
VIO	2021-04-16 21:27:38	213	37.64	3.2	2	624
VIO	2021-04-16 21:30:38	213	37.64	3.2	4.2	616
VIO	2021-04-16 21:33:38	213	37.64	3.15	3	624
VIO	2021-04-16 21:36:38	213	37.64	3.35	25.2	616
VIO	2021-04-16 21:39:38	213	37.69	3.15	2	628
VIO	2021-04-16 21:42:38	213	37.64	3.2	3.8	612
VIO	2021-04-16 21:45:38	213	37.64	3.2	4.4	604
VIO	2021-04-16 21:48:38	213	37.59	3.2	2.6	616
VIO	2021-04-16 21:51:38	213	37.59	3.2	2	608
VIO	2021-04-16 21:54:38	213	37.49	3.3	34.4	268
VIO	2021-04-16 21:57:38	213	36.95	3.25	29.4	492
VIO	2021-04-16 22:00:38	213	36.7	3.2	35.4	456
VIO	2021-04-16 22:03:38	213	36.7	3.1	36	544
VIO	2021-04-16 22:06:38	213	36.65	2.15	2	612
VIO	2021-04-16 22:09:38	213	36.75	2.25	2.4	624
VIO	2021-04-16 22:12:38	213	36.9	1.95	10.8	576
VIO	2021-04-16 22:15:38	213	36.9	1.9	2	572
VIO	2021-04-16 22:18:38	213	36.95	1.95	24.2	560
VIO	2021-04-16 22:24:38	213	36.75	3.2	1.6	588
VIO	2021-04-16 22:39:39	213	37.2	3.25	17.8	540
VIO	2021-04-16 22:42:39	213	37.15	3.2	8.6	564
VIO	2021-04-16 22:45:39	213	37.1	3.2	17	556
VIO	2021-04-16 22:51:39	213	36.95	3.2	8.2	572
VIO	2021-04-16 22:54:39	213	37.05	3.15	2.4	612
VIO	2021-04-16 22:57:39	213	37.15	3.3	22.4	604
VIO	2021-04-16 23:00:39	213	37.25	3.2	2.6	600
VIO	2021-04-16 23:03:39	213	37.2	3.25	35.6	520
VIO	2021-04-16 23:06:39	213	37.2	3.2	19	608
VIO	2021-04-16 23:12:39	213	37.15	3.1	11.2	608
VIO	2021-04-16 23:15:39	213	37.2	3.2	27.4	576
VIO	2021-04-16 23:24:39	213	37.3	3.2	17.6	612
VIO	2021-04-16 23:36:39	213	37.2	3.15	32.2	552
VIO	2021-04-16 23:39:39	213	37.2	3.35	5.8	604
VIO	2021-04-16 23:42:39	213	37.3	3.05	29	636
VIO	2021-04-16 23:45:39	213	37.35	3.4	2	608
VIO	2021-04-16 23:48:40	213	37.4	3.1	2.2	604
VIO	2021-04-16 23:51:40	213	37.45	3.1	8	612
VIO	2021-04-16 23:54:40	213	37.45	3.2	2	600
VIO	2021-04-16 23:57:40	213	37.45	3.3	2.8	608
VIO	2021-04-17 00:00:40	213	37.45	2.9	1.6	636
VIO	2021-04-17 00:03:40	213	37.49	3.3	2.6	608
VIO	2021-04-17 00:06:40	213	37.49	3.1	22.2	576
VIO	2021-04-17 00:12:40	213	37	3.25	26.4	448
VIO	2021-04-17 00:15:40	213	36.8	3.25	25.4	532
VIO	2021-04-17 00:21:40	213	36.9	3.2	25.2	592
VIO	2021-04-17 00:24:40	213	36.9	3.2	26.4	556
VIO	2021-04-17 00:27:40	213	37	3.25	17.8	604
VIO	2021-04-17 00:30:40	213	37.05	3.2	23.6	548
VIO	2021-04-17 00:33:40	213	37.05	3.25	12	588
VIO	2021-04-17 00:42:40	213	36.9	3.25	30.4	544
VIO	2021-04-17 00:51:40	213	36.8	3.2	4.2	492
VIO	2021-04-17 00:54:40	213	36.8	3.15	16.2	584
VIO	2021-04-17 01:00:40	213	36.95	3.15	18	604
VIO	2021-04-17 01:09:41	213	36.9	3.25	23	628
VIO	2021-04-17 01:12:41	213	36.95	3	2.8	628
VIO	2021-04-17 01:15:41	213	37	3.25	10	524
VIO	2021-04-17 01:18:41	213	36.95	3.2	4	580
VIO	2021-04-17 01:21:41	213	37	3.15	15	580
VIO	2021-04-17 01:24:41	213	37	3.15	1.6	616
VIO	2021-04-17 01:27:41	213	37.1	3	2	632
VIO	2021-04-17 01:30:41	213	37.2	3.25	3.6	592
VIO	2021-04-17 01:33:41	213	37.2	3.2	1.6	608
VIO	2021-04-17 01:36:41	213	37.25	3.25	2.8	572
VIO	2021-04-17 01:39:41	213	37.2	3.1	2.6	588
VIO	2021-04-17 01:42:41	213	37.2	3.1	1.6	616
VIO	2021-04-17 01:45:41	213	37.2	3.2	3	564
VIO	2021-04-17 01:48:41	213	37.15	3.25	3.2	580
VIO	2021-04-17 01:51:41	213	37.15	3.2	1.6	628
VIO	2021-04-17 01:57:41	213	36.75	3.25	37.6	520
VIO	2021-04-17 02:00:41	213	36.65	3.2	17.4	568
VIO	2021-04-17 02:03:41	213	36.7	3.2	17.6	584
VIO	2021-04-17 02:09:41	213	36.85	3.2	15.4	576
VIO	2021-04-17 02:12:41	213	36.85	3.2	7	608
VIO	2021-04-17 02:15:42	213	36.9	3.25	17.2	556
VIO	2021-04-17 02:21:42	213	36.85	3.3	36	388
VIO	2021-04-17 02:33:42	213	36.8	3.2	21.8	572
VIO	2021-04-17 02:36:42	213	36.85	3.2	35.6	552
VIO	2021-04-17 02:39:42	213	36.8	3.15	2.6	600
VIO	2021-04-17 02:42:42	213	36.8	3.3	17.4	548
VIO	2021-04-17 02:45:42	213	36.75	3.2	5.8	584
VIO	2021-04-17 02:48:42	213	36.8	3.3	9.8	620
VIO	2021-04-17 02:51:42	213	36.9	3.1	1.6	636
VIO	2021-04-17 02:54:42	213	37	3.25	2.6	612
VIO	2021-04-17 02:57:42	213	37	3.2	2.6	612
VIO	2021-04-17 03:00:42	213	37.05	3.15	2	640
VIO	2021-04-17 03:03:42	213	37.1	3.15	2.4	624
VIO	2021-04-17 03:06:42	213	37.1	3.1	2.4	616
VIO	2021-04-17 03:09:42	213	37.15	3.15	2	568
VIO	2021-04-17 03:12:42	213	37.1	3.15	2.4	600
VIO	2021-04-17 03:15:42	213	37.05	3.2	3.4	592
VIO	2021-04-17 03:18:42	213	37.05	3.35	2	600
VIO	2021-04-17 03:33:43	213	36.8	3.2	18.6	564
VIO	2021-04-17 03:36:43	213	36.75	3.15	7.8	608
VIO	2021-04-17 03:39:43	213	36.75	3.2	28.6	596
VIO	2021-04-17 03:42:43	213	36.8	3.2	3	628
VIO	2021-04-17 03:54:43	213	37	3.15	39.8	560
VIO	2021-04-17 03:57:43	213	36.95	3.2	21.4	612
VIO	2021-04-17 04:03:43	213	37.05	3.25	2.4	596
VIO	2021-04-17 04:12:43	213	37.15	3.2	38.8	536
VIO	2021-04-17 04:18:43	213	36.85	3.2	2.4	624
VIO	2021-04-17 04:21:43	213	36.8	3.2	26	564
VIO	2021-04-17 04:24:43	213	36.7	3.3	40.4	344
VIO	2021-04-17 04:27:43	213	36.4	3.2	30.6	552
VIO	2021-04-17 04:30:43	213	36.4	3.2	2.4	608
VIO	2021-04-17 04:36:43	213	36.55	3.2	22.4	568
VIO	2021-04-17 04:39:43	213	36.45	3.25	42.2	408
VIO	2021-04-17 04:42:44	213	36.21	3.2	36.2	532
VIO	2021-04-17 04:45:44	213	36.21	3.2	24.2	548
VIO	2021-04-17 04:48:44	213	36.3	3.15	2	588
VIO	2021-04-17 04:51:44	213	36.5	3.15	2.2	612
VIO	2021-04-17 05:03:44	213	36.55	3.25	17.8	520
VIO	2021-04-17 05:06:44	213	36.55	3.2	5	576
VIO	2021-04-17 05:09:44	213	36.65	3.2	25.8	564
VIO	2021-04-17 05:12:44	213	36.7	3.2	34.4	512
VIO	2021-04-17 05:18:44	213	36.65	3.2	31.8	584
VIO	2021-04-17 05:21:44	213	36.65	3.1	20.2	568
VIO	2021-04-17 05:27:44	213	36.6	3.3	35.8	436
VIO	2021-04-17 05:30:44	213	36.5	3.15	36.2	548
VIO	2021-04-17 05:36:44	213	36.3	3.15	6.6	584
VIO	2021-04-17 05:42:44	213	36.55	3.15	32.4	576
VIO	2021-04-17 05:45:44	213	36.65	3.15	23.4	608
VIO	2021-04-17 05:54:45	213	36.9	3.1	3	616
VIO	2021-04-17 05:57:45	213	36.9	3.3	16	480
VIO	2021-04-17 06:00:45	213	36.65	3.2	4.4	584
VIO	2021-04-17 06:03:45	213	36.65	3.2	8.8	616
VIO	2021-04-17 06:06:45	213	36.75	3.2	5.6	600
VIO	2021-04-17 06:09:45	213	36.8	3.2	32	532
VIO	2021-04-17 06:12:45	213	36.75	3.2	21.2	568
VIO	2021-04-17 06:15:45	213	36.7	3.2	26.2	592
VIO	2021-04-17 06:18:45	213	36.7	3.2	28.8	572
VIO	2021-04-17 06:21:45	213	36.7	3.2	21.8	576
VIO	2021-04-17 06:24:45	213	36.7	3.25	6.2	592
VIO	2021-04-17 06:27:45	213	36.65	3.25	30	388
VIO	2021-04-17 06:30:45	213	36.55	3.15	5.2	588
VIO	2021-04-17 06:33:45	213	36.6	3.25	28.8	584
VIO	2021-04-17 06:36:45	213	36.65	3.25	12.6	584
VIO	2021-04-17 06:39:45	213	36.7	3.2	27	580
VIO	2021-04-17 06:42:45	213	36.75	3.3	24.2	604
VIO	2021-04-17 06:45:45	213	36.8	3.15	1.6	632
VIO	2021-04-17 06:48:45	213	36.9	3.35	1.6	632
VIO	2021-04-17 06:51:45	213	37	3.15	2	644
VIO	2021-04-17 06:54:45	213	37.05	3.2	1.6	628
VIO	2021-04-17 06:57:45	213	37.1	3	3.4	616
VIO	2021-04-17 07:00:45	213	37.1	3.2	2	620
VIO	2021-04-17 07:03:45	213	37.15	3.25	2	628
VIO	2021-04-17 07:06:46	213	37.2	3.1	2	624
VIO	2021-04-17 07:12:46	213	37.15	3.2	2	604
VIO	2021-04-17 07:15:46	213	37.2	3.3	2.2	616
VIO	2021-04-17 07:18:46	213	37.2	3.05	4.4	628
VIO	2021-04-17 07:27:46	213	37.2	3.25	2.2	608
VIO	2021-04-17 07:30:46	213	37.2	3.1	2	624
VIO	2021-04-17 07:33:46	213	37.2	3.1	2.6	588
VIO	2021-04-17 07:36:46	213	37.15	3.15	2	624
VIO	2021-04-17 07:39:46	213	37.2	3.05	2.2	624
VIO	2021-04-17 07:42:46	213	37.2	3	2.2	616
VIO	2021-04-17 07:45:46	213	37.2	3.2	17.4	584
VIO	2021-04-17 07:48:46	213	37.15	3.25	21.4	580
VIO	2021-04-17 07:57:46	213	36.75	3.15	2.4	592
VIO	2021-04-17 08:00:46	213	36.75	3.2	32.6	536
VIO	2021-04-17 08:06:46	213	36.8	3.2	11.4	616
VIO	2021-04-17 08:09:46	213	36.75	3.25	19.2	404
VIO	2021-04-17 08:12:46	213	36.55	3.25	27	520
VIO	2021-04-17 08:15:46	213	36.5	3.2	3	584
VIO	2021-04-17 08:18:46	213	36.5	3.3	16.6	572
VIO	2021-04-17 08:21:47	213	36.5	3.3	10	628
VIO	2021-04-17 08:24:47	213	36.65	3.35	2.4	648
VIO	2021-04-17 08:27:47	213	36.75	3.25	6.2	636
VIO	2021-04-17 08:30:47	213	36.8	3.2	10.2	584
VIO	2021-04-17 08:33:47	213	36.8	3.2	28	584
VIO	2021-04-17 08:36:47	213	36.8	3.15	2.2	612
VIO	2021-04-17 08:39:47	213	36.85	3.25	7.4	604
VIO	2021-04-17 08:42:47	213	36.9	3.15	5.6	620
VIO	2021-04-17 08:45:47	213	36.95	3.25	24.8	628
VIO	2021-04-17 08:48:47	213	37	3.25	41	564
VIO	2021-04-17 08:54:47	213	36.9	3.25	38.2	596
VIO	2021-04-17 08:57:47	213	36.85	3.2	18.8	556
VIO	2021-04-17 09:03:47	213	36.65	3.25	2.8	612
VIO	2021-04-17 09:06:47	213	36.7	3.2	10	624
VIO	2021-04-17 09:15:47	213	36.85	3.1	22	616
VIO	2021-04-17 09:21:47	213	36.95	3.25	4.4	620
VIO	2021-04-17 09:27:47	213	37	3.05	6.2	616
VIO	2021-04-17 09:33:48	213	37.05	3.25	28.4	600
VIO	2021-04-17 09:36:48	213	37	3.25	36.2	604
VIO	2021-04-17 09:39:48	213	36.95	3.2	33.4	568
VIO	2021-04-17 09:42:48	213	36.9	3.25	2.8	640
VIO	2021-04-17 09:45:48	213	36.95	3.2	3.4	656
VIO	2021-04-17 09:48:48	213	37.05	3.15	21.2	676
VIO	2021-04-17 09:54:48	213	37.15	3.15	31.2	572
VIO	2021-04-17 09:57:48	213	37	3.2	12.2	592
VIO	2021-04-17 10:00:48	213	36.95	3.2	2.8	648
VIO	2021-04-17 10:03:48	213	37	3.2	31.4	584
VIO	2021-04-17 10:06:48	213	36.9	3.25	23.6	468
VIO	2021-04-17 10:09:48	213	36.85	3.3	35.6	420
VIO	2021-04-17 10:12:48	213	36.7	3.2	20.2	584
VIO	2021-04-17 10:15:48	213	36.7	3.25	5.6	628
VIO	2021-04-17 10:18:48	213	36.8	3.3	14.2	620
VIO	2021-04-17 10:21:48	213	36.9	3.05	6	624
VIO	2021-04-17 10:24:48	213	36.95	3.25	20.8	620
VIO	2021-04-17 10:27:48	213	37.05	3.25	2.6	632
VIO	2021-04-17 10:30:48	213	37.1	3.05	6.6	640
VIO	2021-04-17 10:33:48	213	37.2	3.25	2.8	616
VIO	2021-04-17 10:36:48	213	37.25	3.05	9.6	636
VIO	2021-04-17 10:39:48	213	37.25	3.15	2.4	636
VIO	2021-04-17 10:42:48	213	37.3	3.35	2	628
VIO	2021-04-17 10:45:49	213	37.3	3.1	13.6	604
VIO	2021-04-17 10:48:49	213	37.25	3.1	7.8	608
VIO	2021-04-17 10:51:49	213	37.3	3.05	2.4	632
VIO	2021-04-17 10:54:49	213	37.3	3.25	16.2	624
VIO	2021-04-17 10:57:49	213	37.25	3.2	19.2	584
VIO	2021-04-17 11:00:49	213	37.2	3.2	24.8	588
VIO	2021-04-17 11:03:49	213	37.05	3.2	32.6	536
VIO	2021-04-17 11:06:49	213	36.9	3.25	5.4	600
VIO	2021-04-17 11:09:49	213	36.9	3.25	29	580
VIO	2021-04-17 11:12:49	213	36.9	3.2	3	644
VIO	2021-04-17 11:15:49	213	37	3.3	28.6	612
VIO	2021-04-17 11:21:49	213	37	3.2	3	508
VIO	2021-04-17 11:24:49	213	36.85	3.15	5	588
VIO	2021-04-17 11:27:49	213	36.8	3.25	35.6	596
VIO	2021-04-17 11:30:49	213	36.75	3.25	37.2	584
VIO	2021-04-17 11:48:49	213	37	3.25	22.2	536
VIO	2021-04-17 11:54:49	213	36.65	3.2	10	580
VIO	2021-04-17 11:57:49	213	36.65	3.2	31.6	544
VIO	2021-04-17 12:00:50	213	36.65	3.2	5.6	636
VIO	2021-04-17 12:03:50	213	36.75	3.3	17	628
VIO	2021-04-17 12:06:50	213	36.85	3.35	2.8	640
VIO	2021-04-17 12:09:50	213	37	3.15	19.6	644
VIO	2021-04-17 12:12:50	213	37.05	3.2	12	636
VIO	2021-04-17 12:15:50	213	37.1	3.15	15.2	536
VIO	2021-04-17 12:18:50	213	36.9	3.25	25.6	524
VIO	2021-04-17 12:21:50	213	36.8	3.05	6.4	636
VIO	2021-04-17 12:24:50	213	36.85	3.3	32.8	612
VIO	2021-04-17 12:27:50	213	36.85	3.05	3.4	628
VIO	2021-04-17 12:30:50	213	36.9	3.25	7.6	604
VIO	2021-04-17 12:33:50	213	36.9	3.25	13.4	612
VIO	2021-04-17 12:36:50	213	36.9	3.2	14.8	596
VIO	2021-04-17 12:39:50	213	36.9	3.1	6.8	644
VIO	2021-04-17 12:42:50	213	37	3.05	2	644
VIO	2021-04-17 12:45:50	213	37.05	3.1	2	624
VIO	2021-04-17 12:48:50	213	37.1	3.35	2.2	624
VIO	2021-04-17 12:51:50	213	37.15	3.05	1.6	644
VIO	2021-04-17 12:54:50	213	37.2	3.05	9.4	628
VIO	2021-04-17 12:57:50	213	37.25	3	2	640
VIO	2021-04-17 13:00:50	213	37.25	3	2	596
VIO	2021-04-17 13:03:50	213	37.2	3.15	2	620
VIO	2021-04-17 13:06:50	213	37.2	3.2	23.4	584
VIO	2021-04-17 13:09:50	213	37.15	3.4	14.4	632
VIO	2021-04-17 13:12:51	213	37.2	3.05	4	644
VIO	2021-04-17 13:15:51	213	37.25	3	2	644
VIO	2021-04-17 13:18:51	213	37.3	3.3	2.2	500
VIO	2021-04-17 13:21:51	213	37.05	3.25	26.2	488
VIO	2021-04-17 13:24:51	213	36.85	3.2	28	564
VIO	2021-04-17 13:27:51	213	36.75	3.2	6.4	588
VIO	2021-04-17 13:30:51	213	36.65	3.25	26.8	596
VIO	2021-04-17 13:33:51	213	36.65	3.2	18	536
VIO	2021-04-17 13:36:51	213	36.55	3.2	21	552
VIO	2021-04-17 13:39:51	213	36.5	3.2	4.4	608
VIO	2021-04-17 13:42:51	213	36.55	3.25	2.4	600
VIO	2021-04-17 13:45:51	213	36.55	3.15	23.4	600
VIO	2021-04-17 13:48:51	213	36.65	3.1	2.2	620
VIO	2021-04-17 13:51:51	213	36.65	3.2	17.4	620
VIO	2021-04-17 13:54:51	213	36.65	3.25	21.8	556
VIO	2021-04-17 13:57:51	213	36.6	3.15	2.2	616
VIO	2021-04-17 14:00:51	213	36.6	3.2	8.6	568
VIO	2021-04-17 14:09:51	213	36.8	3.2	39	576
VIO	2021-04-17 14:15:51	213	36.75	3.15	16.8	588
VIO	2021-04-17 14:18:51	213	36.65	3.15	30	596
VIO	2021-04-17 14:21:51	213	36.65	3.15	6	608
VIO	2021-04-17 14:24:52	213	36.75	3.15	3.8	616
VIO	2021-04-17 14:27:52	213	36.8	3.2	25.2	584
VIO	2021-04-17 14:30:52	213	36.8	3.2	8.8	600
VIO	2021-04-17 14:33:52	213	36.85	3.15	10.2	612
VIO	2021-04-17 14:36:52	213	36.85	3.05	8.8	624
VIO	2021-04-17 14:39:52	213	36.9	3.15	2.2	632
VIO	2021-04-17 14:42:52	213	37	3.15	2.6	620
VIO	2021-04-17 14:45:52	213	37	3.15	4.2	564
VIO	2021-04-17 14:48:52	213	36.95	3.1	4	588
VIO	2021-04-17 14:51:52	213	36.95	3.15	4	608
VIO	2021-04-17 14:54:52	213	36.95	2.95	3	632
VIO	2021-04-17 14:57:52	213	37.05	3.2	2.6	612
VIO	2021-04-17 15:00:52	213	37.05	3.05	3.6	616
VIO	2021-04-17 15:03:52	213	37.05	3.1	23	620
VIO	2021-04-17 15:06:52	213	37.05	3.3	27.2	544
VIO	2021-04-17 15:09:52	213	36.75	3.3	23.6	384
VIO	2021-04-17 15:12:52	213	36.6	3.25	23.8	576
VIO	2021-04-17 15:18:52	213	36.5	3.25	34.8	428
VIO	2021-04-17 15:21:52	213	36.45	3.15	8.6	604
VIO	2021-04-17 15:24:52	213	36.5	3.15	35.4	576
VIO	2021-04-17 15:27:52	213	36.5	3.2	7.6	624
VIO	2021-04-17 15:30:52	213	36.55	3.25	18.6	628
VIO	2021-04-17 15:33:52	213	36.6	3.15	31	616
VIO	2021-04-17 15:36:53	213	36.6	3.1	7	612
VIO	2021-04-17 15:39:53	213	36.65	3.3	34	608
VIO	2021-04-17 15:42:53	213	36.65	3.2	5.4	608
VIO	2021-04-17 15:45:53	213	36.7	3.05	26.4	628
VIO	2021-04-17 15:48:53	213	36.7	3.2	26.4	612
VIO	2021-04-17 15:51:53	213	36.7	3.25	12.6	628
VIO	2021-04-17 15:57:53	213	36.7	3.2	27	624
VIO	2021-04-17 16:06:53	213	36.7	3.2	39.8	560
VIO	2021-04-17 16:09:53	213	36.65	3.25	22	444
VIO	2021-04-17 16:12:53	213	36.45	3.2	17.4	520
VIO	2021-04-17 16:15:53	213	36.4	3.15	26.6	620
VIO	2021-04-17 16:18:53	213	36.55	3.3	12.2	628
VIO	2021-04-17 16:21:53	213	36.65	3.1	5.6	648
VIO	2021-04-17 16:27:53	213	36.85	3.25	33.4	560
VIO	2021-04-17 16:30:53	213	36.85	3.15	21	620
VIO	2021-04-17 16:33:53	213	36.9	3.1	15.2	632
VIO	2021-04-17 16:36:53	213	37	3.1	17.2	632
VIO	2021-04-17 16:39:53	213	37.05	3.1	5	628
VIO	2021-04-17 16:42:53	213	37.1	3.1	9	616
VIO	2021-04-17 16:48:53	213	37.15	3.15	4.6	624
VIO	2021-04-17 16:51:54	213	37.15	3.15	1.6	632
VIO	2021-04-17 16:54:54	213	37.2	3.3	11.6	616
VIO	2021-04-17 16:57:54	213	37.2	3.1	13.8	624
VIO	2021-04-17 17:00:54	213	37.05	3.25	32.8	360
VIO	2021-04-17 17:06:54	213	36.85	3.25	4.4	636
VIO	2021-04-17 17:09:54	213	36.95	3.2	8.2	648
VIO	2021-04-17 17:15:54	213	37.15	3.15	11	612
VIO	2021-04-17 17:18:54	213	37.15	3.3	28.6	644
VIO	2021-04-17 17:21:54	213	37.2	3.2	13.8	592
VIO	2021-04-17 17:24:54	213	37	3.25	9.4	428
VIO	2021-04-17 17:27:54	213	36.7	3.2	32.2	588
VIO	2021-04-17 17:30:54	213	36.7	3.15	24.4	620
VIO	2021-04-17 17:36:54	213	36.7	3.25	31	596
VIO	2021-04-17 17:39:54	213	36.8	3.3	9	632
VIO	2021-04-17 17:42:54	213	36.95	3.2	33.8	612
VIO	2021-04-17 17:45:54	213	37	3.2	24	588
VIO	2021-04-17 17:51:54	213	37.05	3.2	25.6	604
VIO	2021-04-17 17:54:54	213	37	3.2	9	612
VIO	2021-04-17 18:00:54	213	37.1	3.2	8.6	624
VIO	2021-04-17 18:03:55	213	37.1	3.2	35.8	556
VIO	2021-04-17 18:06:55	213	37.05	3.2	5	612
VIO	2021-04-17 18:18:55	213	37.15	3.3	16	448
VIO	2021-04-17 18:21:55	213	36.9	3.2	18.4	584
VIO	2021-04-17 18:24:55	213	36.9	3.2	6.8	628
VIO	2021-04-17 18:27:55	213	37	3.25	16.2	640
VIO	2021-04-17 18:30:55	213	37.1	3.05	3.2	636
VIO	2021-04-17 18:33:55	213	37.2	3.1	7.6	644
VIO	2021-04-17 18:36:55	213	37.3	3.2	1.6	644
VIO	2021-04-17 18:39:55	213	37.25	3.15	35	564
VIO	2021-04-17 18:42:55	213	37.25	3.3	12	632
VIO	2021-04-17 18:45:55	213	37.25	3.25	3	640
VIO	2021-04-17 18:48:55	213	37.3	3.2	2	636
VIO	2021-04-17 18:51:55	213	37.35	3.15	2.2	632
VIO	2021-04-17 18:54:55	213	37.35	3	4.4	636
VIO	2021-04-17 18:57:55	213	37.4	3.1	2.6	636
VIO	2021-04-17 19:00:55	213	37.45	3	8.6	636
VIO	2021-04-17 19:09:55	213	37.49	3	16.6	636
VIO	2021-04-17 19:12:55	213	37.49	3.1	2	632
VIO	2021-04-17 19:15:56	213	37.49	3.35	1.6	632
VIO	2021-04-17 19:18:56	213	37.49	3.2	3	632
VIO	2021-04-17 19:21:56	213	37.49	3.05	3.6	652
VIO	2021-04-17 19:24:56	213	37.54	3.25	9.6	648
VIO	2021-04-17 19:27:56	213	37.54	3.2	26.4	628
VIO	2021-04-17 19:30:56	213	37.54	3.45	2	640
VIO	2021-04-17 19:33:56	213	37.54	3.1	7.6	640
VIO	2021-04-17 19:36:56	213	37.49	3.05	8.2	652
VIO	2021-04-17 19:39:56	213	37.54	2.9	2	644
VIO	2021-04-17 19:42:56	213	37.54	3.2	3	632
VIO	2021-04-17 19:45:56	213	37.54	3.4	2.2	644
VIO	2021-04-17 19:48:56	213	37.54	3.15	2	644
VIO	2021-04-17 19:51:56	213	37.54	2.9	2.2	640
VIO	2021-04-17 19:54:56	213	37.54	3.05	1.6	644
VIO	2021-04-17 19:57:56	213	37.54	3.25	3	620
VIO	2021-04-17 20:00:56	213	37.54	2.95	2	644
VIO	2021-04-17 20:03:56	213	37.54	3.1	1.6	636
VIO	2021-04-17 20:06:56	213	37.54	3.15	34.2	528
VIO	2021-04-17 20:15:56	213	36.9	3.25	3.6	588
VIO	2021-04-17 20:21:56	213	36.75	3.2	22.4	644
VIO	2021-04-17 20:24:56	213	36.8	3.3	36.2	648
VIO	2021-04-17 20:27:57	213	36.9	3.25	22.2	652
VIO	2021-04-17 20:30:57	213	37	3.25	8	660
VIO	2021-04-17 20:33:57	213	37.1	3.2	4	660
VIO	2021-04-17 20:36:57	213	37.15	3.15	24.4	648
VIO	2021-04-17 20:39:57	213	37.2	3.25	7.8	656
VIO	2021-04-17 20:42:57	213	37.25	3.25	28.6	664
VIO	2021-04-17 20:45:57	213	37.3	3.15	20.6	612
VIO	2021-04-17 20:48:57	213	37.2	3.2	2.2	624
VIO	2021-04-17 20:51:57	213	37.2	3.15	14.8	628
VIO	2021-04-17 20:54:57	213	37.2	3.2	5.2	608
VIO	2021-04-17 20:57:57	213	37.25	3.25	4	632
VIO	2021-04-17 21:00:57	213	37.25	3.1	5	644
VIO	2021-04-17 21:06:57	213	37.15	3.2	22.4	632
VIO	2021-04-17 21:12:57	213	37.15	3.2	34.4	596
VIO	2021-04-17 21:15:57	213	37.1	3.2	29.6	616
VIO	2021-04-17 21:18:57	213	37.05	3.25	34.4	596
VIO	2021-04-17 21:21:57	213	37	3.2	15.8	624
VIO	2021-04-17 21:24:57	213	37	3.2	29.6	620
VIO	2021-04-17 21:27:57	213	37	3.15	24.2	636
VIO	2021-04-17 21:30:57	213	37.05	3.2	25.8	644
VIO	2021-04-17 21:33:57	213	37.1	3.15	19.2	628
VIO	2021-04-17 21:36:57	213	37.1	3.2	8.2	664
VIO	2021-04-17 21:39:57	213	37.15	3.25	20.2	664
VIO	2021-04-17 21:45:58	213	37.1	3.25	10.6	576
VIO	2021-04-17 21:48:58	213	37.05	3.2	13.6	624
VIO	2021-04-17 21:51:58	213	37.05	3.2	1.4	624
VIO	2021-04-17 21:54:58	213	37	3.15	36.6	596
VIO	2021-04-17 21:57:58	213	36.95	3.3	34.6	616
VIO	2021-04-17 22:00:58	213	36.9	3.15	12.8	632
VIO	2021-04-17 22:03:58	213	36.85	3.15	22.6	592
VIO	2021-04-17 22:06:58	213	36.8	3.2	2.4	644
VIO	2021-04-17 22:09:58	213	36.8	3.2	30	640
VIO	2021-04-17 22:12:58	213	36.85	3.15	15.8	604
VIO	2021-04-17 22:18:58	213	36.9	3.15	10	624
VIO	2021-04-17 22:21:58	213	36.95	3.2	5	628
VIO	2021-04-17 22:24:58	213	37	3.05	3	608
VIO	2021-04-17 22:27:58	213	37	3.2	14.2	596
VIO	2021-04-17 22:30:58	213	37	3.2	3	612
VIO	2021-04-17 22:33:58	213	36.85	3.2	31.4	516
VIO	2021-04-17 22:36:58	213	36.6	3.25	15	428
VIO	2021-04-17 22:39:58	213	36.4	3.2	30.6	620
VIO	2021-04-17 22:42:58	213	36.35	3.25	35.6	552
VIO	2021-04-17 22:45:58	213	36.16	3.3	32.4	352
VIO	2021-04-17 22:48:58	213	35.86	3.2	21	524
VIO	2021-04-17 23:00:59	213	36.01	3.25	28.6	552
VIO	2021-04-17 23:09:59	213	36.21	3.2	31.6	552
VIO	2021-04-17 23:12:59	213	36.16	3.2	21.4	564
VIO	2021-04-17 23:27:59	213	36.3	3.25	34.2	528
VIO	2021-04-17 23:30:59	213	36.11	3.15	34.6	528
VIO	2021-04-17 23:33:59	213	36.11	3.15	13.8	620
VIO	2021-04-17 23:36:59	213	36.21	3.05	26.8	616
VIO	2021-04-17 23:39:59	213	36.4	3.05	2	636
VIO	2021-04-17 23:42:59	213	36.55	3.15	1.6	640
VIO	2021-04-17 23:45:59	213	36.6	3.3	2.2	596
VIO	2021-04-17 23:48:59	213	36.6	3.1	2.2	592
VIO	2021-04-17 23:51:59	213	36.6	3.3	1.4	620
VIO	2021-04-17 23:54:59	213	36.65	3	2.2	632
VIO	2021-04-17 23:57:59	213	36.7	3	16.8	592
VIO	2021-04-18 00:00:59	213	36.6	3.25	27.2	564
VIO	2021-04-18 00:03:59	213	36.6	3.15	2.2	616
VIO	2021-04-18 00:07:00	213	36.65	3.25	2.8	636
VIO	2021-04-18 00:10:00	213	36.75	3.1	3	624
VIO	2021-04-18 00:13:00	213	36.8	3.05	13.6	576
VIO	2021-04-18 00:16:00	213	36.65	3.2	20.2	528
VIO	2021-04-18 00:22:00	213	36.55	2.9	1.6	644
VIO	2021-04-18 00:25:00	213	36.55	3.25	28	472
VIO	2021-04-18 00:28:00	213	36.16	3.3	30.4	400
VIO	2021-04-18 00:31:00	213	36.11	3.2	2.2	572
VIO	2021-04-18 00:37:00	213	36.3	3.15	8.6	632
VIO	2021-04-18 00:40:00	213	36.45	3.1	26.4	600
VIO	2021-04-18 00:43:00	213	36.5	3.2	2.2	608
VIO	2021-04-18 00:46:00	213	36.4	3.3	16.8	328
VIO	2021-04-18 00:49:00	213	36.21	3.15	20.2	576
VIO	2021-04-18 00:52:00	213	36.21	3.15	33	576
VIO	2021-04-18 00:55:00	213	36.25	3.3	28.8	532
VIO	2021-04-18 00:58:00	213	36.21	3.15	10.4	600
VIO	2021-04-18 01:01:00	213	36.25	3.1	24	584
VIO	2021-04-18 01:04:00	213	36.3	3.2	2.2	608
VIO	2021-04-18 01:07:00	213	36.4	3.35	3	600
VIO	2021-04-18 01:10:00	213	36.5	3.15	2	624
VIO	2021-04-18 01:13:00	213	36.6	3.1	2	612
VIO	2021-04-18 01:16:00	213	36.65	3.1	5.2	632
VIO	2021-04-18 01:19:01	213	36.75	2.95	4.6	632
VIO	2021-04-18 01:22:01	213	36.8	3.2	2.2	616
VIO	2021-04-18 01:25:01	213	36.75	3.15	26	500
VIO	2021-04-18 01:28:01	213	36.6	3.15	1.6	628
VIO	2021-04-18 01:31:01	213	36.6	3.25	26	616
VIO	2021-04-18 01:37:01	213	36.55	3.15	18	580
VIO	2021-04-18 01:40:01	213	36.55	3.15	5.2	612
VIO	2021-04-18 01:43:01	213	36.4	3.25	38.6	492
VIO	2021-04-18 01:46:01	213	36.25	3.2	13.4	520
VIO	2021-04-18 02:07:01	213	36.4	3.2	16.4	504
VIO	2021-04-18 02:10:01	213	36.16	3.25	38.6	428
VIO	2021-04-18 02:13:01	213	36.16	3.15	4.4	628
VIO	2021-04-18 02:25:01	213	36.21	3.15	10	596
VIO	2021-04-18 02:31:01	213	36.3	3.2	8.6	640
VIO	2021-04-18 02:37:02	213	36.45	3.2	5.6	632
VIO	2021-04-18 02:43:02	213	36.3	3.25	11.6	584
VIO	2021-04-18 02:46:02	213	36.16	3.25	11.2	500
VIO	2021-04-18 02:49:02	213	36.11	3.1	7	628
VIO	2021-04-18 02:52:02	213	36.25	3.05	2.2	648
VIO	2021-04-18 02:55:02	213	36.4	3.05	3	648
VIO	2021-04-18 02:58:02	213	36.45	3.25	2.2	592
VIO	2021-04-18 03:01:02	213	36.5	3.35	2	644
VIO	2021-04-18 03:04:02	213	36.55	3.15	2.8	648
VIO	2021-04-18 03:07:02	213	36.65	3.05	4.4	652
VIO	2021-04-18 03:10:02	213	36.7	3.4	2.4	640
VIO	2021-04-18 03:13:02	213	36.75	3.15	2.8	632
VIO	2021-04-18 03:16:02	213	36.75	3.05	8	648
VIO	2021-04-18 03:19:02	213	36.8	3	2	644
VIO	2021-04-18 03:22:02	213	36.85	2.95	2.4	624
VIO	2021-04-18 03:25:02	213	36.85	3.3	2	636
VIO	2021-04-18 03:28:02	213	36.85	3.15	2.2	648
VIO	2021-04-18 03:31:02	213	36.9	3.15	2	652
VIO	2021-04-18 03:34:02	213	36.95	3	18.8	608
VIO	2021-04-18 03:37:02	213	36.9	3.2	4.8	608
VIO	2021-04-18 03:40:02	213	36.85	3.35	2	628
VIO	2021-04-18 03:43:03	213	36.9	3.15	6	612
VIO	2021-04-18 03:46:03	213	36.85	3.1	6	628
VIO	2021-04-18 03:49:03	213	36.9	3.3	27.6	612
VIO	2021-04-18 03:58:03	213	36.6	3.25	17.4	604
VIO	2021-04-18 04:01:03	213	36.6	3.25	5.2	652
VIO	2021-04-18 04:04:03	213	36.7	3.1	2	660
VIO	2021-04-18 04:07:03	213	36.75	3.2	2.2	648
VIO	2021-04-18 04:10:03	213	36.8	3.05	1.6	656
VIO	2021-04-18 04:13:03	213	36.85	3.15	2	644
VIO	2021-04-18 04:16:03	213	36.85	3.15	18.2	608
VIO	2021-04-18 04:19:03	213	36.7	3.25	22.2	360
VIO	2021-04-18 04:22:03	213	36.5	3.3	12	552
VIO	2021-04-18 04:25:03	213	36.4	3.2	3	612
VIO	2021-04-18 04:28:03	213	36.5	3.15	1.6	648
VIO	2021-04-18 04:31:03	213	36.5	3.2	7.2	580
VIO	2021-04-18 04:34:03	213	36.6	3.35	2.2	640
VIO	2021-04-18 04:37:03	213	36.65	3.1	1.6	604
VIO	2021-04-18 04:40:03	213	36.65	3.05	2	644
VIO	2021-04-18 04:43:03	213	36.75	3.15	3	640
VIO	2021-04-18 04:46:03	213	36.8	3	2.4	656
VIO	2021-04-18 04:49:03	213	36.85	3.25	1.6	636
VIO	2021-04-18 04:52:03	213	36.9	3.25	2.2	644
VIO	2021-04-18 04:55:03	213	36.9	3.05	8.2	620
VIO	2021-04-18 04:58:04	213	36.9	3.3	2	628
VIO	2021-04-18 05:01:04	213	36.9	3.15	2.2	632
VIO	2021-04-18 05:04:04	213	36.95	3.2	2	640
VIO	2021-04-18 05:10:04	213	36.7	3.25	32	624
VIO	2021-04-18 05:13:04	213	36.7	3.15	23.2	668
VIO	2021-04-18 05:16:04	213	36.75	3.35	1	664
VIO	2021-04-18 05:19:04	213	36.85	3.15	3.8	664
VIO	2021-04-18 05:22:04	213	36.9	3.2	7.4	648
VIO	2021-04-18 05:28:04	213	36.85	3.25	26	496
VIO	2021-04-18 05:31:04	213	36.6	3.2	3.6	632
VIO	2021-04-18 05:34:04	213	36.6	3.25	18.4	644
VIO	2021-04-18 05:37:04	213	36.7	3.25	3.2	616
VIO	2021-04-18 05:40:04	213	36.75	3.2	11	644
VIO	2021-04-18 05:46:04	213	36.55	3.25	35	444
VIO	2021-04-18 05:49:04	213	36.4	3.2	3	592
VIO	2021-04-18 05:52:04	213	36.4	3.2	24.4	572
VIO	2021-04-18 05:55:04	213	36.4	3.3	9	592
VIO	2021-04-18 05:58:04	213	36.4	3.25	12.8	556
VIO	2021-04-18 06:01:04	213	36.21	3.3	29.6	548
VIO	2021-04-18 06:04:04	213	36.21	3.2	19.6	600
VIO	2021-04-18 06:07:04	213	36.25	3.15	15	620
VIO	2021-04-18 06:10:04	213	36.4	3.2	23.6	580
VIO	2021-04-18 06:13:05	213	36.35	3.2	2.8	624
VIO	2021-04-18 06:16:05	213	36.45	3.25	1.6	632
VIO	2021-04-18 06:19:05	213	36.55	3.2	12.4	612
VIO	2021-04-18 06:22:05	213	36.5	3.2	33.6	572
VIO	2021-04-18 06:25:05	213	36.4	3.2	27.6	512
VIO	2021-04-18 06:28:05	213	36.16	3.1	20.8	568
VIO	2021-04-18 06:31:05	213	36.16	3.2	23.6	628
VIO	2021-04-18 06:34:05	213	36.3	3.25	3.8	600
VIO	2021-04-18 06:37:05	213	36.4	3.1	15.6	600
VIO	2021-04-18 06:40:05	213	36.5	3.15	7	632
VIO	2021-04-18 06:43:05	213	36.6	3.1	25.2	632
VIO	2021-04-18 06:46:05	213	36.65	3.1	6.2	644
VIO	2021-04-18 06:49:05	213	36.7	3.2	16.6	544
VIO	2021-04-18 06:52:05	213	36.55	3.2	2.6	608
VIO	2021-04-18 06:55:05	213	36.6	3.1	5.4	644
VIO	2021-04-18 06:58:05	213	36.7	3.15	8.4	640
VIO	2021-04-18 07:01:05	213	36.8	3.2	3.6	628
VIO	2021-04-18 07:04:05	213	36.75	3.05	19.6	612
VIO	2021-04-18 07:07:05	213	36.8	3.2	2	656
VIO	2021-04-18 07:10:05	213	36.85	3.1	1.6	632
VIO	2021-04-18 07:13:05	213	36.85	3.3	11.4	576
VIO	2021-04-18 07:16:05	213	36.7	3.2	29.4	584
VIO	2021-04-18 07:19:05	213	36.7	3.3	25.4	596
VIO	2021-04-18 07:22:05	213	36.6	3.15	36.4	580
VIO	2021-04-18 07:25:06	213	36.55	3.05	34	532
VIO	2021-04-18 07:28:06	213	36.35	3.25	34.8	612
VIO	2021-04-18 07:31:06	213	36.25	3.25	13	524
VIO	2021-04-18 07:34:06	213	36.21	3.2	3	592
VIO	2021-04-18 07:37:06	213	36.3	3	7.8	624
VIO	2021-04-18 07:40:06	213	36.45	3.25	3	632
VIO	2021-04-18 07:43:06	213	36.55	3.05	20.4	632
VIO	2021-04-18 07:46:06	213	36.65	3.3	13.2	576
VIO	2021-04-18 07:49:06	213	36.65	3.2	4	608
VIO	2021-04-18 07:52:06	213	36.7	3.25	5	580
VIO	2021-04-18 07:55:06	213	36.7	3.2	3.8	604
VIO	2021-04-18 07:58:06	213	36.7	3.2	26	556
VIO	2021-04-18 08:01:06	213	36.6	3.2	16.2	552
VIO	2021-04-18 08:04:06	213	36.6	3.35	1.6	624
VIO	2021-04-18 08:07:06	213	36.6	3.2	27.8	516
VIO	2021-04-18 08:10:06	213	36.5	3.25	3.6	572
VIO	2021-04-18 08:13:06	213	36.5	3.1	6	628
VIO	2021-04-18 08:16:06	213	36.55	3.15	4	580
VIO	2021-04-18 08:19:06	213	36.6	3.3	2	592
VIO	2021-04-18 08:22:06	213	36.65	2.95	3.8	612
VIO	2021-04-18 08:25:06	213	36.65	3.2	25.2	588
VIO	2021-04-18 08:28:06	213	36.65	3.2	3.4	616
VIO	2021-04-18 08:31:06	213	36.5	3.25	36.6	392
VIO	2021-04-18 08:37:07	213	36.11	3.2	28.2	600
VIO	2021-04-18 08:40:07	213	36.06	3.2	33.8	500
VIO	2021-04-18 08:46:07	213	36.21	3.15	23.8	644
VIO	2021-04-18 08:49:07	213	36.3	3.2	36.2	608
VIO	2021-04-18 08:52:07	213	36.35	3.2	13	600
VIO	2021-04-18 08:55:07	213	36.35	3.2	27.8	604
VIO	2021-04-18 08:58:07	213	36.35	3.15	30.2	596
VIO	2021-04-18 09:01:07	213	36.4	3.15	5.4	624
VIO	2021-04-18 09:04:07	213	36.4	3.2	18.4	584
VIO	2021-04-18 09:07:07	213	36.3	3.2	26.6	600
VIO	2021-04-18 09:10:07	213	36.3	3.05	4.6	652
VIO	2021-04-18 09:13:07	213	36.4	3.15	26	660
VIO	2021-04-18 09:16:07	213	36.5	3.3	27	592
VIO	2021-04-18 09:19:07	213	36.45	3.15	16.4	620
VIO	2021-04-18 09:22:07	213	36.45	3.25	5.4	616
VIO	2021-04-18 09:25:07	213	36.5	3.25	14.8	644
VIO	2021-04-18 09:28:07	213	36.5	3.3	26.6	648
VIO	2021-04-18 09:31:07	213	36.55	3.2	4	644
VIO	2021-04-18 09:34:07	213	36.6	3.15	7.6	652
VIO	2021-04-18 09:37:07	213	36.65	3.2	16	664
VIO	2021-04-18 09:40:07	213	36.75	3.1	7.6	668
VIO	2021-04-18 09:43:07	213	36.8	3.1	4.6	664
VIO	2021-04-18 09:46:07	213	36.85	3.1	8.2	668
VIO	2021-04-18 09:49:08	213	36.9	3.25	31	656
VIO	2021-04-18 09:52:08	213	36.95	3.35	1.6	656
VIO	2021-04-18 09:55:08	213	36.95	3.35	4.2	656
VIO	2021-04-18 09:58:08	213	37	3.25	18.4	660
VIO	2021-04-18 10:01:08	213	37.05	3.05	3	656
VIO	2021-04-18 10:04:08	213	37.05	3.05	5	664
VIO	2021-04-18 10:07:08	213	37.1	3.2	3	664
VIO	2021-04-18 10:10:08	213	37.1	3.35	2.2	660
VIO	2021-04-18 10:13:08	213	37.1	3.15	1.6	648
VIO	2021-04-18 10:16:08	213	37.15	3.05	4.8	664
VIO	2021-04-18 10:19:08	213	37.15	3.15	3	644
VIO	2021-04-18 10:22:08	213	37.15	3.2	3.8	668
VIO	2021-04-18 10:28:08	213	37.15	3.35	2	664
VIO	2021-04-18 10:31:08	213	37.15	3.2	27.6	660
VIO	2021-04-18 10:34:08	213	37.15	3.15	36.6	656
VIO	2021-04-18 10:37:08	213	37.15	3.05	2	648
VIO	2021-04-18 10:40:08	213	37.15	2.95	2.2	648
VIO	2021-04-18 10:43:08	213	37.15	3.15	18.8	644
VIO	2021-04-18 10:46:08	213	37.15	3.15	2	644
VIO	2021-04-18 10:49:08	213	37.15	3.2	2	652
VIO	2021-04-18 10:52:08	213	37.15	3.2	13.2	488
VIO	2021-04-18 10:55:08	213	36.85	3.15	28	684
VIO	2021-04-18 10:58:08	213	36.8	3.2	22	688
VIO	2021-04-18 11:01:08	213	36.85	3.25	31.8	692
VIO	2021-04-18 11:04:09	213	36.9	3.2	37.6	644
VIO	2021-04-18 11:07:09	213	36.95	3.15	3.6	624
VIO	2021-04-18 11:10:21	213	36.95	3.2	6.6	608
VIO	2021-04-18 11:13:09	213	37	3.2	24.8	600
VIO	2021-04-18 11:16:09	213	36.95	3.2	14.2	608
VIO	2021-04-18 11:25:09	213	36.95	3.2	32.2	632
VIO	2021-04-18 11:28:09	213	36.95	3.25	27.4	652
VIO	2021-04-18 11:31:09	213	36.9	3.2	16.6	616
VIO	2021-04-18 11:34:09	213	36.9	3.1	25.8	636
VIO	2021-04-18 11:37:09	213	36.9	3.15	22.6	668
VIO	2021-04-18 11:40:09	213	36.9	3.15	3.6	672
VIO	2021-04-18 11:43:09	213	36.95	3.15	13	676
VIO	2021-04-18 11:46:09	213	37	3.25	31.6	596
VIO	2021-04-18 11:49:09	213	36.85	3.25	32	480
VIO	2021-04-18 11:52:09	213	36.65	3.15	20.2	636
VIO	2021-04-18 11:55:09	213	36.65	3.2	1.6	668
VIO	2021-04-18 11:58:09	213	36.7	3.15	31.2	664
VIO	2021-04-18 12:01:09	213	36.75	3.2	7	680
VIO	2021-04-18 12:04:09	213	36.85	3.2	14.8	672
VIO	2021-04-18 12:07:09	213	36.95	3.25	2.4	676
VIO	2021-04-18 12:10:09	213	37	3.15	2.6	668
VIO	2021-04-18 12:13:09	213	37.05	3.1	35.4	632
VIO	2021-04-18 12:16:10	213	36.95	3.2	24.4	604
VIO	2021-04-18 12:19:10	213	36.8	3.15	3	632
VIO	2021-04-18 12:22:10	213	36.8	3.2	11	636
VIO	2021-04-18 12:25:10	213	36.7	3.25	15	564
VIO	2021-04-18 12:31:10	213	36.55	3	7	652
VIO	2021-04-18 12:34:10	213	36.65	3.1	2.6	644
VIO	2021-04-18 12:37:10	213	36.7	3.15	2	660
VIO	2021-04-18 12:40:10	213	36.8	3.1	29	472
VIO	2021-04-18 12:43:10	213	36.65	3.3	2	612
VIO	2021-04-18 12:46:10	213	36.65	3.3	2	644
VIO	2021-04-18 12:49:10	213	36.75	3.1	4.4	660
VIO	2021-04-18 12:52:10	213	36.85	3.2	3.4	660
VIO	2021-04-18 12:55:10	213	36.85	3.25	7.4	568
VIO	2021-04-18 12:58:10	213	36.8	3.25	20.2	400
VIO	2021-04-18 13:04:10	213	36.25	3.25	37.2	576
VIO	2021-04-18 13:07:10	213	36.25	3.15	4.4	664
VIO	2021-04-18 13:10:10	213	36.35	3.15	7.8	644
VIO	2021-04-18 13:13:10	213	36.4	3.2	35.2	592
VIO	2021-04-18 13:16:10	213	36.4	3.2	24	604
VIO	2021-04-18 13:19:10	213	36.45	3.1	31.2	632
VIO	2021-04-18 13:22:10	213	36.5	3.25	12.6	644
VIO	2021-04-18 13:25:10	213	36.6	3.3	7.4	652
VIO	2021-04-18 13:28:11	213	36.7	3.1	6	652
VIO	2021-04-18 13:31:11	213	36.8	3.1	14.6	628
VIO	2021-04-18 13:37:11	213	36.8	3.15	4	644
VIO	2021-04-18 13:43:11	213	36.9	3.15	30.4	604
VIO	2021-04-18 13:46:11	213	36.8	3.3	27.8	560
VIO	2021-04-18 13:49:11	213	36.7	3.2	6.6	596
VIO	2021-04-18 13:52:11	213	36.65	3.15	22.6	608
VIO	2021-04-18 13:55:11	213	36.65	3.2	6.4	628
VIO	2021-04-18 13:58:11	213	36.7	3.2	2	632
VIO	2021-04-18 14:01:11	213	36.8	3.1	4.2	608
VIO	2021-04-18 14:04:11	213	36.85	3.25	25.8	620
VIO	2021-04-18 14:07:11	213	36.9	3	9.2	636
VIO	2021-04-18 14:10:11	213	36.95	3.1	3	640
VIO	2021-04-18 14:13:11	213	37	3.1	4.2	656
VIO	2021-04-18 14:16:11	213	37.05	3.15	23.2	632
VIO	2021-04-18 14:19:11	213	36.95	3.2	13.4	616
VIO	2021-04-18 14:22:11	213	36.95	3.15	4.6	668
VIO	2021-04-18 14:25:11	213	36.95	3.15	25.8	636
VIO	2021-04-18 14:28:11	213	37	3.15	7	656
VIO	2021-04-18 14:31:13	213	37	3.15	16.4	632
VIO	2021-04-18 14:34:11	213	36.95	3.2	21.2	580
VIO	2021-04-18 14:37:11	213	36.8	3.2	25.6	584
VIO	2021-04-18 14:40:12	213	36.55	3.2	22.2	468
VIO	2021-04-18 14:43:12	213	36.45	3.3	26.8	628
VIO	2021-04-18 14:46:12	213	36.45	3.2	19.8	616
VIO	2021-04-18 14:49:12	213	36.45	3.35	3	668
VIO	2021-04-18 14:52:12	213	36.5	3.15	22.6	664
VIO	2021-04-18 14:55:12	213	36.55	3.2	31.2	624
VIO	2021-04-18 14:58:12	213	36.55	3.1	2.6	680
VIO	2021-04-18 15:01:12	213	36.6	3.15	19.8	652
VIO	2021-04-18 15:10:12	213	36.35	3.2	41.6	620
VIO	2021-04-18 15:31:12	213	36.85	3.2	38.8	600
VIO	2021-04-18 15:34:12	213	36.65	3.1	13.6	592
VIO	2021-04-18 15:37:12	213	36.6	3.2	28.6	580
VIO	2021-04-18 15:40:12	213	36.6	3.25	17.4	624
VIO	2021-04-18 15:43:12	213	36.6	3.2	20.6	580
VIO	2021-04-18 15:46:12	213	36.6	3.15	29.6	616
VIO	2021-04-18 15:49:12	213	36.6	3.25	15.2	424
VIO	2021-04-18 15:55:13	213	36.06	3.15	12.8	612
VIO	2021-04-18 16:01:13	213	36.11	3.2	15	496
VIO	2021-04-18 16:07:13	213	36.01	3.1	28	584
VIO	2021-04-18 16:10:13	213	36.06	3.2	41	544
VIO	2021-04-18 16:13:13	213	35.91	3	37.4	476
VIO	2021-04-18 16:16:13	213	35.96	3.25	21.6	564
VIO	2021-04-18 16:19:13	213	36.11	3.15	2.8	620
VIO	2021-04-18 16:25:13	213	36.35	3.1	9.8	644
VIO	2021-04-18 16:31:13	213	36.65	3.15	3.8	640
VIO	2021-04-18 16:34:13	213	36.75	3.2	4.2	632
VIO	2021-04-18 16:37:13	213	36.85	3.2	15.6	580
VIO	2021-04-18 16:40:13	213	36.85	3.15	4	628
VIO	2021-04-18 16:43:13	213	36.9	3.2	7.6	592
VIO	2021-04-18 16:46:13	213	36.85	3.3	2.8	616
VIO	2021-04-18 16:52:13	213	36.95	3	2.2	640
VIO	2021-04-18 16:55:13	213	37	3.25	2.6	636
VIO	2021-04-18 16:58:13	213	37.05	3.2	1.6	640
VIO	2021-04-18 17:01:13	213	37.15	3.05	4.2	632
VIO	2021-04-18 17:04:13	213	37.15	3.15	5.2	592
VIO	2021-04-18 17:07:14	213	37.15	3.2	4.6	596
VIO	2021-04-18 17:10:14	213	36.85	3.2	41.8	376
VIO	2021-04-18 17:13:14	213	36.6	3.2	30.8	528
VIO	2021-04-18 17:16:14	213	36.6	3.15	30.6	640
VIO	2021-04-18 17:19:14	213	36.65	3.15	39.8	580
VIO	2021-04-18 17:22:21	213	36.65	3.15	15.2	652
VIO	2021-04-18 17:25:14	213	36.75	3.15	28.4	652
VIO	2021-04-18 17:28:14	213	36.85	3.15	5	692
VIO	2021-04-18 17:34:14	213	36.95	3.2	3.6	616
VIO	2021-04-18 17:37:14	213	37	3.15	12.6	636
VIO	2021-04-18 17:40:14	213	37	3.15	13.4	640
VIO	2021-04-18 17:43:14	213	36.95	3.25	33.4	548
VIO	2021-04-18 17:46:14	213	36.65	3.25	22.2	368
VIO	2021-04-18 17:49:14	213	36.45	3.2	27.6	500
VIO	2021-04-18 17:52:14	213	36.35	3.25	32.4	540
VIO	2021-04-18 17:55:14	213	36.3	3.15	15.6	560
VIO	2021-04-18 17:58:14	213	36.35	3.25	37	504
VIO	2021-04-18 18:01:14	213	36.3	3.15	31.2	572
VIO	2021-04-18 18:04:14	213	36.35	3.2	9.4	584
VIO	2021-04-18 18:07:14	213	36.4	3.25	4.2	608
VIO	2021-04-18 18:10:14	213	36.45	3.2	14	616
VIO	2021-04-18 18:13:14	213	36.5	3.2	25.2	600
VIO	2021-04-18 18:16:14	213	36.4	3.2	37	548
VIO	2021-04-18 18:19:15	213	36.21	3.15	26.2	548
VIO	2021-04-18 18:22:15	213	35.96	3.3	35.4	260
VIO	2021-04-18 18:25:15	213	35.31	3.45	17	0
VIO	2021-04-18 18:37:14	213	34.07	4.2	34.4	276
VIO	2021-04-18 18:40:14	213	33.92	3.55	14.2	0
VIO	2021-04-18 18:43:14	213	33.77	2.2	29.2	76
VIO	2021-04-18 18:43:14	213	33.77	2.2	29.2	76
VIO	2021-04-18 18:46:14	213	33.77	1.95	18.6	384
VIO	2021-04-18 18:49:14	213	33.87	2.55	3.6	320
VIO	2021-04-18 18:52:14	213	34.02	2.6	1.6	516
VIO	2021-04-18 18:55:14	213	34.47	2.6	3	624
VIO	2021-04-18 18:58:14	213	35.06	2.45	2.4	588
VIO	2021-04-18 19:01:15	213	35.46	2.45	2.8	636
VIO	2021-04-18 19:04:15	213	35.81	2.5	27.4	656
VIO	2021-04-18 19:07:15	213	36.01	2.55	25.2	456
VIO	2021-04-18 19:10:15	213	35.86	3.2	37	524
VIO	2021-04-18 19:13:15	213	35.71	3.2	3.6	636
VIO	2021-04-18 19:16:15	213	35.81	3.2	28.2	632
VIO	2021-04-18 19:19:15	213	35.91	3.2	36.6	636
VIO	2021-04-18 19:22:15	213	35.96	3.25	16.2	548
VIO	2021-04-18 19:25:15	213	35.86	3.2	19	616
VIO	2021-04-18 19:28:15	213	35.96	3.2	8.6	656
VIO	2021-04-18 19:31:15	213	36.16	3.3	15.4	640
VIO	2021-04-18 19:34:15	213	36.35	3.3	8.4	648
VIO	2021-04-18 19:37:15	213	36.55	3.25	4.4	676
VIO	2021-04-18 19:40:15	213	36.7	3.25	24.6	456
VIO	2021-04-18 19:43:15	213	36.3	3.3	34.8	352
VIO	2021-04-18 19:46:15	213	36.06	3.25	4.2	456
VIO	2021-04-18 19:49:15	213	36.3	3.2	21.4	572
VIO	2021-04-18 19:52:15	213	36.35	3.25	33.2	436
VIO	2021-04-18 19:58:15	213	36.75	3.1	18	564
VIO	2021-04-18 20:01:15	213	36.9	3.25	17	556
VIO	2021-04-18 20:04:15	213	37	3.2	10	568
VIO	2021-04-18 20:07:15	213	37.1	3.2	1.6	572
VIO	2021-04-18 20:10:15	213	37.15	3.15	17.8	636
VIO	2021-04-18 20:13:16	213	37.2	3.2	2.2	580
VIO	2021-04-18 20:16:16	213	37.2	3.25	1.6	676
VIO	2021-04-18 20:19:16	213	37.25	3.2	7	684
VIO	2021-04-18 20:22:16	213	37.25	3.3	7.2	500
VIO	2021-04-18 20:25:16	213	37.25	3.05	7.8	652
VIO	2021-04-18 20:40:16	213	37.69	3.2	9	620
VIO	2021-04-18 20:43:16	213	37.74	3.15	14.2	624
VIO	2021-04-18 20:46:16	213	37.74	3.25	14	632
VIO	2021-04-18 20:49:16	213	37.79	3.05	2.6	648
VIO	2021-04-18 20:52:16	213	37.89	3.2	3.4	656
VIO	2021-04-18 20:58:16	213	37.99	3.3	1.6	632
VIO	2021-04-18 21:01:16	213	37.99	3.15	31.4	624
VIO	2021-04-18 21:04:16	213	37.94	3.25	20.8	616
VIO	2021-04-18 21:10:16	213	37.89	3.15	14	640
VIO	2021-04-18 21:13:16	213	37.79	3.05	16.2	624
VIO	2021-04-18 21:16:16	213	37.79	3.2	23.4	640
VIO	2021-04-18 21:19:16	213	37.79	3.25	12	532
VIO	2021-04-18 21:22:16	213	37.69	3.15	2.2	632
VIO	2021-04-18 21:25:16	213	37.79	3.35	2	616
VIO	2021-04-18 21:28:17	213	37.84	3.1	2.6	644
VIO	2021-04-18 21:31:17	213	37.89	3.15	3	648
VIO	2021-04-18 21:34:17	213	37.94	3.2	4	636
VIO	2021-04-18 21:37:17	213	37.94	3.1	2.6	644
VIO	2021-04-18 21:40:17	213	37.99	2.9	2	652
VIO	2021-04-18 21:43:17	213	37.99	3.35	2.2	648
VIO	2021-04-18 21:46:17	213	37.99	3.2	24.2	484
VIO	2021-04-18 21:49:17	213	37.79	3.2	4	592
VIO	2021-04-18 21:52:17	213	37.79	3.2	10.4	620
VIO	2021-04-18 21:58:17	213	37.74	3.3	11.6	608
VIO	2021-04-18 22:01:17	213	37.69	3.2	23.8	620
VIO	2021-04-18 22:04:17	213	37.64	3.25	16.2	648
VIO	2021-04-18 22:07:17	213	37.64	3.3	12.8	604
VIO	2021-04-18 22:10:17	213	37.64	3.2	4.2	632
VIO	2021-04-18 22:13:17	213	37.69	3.15	14.2	608
VIO	2021-04-18 22:16:17	213	37.69	3.2	2.2	624
VIO	2021-04-18 22:19:17	213	37.74	3.25	15	660
VIO	2021-04-18 22:22:17	213	37.79	3.3	2.4	644
VIO	2021-04-18 22:25:17	213	37.79	3.15	35.2	588
VIO	2021-04-18 22:28:17	213	37.69	3	28.6	604
VIO	2021-04-18 22:31:17	213	37.64	3.1	19.8	624
VIO	2021-04-18 22:34:17	213	37.69	3.05	2.6	640
VIO	2021-04-18 22:37:17	213	37.74	3.2	2	624
VIO	2021-04-18 22:40:18	213	37.79	3.25	16	620
VIO	2021-04-18 22:43:18	213	37.84	3.2	6	620
VIO	2021-04-18 22:46:18	213	37.84	3.15	23.4	668
VIO	2021-04-18 22:49:18	213	37.89	3.15	20.4	660
VIO	2021-04-18 22:52:18	213	37.89	3.1	4.2	660
VIO	2021-04-18 22:55:18	213	37.94	3.15	2	672
VIO	2021-04-18 22:58:18	213	37.94	3.1	11.4	656
VIO	2021-04-18 23:01:18	213	37.99	3.05	2	644
VIO	2021-04-18 23:04:18	213	37.99	3.35	5	652
VIO	2021-04-18 23:07:18	213	37.99	3.2	7.4	656
VIO	2021-04-18 23:10:18	213	37.99	3.1	2.2	660
VIO	2021-04-18 23:13:18	213	38.04	3.1	2.4	664
VIO	2021-04-18 23:16:18	213	38.04	3.2	12.2	676
VIO	2021-04-18 23:19:18	213	38.04	3.2	15.2	676
VIO	2021-04-18 23:22:18	213	37.99	3.15	18.6	676
VIO	2021-04-18 23:25:18	213	37.99	3.05	24.4	624
VIO	2021-04-18 23:28:18	213	37.94	3.1	17.8	624
VIO	2021-04-18 23:31:18	213	37.89	3	2.4	656
VIO	2021-04-18 23:34:18	213	37.89	3.25	4.2	640
VIO	2021-04-18 23:37:18	213	37.89	3.2	2	644
VIO	2021-04-18 23:40:18	213	37.94	3.1	2	644
VIO	2021-04-18 23:43:18	213	37.94	3.15	24.4	588
VIO	2021-04-18 23:46:18	213	37.74	3.1	25.6	552
VIO	2021-04-18 23:49:18	213	37.64	3.15	10.8	644
VIO	2021-04-18 23:52:19	213	37.69	3.25	8.2	688
VIO	2021-04-18 23:55:19	213	37.74	3.1	30.4	624
VIO	2021-04-18 23:58:19	213	37.74	3.2	3.8	640
VIO	2021-04-19 00:01:19	213	37.84	3.05	2.6	656
VIO	2021-04-19 00:04:19	213	37.89	3.1	31	656
VIO	2021-04-19 00:07:19	213	37.79	3.3	19	228
VIO	2021-04-19 00:10:19	213	37.25	3.15	19.6	508
VIO	2021-04-19 00:16:19	213	37.25	3.25	9	624
VIO	2021-04-19 00:22:19	213	37.45	3.2	3.6	656
VIO	2021-04-19 00:25:19	213	37.54	3.2	31.6	640
VIO	2021-04-19 00:28:19	213	37.49	3	20.4	628
VIO	2021-04-19 00:34:19	213	37.49	2.95	6.4	640
VIO	2021-04-19 00:37:19	213	37.49	3	31.6	644
VIO	2021-04-19 00:43:19	213	37.49	3.2	3.6	684
VIO	2021-04-19 00:46:19	213	37.59	3.15	7	692
VIO	2021-04-19 00:49:19	213	37.64	3.05	2	676
VIO	2021-04-19 00:55:19	213	37.69	3.1	2.2	696
VIO	2021-04-19 01:01:19	213	37.74	3.2	3	672
VIO	2021-04-19 01:04:20	213	37.59	3.35	32	404
VIO	2021-04-19 01:07:20	213	37.3	3.1	19.2	500
VIO	2021-04-19 01:10:20	213	37.3	3	3.2	648
VIO	2021-04-19 01:13:20	213	37.4	3	20.6	660
VIO	2021-04-19 01:16:20	213	37.49	2.95	17	636
VIO	2021-04-19 01:22:20	213	37.64	3.2	13.8	664
VIO	2021-04-19 01:25:20	213	37.69	3.15	15.6	668
VIO	2021-04-19 01:31:20	213	37.59	3.3	29.4	360
VIO	2021-04-19 01:34:20	213	37.35	3.35	26	432
VIO	2021-04-19 01:37:20	213	37.15	3.05	11.4	572
VIO	2021-04-19 01:40:20	213	37.05	3.3	31.8	108
VIO	2021-04-19 01:46:20	213	37.1	3.2	34.4	556
VIO	2021-04-19 01:49:20	213	37.25	3.4	3.2	608
VIO	2021-04-19 01:52:20	213	37.3	3.3	6	540
VIO	2021-04-19 01:58:20	213	37.49	3.05	9	592
VIO	2021-04-19 02:04:20	213	37.64	3.35	14.2	484
VIO	2021-04-19 02:10:20	213	37.05	3.05	4	548
VIO	2021-04-19 02:22:21	213	37.49	3.3	2.8	628
VIO	2021-04-19 02:25:21	213	37.49	3.35	3.8	568
VIO	2021-04-19 02:34:21	213	37.69	3.3	6	628
VIO	2021-04-19 02:37:21	213	37.74	2.9	3.4	568
VIO	2021-04-19 02:40:21	213	37.59	3.2	9.4	480
VIO	2021-04-19 02:43:21	213	37.4	3.2	2.2	596
VIO	2021-04-19 02:46:21	213	37.45	3.3	2	636
VIO	2021-04-19 02:49:21	213	37.59	3.25	2	632
VIO	2021-04-19 02:52:21	213	37.64	3.25	2	588
VIO	2021-04-19 02:55:21	213	37.64	2.95	7.2	592
VIO	2021-04-19 02:58:21	213	37.59	3.25	26.2	556
VIO	2021-04-19 03:01:21	213	37.59	3.15	2	612
VIO	2021-04-19 03:04:21	213	37.69	3.15	1.6	616
VIO	2021-04-19 03:07:21	213	37.74	3.3	25.8	608
VIO	2021-04-19 03:10:21	213	37.69	3.05	12.6	592
VIO	2021-04-19 03:13:21	213	37.74	3.1	2	640
VIO	2021-04-19 03:16:21	213	37.74	3.25	2.6	620
VIO	2021-04-19 03:19:21	213	37.74	3.2	2	620
VIO	2021-04-19 03:25:21	213	37.79	3.2	2	652
VIO	2021-04-19 03:28:21	213	37.79	3.1	6.2	636
VIO	2021-04-19 03:31:22	213	37.79	3.25	6.4	628
VIO	2021-04-19 03:34:22	213	37.79	3.1	9.4	596
VIO	2021-04-19 03:37:22	213	37.69	3.2	2	628
VIO	2021-04-19 03:46:22	213	37.54	3.25	28.4	364
VIO	2021-04-19 03:52:22	213	37.15	3.05	21.2	612
VIO	2021-04-19 03:55:22	213	37.2	3.05	4.4	628
VIO	2021-04-19 03:58:22	213	37.3	3.2	15.8	636
VIO	2021-04-19 04:01:22	213	37.35	3.35	2.4	644
VIO	2021-04-19 04:04:22	213	37.45	3.15	2	628
VIO	2021-04-19 04:16:22	213	37.49	3.15	2	640
VIO	2021-04-19 04:28:22	213	37.59	3.1	5.8	632
VIO	2021-04-19 04:31:22	213	37.59	2.95	2.8	656
VIO	2021-04-19 04:40:22	213	37.59	3.25	2.4	636
VIO	2021-04-19 04:43:23	213	37.59	3.1	10.4	612
VIO	2021-04-19 04:46:23	213	37.54	3.15	2	624
VIO	2021-04-19 04:49:23	213	37.54	2.95	5	620
VIO	2021-04-19 04:52:23	213	37.54	3.1	3.6	620
VIO	2021-04-19 04:55:23	213	37.54	3.15	28	580
VIO	2021-04-19 04:58:23	213	37.54	2.95	2	620
VIO	2021-04-19 05:01:23	213	37.54	3.2	2.2	608
VIO	2021-04-19 05:04:23	213	37.59	3.05	2	616
VIO	2021-04-19 05:07:23	213	37.64	3.15	2	608
VIO	2021-04-19 05:16:23	213	37.54	3.1	6.8	588
VIO	2021-04-19 05:22:23	213	37.45	3.15	2	636
VIO	2021-04-19 05:25:23	213	37.49	3.1	8.6	640
VIO	2021-04-19 05:28:23	213	37.49	3.2	36.6	384
VIO	2021-04-19 05:34:23	213	37.25	3.1	8.6	580
VIO	2021-04-19 05:37:23	213	37.3	2.9	2.2	620
VIO	2021-04-19 05:40:23	213	37.4	3.15	21.6	640
VIO	2021-04-19 05:43:23	213	37.45	3.2	8.2	660
VIO	2021-04-19 05:46:23	213	37.54	3.25	2.6	640
VIO	2021-04-19 05:49:23	213	37.59	3.1	6.2	652
VIO	2021-04-19 05:52:23	213	37.64	3.1	6.6	632
VIO	2021-04-19 05:55:24	213	37.59	3	14.8	660
VIO	2021-04-19 05:58:24	213	37.54	3	18	620
VIO	2021-04-19 06:01:24	213	37.59	3.1	38	624
VIO	2021-04-19 06:04:24	213	37.59	3.1	2.4	636
VIO	2021-04-19 06:07:24	213	37.59	3.3	20.2	636
VIO	2021-04-19 06:10:24	213	37.59	3.2	8.2	608
VIO	2021-04-19 06:13:24	213	37.59	3.15	4	596
VIO	2021-04-19 06:16:24	213	37.64	3.15	2.2	612
VIO	2021-04-19 06:19:24	213	37.64	3.25	2.2	632
VIO	2021-04-19 06:22:24	213	37.69	3.2	16.6	624
VIO	2021-04-19 06:25:24	213	37.69	3.05	2	636
VIO	2021-04-19 06:28:24	213	37.69	3.15	4.2	652
VIO	2021-04-19 06:31:24	213	37.74	3.25	1.6	660
VIO	2021-04-19 06:34:24	213	37.79	3.2	10.2	648
VIO	2021-04-19 06:37:24	213	37.74	3.2	3.6	608
VIO	2021-04-19 06:40:24	213	37.74	3.25	2	668
VIO	2021-04-19 06:43:24	213	37.74	3.25	5	660
VIO	2021-04-19 06:46:24	213	37.69	3.15	26.8	588
VIO	2021-04-19 06:49:24	213	37.64	3.05	10.8	640
VIO	2021-04-19 06:52:24	213	37.64	3.2	12.8	632
VIO	2021-04-19 06:55:24	213	37.64	3.3	11	660
VIO	2021-04-19 06:58:24	213	37.69	3.1	2.2	660
VIO	2021-04-19 07:01:24	213	37.74	3.2	2	660
VIO	2021-04-19 07:04:24	213	37.74	3.05	2	660
VIO	2021-04-19 07:07:25	213	37.79	3.15	1.6	652
VIO	2021-04-19 07:10:25	213	37.79	3.2	3.6	644
VIO	2021-04-19 07:13:25	213	37.74	3.15	2.8	656
VIO	2021-04-19 07:16:25	213	37.69	3.05	3	660
VIO	2021-04-19 07:19:25	213	37.69	3.15	1.6	640
VIO	2021-04-19 07:22:25	213	37.69	3.15	13	624
VIO	2021-04-19 07:25:25	213	37.69	3.2	20.8	636
VIO	2021-04-19 07:28:25	213	37.64	3	4.2	628
VIO	2021-04-19 07:31:25	213	37.59	3.15	17	620
VIO	2021-04-19 07:34:25	213	37.59	3.15	26.8	636
VIO	2021-04-19 07:37:25	213	37.54	3	2.2	668
VIO	2021-04-19 07:40:25	213	37.45	3.2	3	672
VIO	2021-04-19 07:43:25	213	37.45	3.05	11.8	684
VIO	2021-04-19 07:46:25	213	37.4	2.95	12	648
VIO	2021-04-19 07:49:25	213	37.35	3.1	14.2	660
VIO	2021-04-19 07:52:25	213	37.35	3.15	4	672
VIO	2021-04-19 07:55:25	213	37.4	3.3	2.4	668
VIO	2021-04-19 07:58:25	213	37.45	3.25	7.8	652
VIO	2021-04-19 08:01:25	213	37.45	3.15	20.4	648
VIO	2021-04-19 08:07:25	213	37.3	3.25	28.2	484
VIO	2021-04-19 08:10:25	213	37.25	3.2	5.8	632
VIO	2021-04-19 08:13:25	213	37.25	2.9	2.6	636
VIO	2021-04-19 08:16:25	213	37.3	3.1	3.8	640
VIO	2021-04-19 08:22:26	213	37.35	3.25	2	648
VIO	2021-04-19 08:25:26	213	37.4	3.25	2.2	652
VIO	2021-04-19 08:31:26	213	37.4	3.1	15.8	588
VIO	2021-04-19 08:34:26	213	37.4	3.05	2.8	632
VIO	2021-04-19 08:37:26	213	37.4	3.1	38.8	608
VIO	2021-04-19 08:40:26	213	37.4	3.1	18.8	648
VIO	2021-04-19 08:43:26	213	37.4	3.15	2	652
VIO	2021-04-19 08:46:26	213	37.45	3.2	2.2	660
VIO	2021-04-19 08:49:26	213	37.45	3.2	25.8	604
VIO	2021-04-19 08:52:26	213	37.4	2.9	5.8	640
VIO	2021-04-19 08:55:26	213	37.4	3.1	9.8	636
VIO	2021-04-19 08:58:26	213	37.4	3.1	3.8	656
VIO	2021-04-19 09:01:26	213	37.4	3.25	2.8	660
VIO	2021-04-19 09:04:26	213	37.45	3.3	2	652
VIO	2021-04-19 09:07:26	213	37.49	3.1	1.6	664
VIO	2021-04-19 09:10:26	213	37.49	2.95	22	648
VIO	2021-04-19 09:13:26	213	37.45	2.95	28.2	632
VIO	2021-04-19 09:16:26	213	37.4	3.05	20.8	612
VIO	2021-04-19 09:19:26	213	37.4	3.05	2.8	668
VIO	2021-04-19 09:22:26	213	37.4	2.9	4	664
VIO	2021-04-19 09:25:26	213	37.45	2.95	15.4	656
VIO	2021-04-19 09:28:26	213	37.45	3	2.2	636
VIO	2021-04-19 09:31:26	213	37.45	3.3	3.6	660
VIO	2021-04-19 09:34:27	213	37.49	3	2	676
VIO	2021-04-19 09:37:27	213	37.49	3	2.2	660
VIO	2021-04-19 09:40:27	213	37.49	3.15	4	660
VIO	2021-04-19 09:43:27	213	37.49	3.1	2	656
VIO	2021-04-19 09:46:27	213	37.49	3.25	3	644
VIO	2021-04-19 09:49:27	213	37.45	3.05	4.4	644
VIO	2021-04-19 09:52:27	213	37.45	3.05	9.6	644
VIO	2021-04-19 09:55:27	213	37.4	3.25	16.4	564
VIO	2021-04-19 09:58:27	213	37.3	3	29	588
VIO	2021-04-19 10:01:27	213	37.25	3.1	7.4	600
VIO	2021-04-19 10:04:27	213	37.25	3.2	19.2	576
VIO	2021-04-19 10:07:27	213	37.2	2.95	5.6	636
VIO	2021-04-19 10:10:27	213	37.25	3.1	9	608
VIO	2021-04-19 10:13:27	213	37.25	3.2	15.4	656
VIO	2021-04-19 10:16:27	213	37.3	3.2	3.6	632
VIO	2021-04-19 10:19:27	213	37.3	3.3	13.2	632
VIO	2021-04-19 10:25:27	213	37.35	3	2.2	660
VIO	2021-04-19 10:31:27	213	37.4	3.25	3	632
VIO	2021-04-19 10:37:27	213	37.3	3.05	6.4	552
VIO	2021-04-19 10:40:27	213	37.25	3.15	15.6	572
VIO	2021-04-19 10:43:27	213	37.2	2.95	6.2	604
VIO	2021-04-19 10:46:28	213	37.15	3.15	1	524
VIO	2021-04-19 10:49:28	213	37.1	3.1	18	592
VIO	2021-04-19 10:55:28	213	37.05	3.3	25.8	520
VIO	2021-04-19 10:58:28	213	36.95	3.25	4.4	560
VIO	2021-04-19 11:01:28	213	36.9	3.2	22	616
VIO	2021-04-19 11:04:28	213	36.95	3.2	5.6	640
VIO	2021-04-19 11:07:28	213	37	3.05	12	576
VIO	2021-04-19 11:10:28	213	37.05	3	4.4	652
VIO	2021-04-19 11:13:28	213	37.15	3.2	24	628
VIO	2021-04-19 11:16:28	213	37.15	3.1	5.2	636
VIO	2021-04-19 11:19:28	213	37.15	3.2	2	636
VIO	2021-04-19 11:22:28	213	37.25	3.15	2.4	652
VIO	2021-04-19 11:25:28	213	37.3	3	9.2	604
VIO	2021-04-19 11:28:28	213	37.25	3.1	2.8	588
VIO	2021-04-19 11:31:28	213	37.25	3.25	2	632
VIO	2021-04-19 11:34:28	213	37.3	3.25	6	584
VIO	2021-04-19 11:37:28	213	37.25	3	18.4	476
VIO	2021-04-19 11:40:28	213	37.05	3.15	16	552
VIO	2021-04-19 11:43:28	213	37.05	3.15	25.8	584
VIO	2021-04-19 11:46:28	213	37.05	3.2	27.6	476
VIO	2021-04-19 11:49:28	213	36.9	3.15	11.8	556
VIO	2021-04-19 11:58:29	213	36.85	3.1	2	640
VIO	2021-04-19 12:01:29	213	36.95	3.25	5	604
VIO	2021-04-19 12:04:29	213	37	3.05	1.6	564
VIO	2021-04-19 12:07:29	213	37.05	3.2	7.2	496
VIO	2021-04-19 12:10:29	213	36.9	3.25	23	580
VIO	2021-04-19 12:13:29	213	36.95	3.15	2.6	596
VIO	2021-04-19 12:16:29	213	36.95	3.05	4.2	572
VIO	2021-04-19 12:19:29	213	36.9	3.25	10.6	552
VIO	2021-04-19 12:22:29	213	36.9	3.1	2	632
VIO	2021-04-19 12:25:29	213	37	3	4.6	636
VIO	2021-04-19 12:28:29	213	37.1	3.2	3.6	584
VIO	2021-04-19 12:31:29	213	37.05	3.2	16.8	588
VIO	2021-04-19 12:34:29	213	36.85	3.1	39	496
VIO	2021-04-19 12:37:29	213	36.85	3.05	4	560
VIO	2021-04-19 12:40:29	213	36.9	3.15	10.8	524
VIO	2021-04-19 12:43:29	213	36.9	3.15	17.2	564
VIO	2021-04-19 12:46:29	213	36.95	3.15	18.6	544
VIO	2021-04-19 12:49:29	213	36.95	3.25	37.8	504
VIO	2021-04-19 12:52:29	213	36.9	3.2	17.2	576
VIO	2021-04-19 12:55:29	213	36.9	3.15	29.2	556
VIO	2021-04-19 13:01:29	213	36.8	3.15	6	580
VIO	2021-04-19 13:04:29	213	36.9	3.35	2	624
VIO	2021-04-19 13:07:29	213	37	3.3	5.6	608
VIO	2021-04-19 13:10:30	213	37.1	3.35	2.4	608
VIO	2021-04-19 13:13:30	213	37.15	3.1	27.4	568
VIO	2021-04-19 13:16:30	213	37.15	3	25	572
VIO	2021-04-19 13:19:30	213	37.1	3.25	21.6	504
VIO	2021-04-19 13:22:30	213	36.95	3.2	21.2	468
VIO	2021-04-19 13:25:30	213	36.8	3.25	27.2	476
VIO	2021-04-19 13:28:30	213	36.65	3.2	14	540
VIO	2021-04-19 13:31:30	213	36.7	3.2	28.4	488
VIO	2021-04-19 13:34:30	213	36.7	3.3	13.2	496
VIO	2021-04-19 13:37:30	213	36.7	3.2	31.4	496
VIO	2021-04-19 13:40:30	213	36.75	3.3	26.4	572
VIO	2021-04-19 13:43:30	213	36.9	3.15	2	612
[truncated: 1,574 more rows]

## Sheet: KAN
NAME	DATE-TIME	DEVICE NO.	TEMPERATURE (℃)	ROLL ANGLE (radian)	ACTIVITY INTENSITY	Y-AXIS ACCELERATION (mg)
KAN	2021-03-08 10:37:23	293	37.1	3.15	5.6	608
KAN	2021-03-08 10:40:24	293	37.15	3.25	1.4	600
KAN	2021-03-08 10:43:24	293	37.2	3.15	12.4	600
KAN	2021-03-08 10:46:24	293	37.3	3.2	3.6	600
KAN	2021-03-08 10:49:24	293	37.35	3.35	5.4	584
KAN	2021-03-08 10:52:24	293	37.4	3.1	2	616
KAN	2021-03-08 10:55:24	293	37.49	3.3	2.2	588
KAN	2021-03-08 10:58:24	293	37.49	3.25	15.2	572
KAN	2021-03-08 11:01:24	293	37.54	3.2	4.2	596
KAN	2021-03-08 11:04:24	293	37.59	3.25	12.4	560
KAN	2021-03-08 11:07:24	293	37.59	3.15	13.6	572
KAN	2021-03-08 11:10:24	293	37.59	3.25	19.6	536
KAN	2021-03-08 11:13:24	293	37.54	3.25	38.8	496
KAN	2021-03-08 11:16:24	293	37.45	3.2	24	432
KAN	2021-03-08 11:19:24	293	37.3	3.2	7.2	532
KAN	2021-03-08 11:22:24	293	37.25	3.2	21	572
KAN	2021-03-08 11:25:24	293	37.25	3.2	17	584
KAN	2021-03-08 11:28:24	293	37.25	3.25	24.8	540
KAN	2021-03-08 11:31:24	293	37.15	3.15	37.4	516
KAN	2021-03-08 11:37:25	293	37.2	3.25	5.8	584
KAN	2021-03-08 11:40:25	293	37.2	3.25	2.2	576
KAN	2021-03-08 11:43:25	293	37.2	3.2	4.2	600
KAN	2021-03-08 11:46:25	293	37.25	3.2	2.2	612
KAN	2021-03-08 11:49:25	293	37.3	3.15	3.2	616
KAN	2021-03-08 11:52:25	293	37.3	3.25	3.4	588
KAN	2021-03-08 11:55:25	293	37.3	3.2	2	572
KAN	2021-03-08 11:58:25	293	37.3	3.15	33.4	564
KAN	2021-03-08 12:01:25	293	37.25	3.2	2.2	592
KAN	2021-03-08 12:04:25	293	37.25	3.2	1.4	624
KAN	2021-03-08 12:07:25	293	37.3	3.3	25.2	564
KAN	2021-03-08 12:10:25	293	37.3	3.1	2.2	568
KAN	2021-03-08 12:13:25	293	37.3	3.35	34	348
KAN	2021-03-08 12:16:25	293	37.05	3.25	11.6	424
KAN	2021-03-08 12:19:25	293	36.9	3.2	20	504
KAN	2021-03-08 12:22:25	293	36.9	3.15	4	520
KAN	2021-03-08 12:25:25	293	36.9	3.2	5.4	560
KAN	2021-03-08 12:28:25	293	36.9	3.05	14	592
KAN	2021-03-08 12:31:25	293	36.95	3.3	11	532
KAN	2021-03-08 12:34:25	293	36.95	3.1	6.2	588
KAN	2021-03-08 12:37:25	293	37	3.35	12.4	528
KAN	2021-03-08 12:40:25	293	37	3.2	2.4	572
KAN	2021-03-08 12:43:25	293	37.1	3.25	31.2	568
KAN	2021-03-08 12:46:26	293	37.1	3.25	35.6	544
KAN	2021-03-08 12:49:26	293	37.1	3.25	23.4	516
KAN	2021-03-08 12:52:26	293	37.1	3.25	12.4	560
KAN	2021-03-08 12:55:26	293	37.1	3.2	20.8	520
KAN	2021-03-08 12:58:26	293	37.1	3.25	11	572
KAN	2021-03-08 13:01:26	293	37.1	3.15	2	616
KAN	2021-03-08 13:04:26	293	37.1	3.25	7.6	568
KAN	2021-03-08 13:07:26	293	37.1	3.2	34.2	564
KAN	2021-03-08 13:13:26	293	37.1	3.25	2.2	580
KAN	2021-03-08 13:16:26	293	37.1	3.25	30.8	556
KAN	2021-03-08 13:19:26	293	37.05	3.25	36.4	552
KAN	2021-03-08 13:22:26	293	37	3.2	23.2	516
KAN	2021-03-08 13:25:26	293	37	3.25	3.4	572
KAN	2021-03-08 13:28:26	293	37.05	3.3	2.2	564
KAN	2021-03-08 13:31:26	293	37.1	3.2	7.8	584
KAN	2021-03-08 13:37:26	293	37.2	3.15	4	592
KAN	2021-03-08 13:40:26	293	37.2	3.35	2.4	572
KAN	2021-03-08 13:43:26	293	37.25	3.2	2	588
KAN	2021-03-08 13:46:26	293	37.3	3.05	2.8	620
KAN	2021-03-08 13:49:26	293	37.3	3.2	3	596
KAN	2021-03-08 13:52:27	293	37.3	3.2	4	604
KAN	2021-03-08 13:55:27	293	37.35	3.05	2.8	628
KAN	2021-03-08 13:58:27	293	37.4	3.25	11.2	596
KAN	2021-03-08 14:01:27	293	37.4	3.15	2	600
KAN	2021-03-08 14:04:27	293	37.4	3.15	3	552
KAN	2021-03-08 14:07:27	293	37.4	3.2	29.6	364
KAN	2021-03-08 14:10:27	293	37.1	3.25	5.2	408
KAN	2021-03-08 14:13:27	293	37	3.15	2	548
KAN	2021-03-08 14:16:27	293	37	3.2	7.8	500
KAN	2021-03-08 14:19:27	293	37	3.2	15.2	524
KAN	2021-03-08 14:22:27	293	37	3.25	4.4	596
KAN	2021-03-08 14:25:27	293	37	3.25	2.4	596
KAN	2021-03-08 14:28:27	293	37	3.1	4	584
KAN	2021-03-08 14:31:27	293	37.05	3.15	27	604
KAN	2021-03-08 14:34:27	293	37.1	3.25	28	584
KAN	2021-03-08 14:37:27	293	37.1	3.15	12.2	596
KAN	2021-03-08 14:40:27	293	37.15	3.15	2.8	592
KAN	2021-03-08 14:43:27	293	37.2	3.25	6.8	600
KAN	2021-03-08 14:46:27	293	37.2	3.15	1.4	568
KAN	2021-03-08 14:49:27	293	37.2	3.15	25.8	584
KAN	2021-03-08 14:52:27	293	37.2	3.1	5.6	588
KAN	2021-03-08 14:55:27	293	37.2	3.2	8.6	588
KAN	2021-03-08 14:58:27	293	37.2	3.15	18.4	572
KAN	2021-03-08 15:01:27	293	37.2	3.1	3.6	588
KAN	2021-03-08 15:04:27	293	37.25	3.15	3.2	592
KAN	2021-03-08 15:07:28	293	37.3	3.25	4.2	592
KAN	2021-03-08 15:10:28	293	37.3	3.2	3	592
KAN	2021-03-08 15:13:28	293	37.35	3.15	3.2	596
KAN	2021-03-08 15:16:28	293	37.35	3.2	2.2	592
KAN	2021-03-08 15:19:28	293	37.35	3.2	30.4	548
KAN	2021-03-08 15:22:28	293	37.3	3.2	11	588
KAN	2021-03-08 15:25:28	293	37.3	3.2	11	584
KAN	2021-03-08 15:28:28	293	37.25	3.2	1.6	552
KAN	2021-03-08 15:31:28	293	37.25	3.2	3.6	588
KAN	2021-03-08 15:34:28	293	37.3	3.2	14.2	564
KAN	2021-03-08 15:37:28	293	37.25	3.2	33	476
KAN	2021-03-08 15:40:28	293	37.2	3.2	3	576
KAN	2021-03-08 15:43:28	293	37.2	3.2	2.4	556
KAN	2021-03-08 15:46:28	293	37.2	3.2	34.6	556
KAN	2021-03-08 15:49:28	293	37.15	3.2	29.2	584
KAN	2021-03-08 15:52:28	293	37.15	3.15	25.2	580
KAN	2021-03-08 15:55:28	293	37.15	3.2	16.4	552
KAN	2021-03-08 15:58:28	293	37.2	3.25	11.6	580
KAN	2021-03-08 16:01:28	293	37.2	3.15	3	584
KAN	2021-03-08 16:04:28	293	37.2	3.25	22.4	592
KAN	2021-03-08 16:07:28	293	37.2	3.2	10	580
KAN	2021-03-08 16:10:28	293	37.15	3.3	17.6	604
KAN	2021-03-08 16:13:28	293	37.2	3.2	12.2	600
KAN	2021-03-08 16:16:28	293	37.2	3.3	2.4	612
KAN	2021-03-08 16:19:29	293	37.2	3.25	4.2	556
KAN	2021-03-08 16:22:29	293	37.25	3.2	16	588
KAN	2021-03-08 16:25:29	293	37.3	3.25	6.6	576
KAN	2021-03-08 16:28:29	293	37.3	3.2	12.4	580
KAN	2021-03-08 16:31:29	293	37.35	3.3	8	572
KAN	2021-03-08 16:34:29	293	37.4	3.2	11.6	492
KAN	2021-03-08 16:37:29	293	37.3	3.15	11	560
KAN	2021-03-08 16:40:29	293	37.3	3.2	26.8	576
KAN	2021-03-08 16:43:29	293	37.35	3.15	7	584
KAN	2021-03-08 16:46:29	293	37.4	3.25	26.8	572
KAN	2021-03-08 16:49:29	293	37.45	3.15	6.4	588
KAN	2021-03-08 16:52:29	293	37.49	3.2	2.2	548
KAN	2021-03-08 16:55:29	293	37.49	3.2	2.4	576
KAN	2021-03-08 16:58:29	293	37.49	3.2	27	560
KAN	2021-03-08 17:01:29	293	37.49	3.25	28.4	556
KAN	2021-03-08 17:04:29	293	37.49	3.15	26.4	580
KAN	2021-03-08 17:07:29	293	37.49	3.3	3.6	536
KAN	2021-03-08 17:10:29	293	37.45	3.2	5.8	548
KAN	2021-03-08 17:13:29	293	37.4	3.2	13	576
KAN	2021-03-08 17:16:29	293	37.45	3.2	3.2	576
KAN	2021-03-08 17:19:29	293	37.49	3.25	7.2	576
KAN	2021-03-08 17:22:29	293	37.49	3.2	2	572
KAN	2021-03-08 17:25:29	293	37.49	3.15	17	532
KAN	2021-03-08 17:28:29	293	37.49	3.2	7.4	540
KAN	2021-03-08 17:31:29	293	37.45	3.05	3	588
KAN	2021-03-08 17:34:30	293	37.49	3.3	4.4	556
KAN	2021-03-08 17:37:30	293	37.49	3.2	11.2	536
KAN	2021-03-08 17:40:30	293	37.45	3.25	7.8	524
KAN	2021-03-08 17:43:30	293	37.4	3.3	4.6	504
KAN	2021-03-08 17:46:30	293	37.4	3.25	7.8	560
KAN	2021-03-08 17:49:30	293	37.45	3.2	5.2	564
KAN	2021-03-08 17:52:30	293	37.45	3.25	13	556
KAN	2021-03-08 17:55:30	293	37.49	3.2	14	560
KAN	2021-03-08 17:58:30	293	37.49	3.2	5.6	536
KAN	2021-03-08 18:01:30	293	37.45	3.25	21.6	544
KAN	2021-03-08 18:04:30	293	37.4	3.2	9.2	560
KAN	2021-03-08 18:07:30	293	37.4	3.3	30.8	540
KAN	2021-03-08 18:10:30	293	37.35	3.2	12.2	492
KAN	2021-03-08 18:13:30	293	37.3	3.15	12	576
KAN	2021-03-08 18:16:30	293	37.3	3.2	13.2	572
KAN	2021-03-08 18:19:30	293	37.3	3.2	2	576
KAN	2021-03-08 18:22:30	293	37.3	3.2	10	556
KAN	2021-03-08 18:25:30	293	37.25	3.3	1.6	584
KAN	2021-03-08 18:28:30	293	37.3	3.25	29.2	588
KAN	2021-03-08 18:31:30	293	37.3	3.25	27.8	544
KAN	2021-03-08 18:34:30	293	37.25	3.2	18.8	580
KAN	2021-03-08 18:37:30	293	37.2	3.2	13.8	560
KAN	2021-03-08 18:40:30	293	37.25	3.1	3.4	596
KAN	2021-03-08 18:43:30	293	37.3	3.3	6.2	584
KAN	2021-03-08 18:46:30	293	37.35	3.2	8	588
KAN	2021-03-08 18:49:31	293	37.4	3.15	2.2	608
KAN	2021-03-08 18:52:31	293	37.4	3.2	4	540
KAN	2021-03-08 18:55:31	293	37.35	3.2	3.4	540
KAN	2021-03-08 18:58:31	293	37.3	2.95	2.2	608
KAN	2021-03-08 19:01:31	293	37.35	3.15	2	584
KAN	2021-03-08 19:04:31	293	37.4	3.2	2.2	584
KAN	2021-03-08 19:07:31	293	37.4	3.25	2	600
KAN	2021-03-08 19:10:31	293	37.49	3.15	3.4	592
KAN	2021-03-08 19:13:31	293	37.49	3.15	10.8	616
KAN	2021-03-08 19:16:31	293	37.54	3.2	4.6	600
KAN	2021-03-08 19:19:31	293	37.54	3.25	27.8	528
KAN	2021-03-08 19:25:31	293	37.1	3.15	5.2	544
KAN	2021-03-08 19:28:31	293	37.1	3.2	7	572
KAN	2021-03-08 19:31:31	293	37.2	3.25	16.8	580
KAN	2021-03-08 19:37:31	293	37.3	3.3	7	592
KAN	2021-03-08 19:40:31	293	37.35	3.2	3.2	556
KAN	2021-03-08 19:52:31	293	37.35	3.2	7.4	524
KAN	2021-03-08 19:55:31	293	37.3	3.2	7.6	560
KAN	2021-03-08 19:58:31	293	37.3	3.3	2	604
KAN	2021-03-08 20:01:32	293	37.35	3.2	8	596
KAN	2021-03-08 20:04:32	293	37.35	3.2	21.6	544
KAN	2021-03-08 20:07:32	293	37.3	3.15	10.2	540
KAN	2021-03-08 20:10:32	293	37.3	3.15	11.6	572
KAN	2021-03-08 20:13:32	293	37.25	3.25	33	448
KAN	2021-03-08 20:16:32	293	37.15	3.25	12	536
KAN	2021-03-08 20:19:32	293	37.15	3.2	4	572
KAN	2021-03-08 20:22:32	293	37.15	3.1	19.4	556
KAN	2021-03-08 20:25:32	293	37.2	3.25	6	536
KAN	2021-03-08 20:28:32	293	37.2	3.1	12.8	592
KAN	2021-03-08 20:31:32	293	37.25	3.2	18.2	524
KAN	2021-03-08 20:34:32	293	37.25	3.2	2.4	464
KAN	2021-03-08 20:37:32	293	37.25	2.85	5	604
KAN	2021-03-08 20:40:32	293	37.3	3.1	3.6	540
KAN	2021-03-08 20:43:32	293	37.3	3.3	2.2	560
KAN	2021-03-08 20:46:32	293	37.4	3.15	19.4	548
KAN	2021-03-08 20:49:32	293	37.4	3.1	2	580
KAN	2021-03-08 20:52:32	293	37.4	3.25	15	544
KAN	2021-03-08 20:55:32	293	37.3	3.2	27.4	516
KAN	2021-03-08 20:58:32	293	37.2	3.2	22.2	536
KAN	2021-03-08 21:04:32	293	37.2	3.2	4	576
KAN	2021-03-08 21:07:32	293	37.25	3.2	2	592
KAN	2021-03-08 21:10:32	293	37.25	3.25	11.4	532
KAN	2021-03-08 21:13:32	293	37.25	3.2	4.8	556
KAN	2021-03-08 21:16:33	293	37.25	3.2	3.6	532
KAN	2021-03-08 21:19:33	293	37.2	3.25	34	548
KAN	2021-03-08 21:22:33	293	37.15	3.2	1.6	588
KAN	2021-03-08 21:25:33	293	37.1	3.2	25.4	568
KAN	2021-03-08 21:28:33	293	37.1	3.2	7.2	564
KAN	2021-03-08 21:31:33	293	37.15	3.25	8.8	572
KAN	2021-03-08 21:34:33	293	37.15	3.25	26.4	564
KAN	2021-03-08 21:37:33	293	37.1	3.15	41.8	532
KAN	2021-03-08 21:40:33	293	37.1	3.2	16	548
KAN	2021-03-08 21:43:33	293	37.1	3.3	4.2	576
KAN	2021-03-08 21:46:33	293	37.15	3.35	28.6	584
KAN	2021-03-08 21:49:33	293	37.2	3.05	2	624
KAN	2021-03-08 21:52:33	293	37.3	3.25	2.2	612
KAN	2021-03-08 21:55:33	293	37.3	3.3	8.2	612
KAN	2021-03-08 21:58:33	293	37.4	2.95	1.6	640
KAN	2021-03-08 22:01:33	293	37.4	3.35	9	556
KAN	2021-03-08 22:04:33	293	37.4	2.95	2	624
KAN	2021-03-08 22:07:33	293	37.4	3.3	2	600
KAN	2021-03-08 22:10:33	293	37.45	3	3.2	620
KAN	2021-03-08 22:13:33	293	37.49	3.25	2.2	560
KAN	2021-03-08 22:16:33	293	37.49	2.95	7.8	636
KAN	2021-03-08 22:19:33	293	37.49	3.25	10.4	584
KAN	2021-03-08 22:22:33	293	37.49	3.2	2	608
KAN	2021-03-08 22:25:33	293	37.49	3.35	11.6	600
KAN	2021-03-08 22:28:33	293	37.49	3.2	5.4	592
KAN	2021-03-08 22:31:34	293	37.49	3.35	2.2	600
KAN	2021-03-08 22:34:34	293	37.49	3.25	22.8	576
KAN	2021-03-08 22:37:34	293	37.49	2.95	2	636
KAN	2021-03-08 22:40:34	293	37.49	3.2	2	592
KAN	2021-03-08 22:43:34	293	37.49	3.05	41.4	492
KAN	2021-03-08 22:46:34	293	37.4	3.2	12	544
KAN	2021-03-08 22:49:34	293	37.3	3.15	9.6	560
KAN	2021-03-08 22:52:34	293	37.3	3.15	2	596
KAN	2021-03-08 22:55:34	293	37.35	3.1	2	584
KAN	2021-03-08 22:58:34	293	37.35	3.25	2.6	608
KAN	2021-03-08 23:01:34	293	37.4	3.1	2	612
KAN	2021-03-08 23:04:34	293	37.4	3.3	37.6	304
KAN	2021-03-08 23:07:34	293	37	3.25	10.6	444
KAN	2021-03-08 23:10:34	293	36.9	3.2	7.8	536
KAN	2021-03-08 23:19:34	293	37.05	3.2	3.6	556
KAN	2021-03-08 23:22:34	293	37.05	3.15	6.6	552
KAN	2021-03-08 23:25:34	293	37.05	3.2	25.4	568
KAN	2021-03-08 23:28:34	293	37.1	3.2	21.6	572
KAN	2021-03-08 23:31:34	293	37.1	3.3	26.2	552
KAN	2021-03-08 23:34:34	293	37.1	3.25	23.4	536
KAN	2021-03-08 23:37:34	293	37.05	3.2	7.2	548
KAN	2021-03-08 23:40:34	293	37	3.2	14.4	488
KAN	2021-03-08 23:43:35	293	37	3.15	19	568
KAN	2021-03-08 23:46:35	293	37	3.2	20.2	480
KAN	2021-03-08 23:49:35	293	36.9	3.15	3	500
KAN	2021-03-08 23:52:35	293	36.9	3.3	28.2	540
KAN	2021-03-08 23:55:35	293	37	3.25	2	584
KAN	2021-03-08 23:58:35	293	37.05	3.2	9.4	548
KAN	2021-03-09 00:01:35	293	37.1	3.25	18	540
KAN	2021-03-09 00:04:35	293	37.1	3.15	5.2	552
KAN	2021-03-09 00:07:35	293	37.15	3.2	4.4	596
KAN	2021-03-09 00:10:35	293	37.2	3.3	1.6	580
KAN	2021-03-09 00:13:35	293	37.2	3.15	2	560
KAN	2021-03-09 00:16:35	293	37.25	3.15	3	580
KAN	2021-03-09 00:19:35	293	37.3	3.1	5.4	548
KAN	2021-03-09 00:22:35	293	37.25	3.15	22.6	536
KAN	2021-03-09 00:25:35	293	37.15	3.2	41.8	456
KAN	2021-03-09 00:28:35	293	37.05	3.2	2.2	560
KAN	2021-03-09 00:31:35	293	37.05	3.2	1.4	536
KAN	2021-03-09 00:34:35	293	37.05	3.2	21.8	580
KAN	2021-03-09 00:37:35	293	37.1	3.25	2.8	572
KAN	2021-03-09 00:40:35	293	37.1	3.2	14.2	560
KAN	2021-03-09 00:43:35	293	37.1	3.2	19.6	564
KAN	2021-03-09 00:46:35	293	37	3.2	30.2	572
KAN	2021-03-09 00:49:35	293	36.95	3.15	6.6	604
KAN	2021-03-09 00:52:35	293	37	3.15	17.2	620
KAN	2021-03-09 00:55:35	293	37.1	3.2	5	616
KAN	2021-03-09 00:58:36	293	37.15	3.2	2	616
KAN	2021-03-09 01:01:36	293	37.1	3.2	10.2	500
KAN	2021-03-09 01:04:36	293	37.1	3.15	5.2	620
KAN	2021-03-09 01:07:36	293	37.1	3.2	12.8	564
KAN	2021-03-09 01:10:36	293	37.15	3.1	1.6	616
KAN	2021-03-09 01:13:36	293	37.2	3.2	4	612
KAN	2021-03-09 01:16:36	293	37.2	3.3	16.6	568
KAN	2021-03-09 01:19:36	293	37.15	3.1	4.6	576
KAN	2021-03-09 01:22:36	293	37.2	3.25	2.2	620
KAN	2021-03-09 01:25:36	293	37.2	3.05	3	632
KAN	2021-03-09 01:28:36	293	37.3	3.2	6.2	612
KAN	2021-03-09 01:31:36	293	37.3	3.1	2.2	628
KAN	2021-03-09 01:34:36	293	37.35	2.95	3.6	648
KAN	2021-03-09 01:37:36	293	37.3	3.05	4	556
KAN	2021-03-09 01:40:36	293	37.25	3.1	2.2	508
KAN	2021-03-09 01:43:36	293	37.15	3.15	2.6	612
KAN	2021-03-09 01:46:36	293	37.2	3.1	4	620
KAN	2021-03-09 01:49:36	293	37.25	3.35	15.2	596
KAN	2021-03-09 01:52:36	293	37.3	3.1	16.4	552
KAN	2021-03-09 01:55:36	293	37.2	3.25	30.4	468
KAN	2021-03-09 02:01:36	293	37.05	3.1	2.4	564
KAN	2021-03-09 02:07:36	293	36.95	3.25	27	532
KAN	2021-03-09 02:10:37	293	36.9	3.15	4	604
KAN	2021-03-09 02:13:37	293	36.9	3.2	8	588
KAN	2021-03-09 02:16:37	293	36.9	3.2	18.2	560
KAN	2021-03-09 02:19:37	293	36.9	3.15	23.2	588
KAN	2021-03-09 02:22:37	293	36.9	3.3	7.2	584
KAN	2021-03-09 02:25:37	293	36.95	3.25	6.2	596
KAN	2021-03-09 02:28:37	293	37	3.3	17.8	604
KAN	2021-03-09 02:31:37	293	37.1	3.1	2.2	624
KAN	2021-03-09 02:34:37	293	37.15	3.25	2	616
KAN	2021-03-09 02:37:37	293	37.2	3.15	17.2	584
KAN	2021-03-09 02:40:37	293	37.15	3.2	9.4	612
KAN	2021-03-09 02:43:37	293	37.2	3.3	2.2	632
KAN	2021-03-09 02:46:37	293	37.2	3.05	1.6	624
KAN	2021-03-09 02:49:37	293	37.25	3.25	3	584
KAN	2021-03-09 02:52:37	293	37.25	3.15	2.8	624
KAN	2021-03-09 02:55:37	293	37.25	3.1	5	628
KAN	2021-03-09 02:58:37	293	37.3	3.2	18	636
KAN	2021-03-09 03:01:37	293	37.3	3.25	22.6	560
KAN	2021-03-09 03:04:37	293	37.3	3.15	2.2	608
KAN	2021-03-09 03:07:37	293	37.3	3.25	2.8	624
KAN	2021-03-09 03:10:37	293	37.3	3.2	3	628
KAN	2021-03-09 03:13:37	293	37.35	3.3	3	588
KAN	2021-03-09 03:16:37	293	37.3	3.35	11.2	616
KAN	2021-03-09 03:19:37	293	37.35	3.1	2.8	620
KAN	2021-03-09 03:22:37	293	37.4	3.05	4.4	616
KAN	2021-03-09 03:25:38	293	37.4	3.4	2.2	616
KAN	2021-03-09 03:28:38	293	37.4	3.15	6.2	544
KAN	2021-03-09 03:31:38	293	37.35	3.1	2.2	580
KAN	2021-03-09 03:34:38	293	37.3	3	3.4	596
KAN	2021-03-09 03:37:38	293	37.3	3.15	6.6	564
KAN	2021-03-09 03:40:38	293	37.25	3.25	16	504
KAN	2021-03-09 03:43:38	293	37.1	3.25	9.6	572
KAN	2021-03-09 03:46:38	293	37.05	3.15	2.4	604
KAN	2021-03-09 03:49:38	293	37.1	3.35	21.2	576
KAN	2021-03-09 03:52:38	293	37.1	3.2	2.4	600
KAN	2021-03-09 03:55:38	293	37.1	3.25	5	604
KAN	2021-03-09 03:58:38	293	37.15	3.4	2	608
KAN	2021-03-09 04:01:38	293	37.15	3.2	5.2	540
KAN	2021-03-09 04:04:38	293	37.1	3.2	6.4	584
KAN	2021-03-09 04:07:38	293	37.1	3.1	2.8	624
KAN	2021-03-09 04:10:38	293	37.2	3.4	9.4	616
KAN	2021-03-09 04:13:38	293	37.2	3.15	12.8	600
KAN	2021-03-09 04:16:38	293	37.25	3.35	6.4	596
KAN	2021-03-09 04:19:38	293	37.25	3.15	10.4	608
KAN	2021-03-09 04:22:38	293	37.25	3.2	4.2	572
KAN	2021-03-09 04:25:38	293	37.3	3.2	2.6	608
KAN	2021-03-09 04:28:38	293	37.3	3.25	2.4	600
KAN	2021-03-09 04:31:38	293	37.3	3.2	14.2	564
KAN	2021-03-09 04:34:38	293	37	3.35	27.6	280
KAN	2021-03-09 04:37:39	293	36.7	3.25	5.8	504
KAN	2021-03-09 04:40:39	293	36.7	3.2	11	580
KAN	2021-03-09 04:43:39	293	36.7	3.15	17.8	544
KAN	2021-03-09 04:46:39	293	36.7	3.25	24.8	420
KAN	2021-03-09 04:49:39	293	36.5	3.2	2.4	436
KAN	2021-03-09 04:52:39	293	36.5	3.15	16.4	560
KAN	2021-03-09 04:55:39	293	36.55	3.15	17.4	568
KAN	2021-03-09 04:58:39	293	36.55	3.2	6.4	580
KAN	2021-03-09 05:01:39	293	36.55	3.25	16	472
KAN	2021-03-09 05:04:39	293	36.55	3.15	7.6	568
KAN	2021-03-09 05:07:39	293	36.6	3.2	31.2	560
KAN	2021-03-09 05:10:39	293	36.6	3.25	7.8	604
KAN	2021-03-09 05:13:39	293	36.7	3.15	2.8	588
KAN	2021-03-09 05:16:39	293	36.7	3.15	4	572
KAN	2021-03-09 05:19:39	293	36.75	3.15	6.6	600
KAN	2021-03-09 05:22:39	293	36.8	3.2	6.6	592
KAN	2021-03-09 05:25:39	293	36.9	3.25	11.4	580
KAN	2021-03-09 05:28:39	293	36.95	3.15	3.4	604
KAN	2021-03-09 05:31:39	293	37	3.15	11.8	580
KAN	2021-03-09 05:34:39	293	37	3.15	12.4	584
KAN	2021-03-09 05:37:39	293	37	3.2	7.4	536
KAN	2021-03-09 05:40:39	293	36.95	3.25	4.6	580
KAN	2021-03-09 05:43:39	293	36.95	3.2	4	584
KAN	2021-03-09 05:46:39	293	36.95	3.2	14	584
KAN	2021-03-09 05:49:39	293	36.95	3.15	5	592
KAN	2021-03-09 05:52:40	293	36.95	3.2	4.4	608
KAN	2021-03-09 05:55:40	293	37	3.25	2.6	608
KAN	2021-03-09 05:58:40	293	37.05	3.25	14.8	600
KAN	2021-03-09 06:01:40	293	37.1	3.25	10.4	596
KAN	2021-03-09 06:04:40	293	37.1	3.2	12	584
KAN	2021-03-09 06:07:40	293	37.1	3.2	5	592
KAN	2021-03-09 06:10:40	293	37.1	3.25	2.4	584
KAN	2021-03-09 06:13:40	293	37.1	3.2	16.4	544
KAN	2021-03-09 06:16:40	293	37	3.15	7.4	564
KAN	2021-03-09 06:19:40	293	36.9	3.25	26.6	532
KAN	2021-03-09 06:22:40	293	36.8	3.2	25.6	552
KAN	2021-03-09 06:25:40	293	36.8	3.15	25.6	600
KAN	2021-03-09 06:28:40	293	36.8	3.2	11.2	572
KAN	2021-03-09 06:31:40	293	36.85	3.2	2	576
KAN	2021-03-09 06:34:40	293	36.85	3.2	37.4	552
KAN	2021-03-09 06:37:40	293	36.85	3.2	4	612
KAN	2021-03-09 06:40:40	293	36.9	3.15	3	616
KAN	2021-03-09 06:43:40	293	36.9	3.2	8.6	584
KAN	2021-03-09 06:46:40	293	36.85	3.2	23	576
KAN	2021-03-09 06:49:40	293	36.8	3.25	20.8	592
KAN	2021-03-09 06:52:40	293	36.8	3.3	11.6	588
KAN	2021-03-09 06:55:40	293	36.8	3.15	2.6	600
KAN	2021-03-09 06:58:40	293	36.8	3.25	2	592
KAN	2021-03-09 07:01:40	293	36.8	3.2	6.4	592
KAN	2021-03-09 07:04:41	293	36.85	3.2	4.4	604
KAN	2021-03-09 07:07:41	293	36.9	3.3	7.6	584
KAN	2021-03-09 07:10:41	293	36.9	3.15	2.6	596
KAN	2021-03-09 07:13:41	293	36.9	3.3	2	588
KAN	2021-03-09 07:16:41	293	36.95	3.2	2.4	580
KAN	2021-03-09 07:19:41	293	36.95	3.2	8	592
KAN	2021-03-09 07:22:41	293	36.95	3.2	2.6	580
KAN	2021-03-09 07:25:41	293	36.95	3.2	3	580
KAN	2021-03-09 07:28:41	293	36.95	3.05	4.6	624
KAN	2021-03-09 07:31:41	293	36.95	3.25	10.4	576
KAN	2021-03-09 07:34:41	293	36.95	3.2	15.6	612
KAN	2021-03-09 07:37:41	293	37	3.25	3.6	592
KAN	2021-03-09 07:40:41	293	37	3.2	26.4	600
KAN	2021-03-09 07:43:41	293	36.9	3.3	14.4	456
KAN	2021-03-09 07:46:41	293	36.8	3.2	27.6	596
KAN	2021-03-09 07:49:41	293	36.8	3.2	7.8	588
KAN	2021-03-09 07:52:41	293	36.8	3.25	22.6	600
KAN	2021-03-09 07:55:41	293	36.85	3.3	3	592
KAN	2021-03-09 07:58:41	293	36.9	3.25	27.2	596
KAN	2021-03-09 08:01:41	293	36.95	3.2	2.6	548
KAN	2021-03-09 08:04:41	293	36.9	3.25	4	600
KAN	2021-03-09 08:07:41	293	36.9	3.25	14.6	612
KAN	2021-03-09 08:16:41	293	37	3.2	8.6	560
KAN	2021-03-09 08:19:42	293	37	3.2	17.6	584
KAN	2021-03-09 08:22:42	293	37	3.15	33.8	616
KAN	2021-03-09 08:25:42	293	37	3.15	15.8	560
KAN	2021-03-09 08:28:42	293	37	3.25	1.6	624
KAN	2021-03-09 08:31:42	293	36.95	3.2	16.2	592
KAN	2021-03-09 08:34:42	293	36.95	3.25	2.8	628
KAN	2021-03-09 08:37:42	293	37	3.3	6	628
KAN	2021-03-09 08:40:42	293	37	3.2	24.8	580
KAN	2021-03-09 08:43:42	293	37	3.25	19	620
KAN	2021-03-09 08:46:42	293	37	3.25	3.6	612
KAN	2021-03-09 08:49:42	293	36.95	3.2	31.6	516
KAN	2021-03-09 08:52:42	293	36.8	3.2	17.6	524
KAN	2021-03-09 08:55:42	293	36.7	3.3	33.6	552
KAN	2021-03-09 08:58:42	293	36.8	3.25	4	608
KAN	2021-03-09 09:01:42	293	36.8	3.25	5.2	576
KAN	2021-03-09 09:04:42	293	36.9	3.35	25.6	580
KAN	2021-03-09 09:07:42	293	36.95	3.2	13.8	568
KAN	2021-03-09 09:10:42	293	37	3.2	12.4	604
KAN	2021-03-09 09:13:42	293	37.1	3.25	1.6	612
KAN	2021-03-09 09:16:42	293	37.15	3.25	2.2	608
KAN	2021-03-09 09:19:42	293	37.2	3.25	14.8	588
KAN	2021-03-09 09:22:42	293	37.2	3.15	3	632
KAN	2021-03-09 09:25:42	293	37.3	3.25	9.2	604
KAN	2021-03-09 09:28:42	293	37.3	3.2	2.2	616
KAN	2021-03-09 09:31:43	293	37.35	3.2	3.2	616
KAN	2021-03-09 09:34:43	293	37.4	3.3	3	576
KAN	2021-03-09 09:37:43	293	37.4	3.35	1.6	604
KAN	2021-03-09 09:40:43	293	37.45	3.05	8	620
KAN	2021-03-09 09:43:43	293	37.49	3.15	2	620
KAN	2021-03-09 09:46:43	293	37.49	3.15	2	612
KAN	2021-03-09 09:49:43	293	37.54	3	2	632
KAN	2021-03-09 09:52:43	293	37.59	3.3	5.4	608
KAN	2021-03-09 09:55:43	293	37.64	3.15	30.4	612
KAN	2021-03-09 09:58:43	293	37.59	3.2	34	536
KAN	2021-03-09 10:01:43	293	37.49	3.25	7.6	564
KAN	2021-03-09 10:04:43	293	37.4	3.2	25.6	460
KAN	2021-03-09 10:07:43	293	37.3	3.25	2.4	608
KAN	2021-03-09 10:10:43	293	37.25	3.2	4	588
KAN	2021-03-09 10:13:43	293	37.2	3.15	18.6	616
KAN	2021-03-09 10:16:43	293	37.25	3.25	25.4	616
KAN	2021-03-09 10:22:43	293	37.25	3.2	11	608
KAN	2021-03-09 10:25:43	293	37.25	3.25	15	604
KAN	2021-03-09 10:28:43	293	37.3	3.2	5	600
KAN	2021-03-09 10:34:43	293	37.3	3.3	23.2	572
KAN	2021-03-09 10:37:43	293	37.25	3.3	28.4	580
KAN	2021-03-09 10:40:43	293	37.2	3.2	20.8	560
KAN	2021-03-09 10:43:43	293	37.15	3.25	32.4	484
KAN	2021-03-09 10:46:44	293	37.1	3.25	16.8	588
KAN	2021-03-09 10:49:44	293	37.1	3.25	42	548
KAN	2021-03-09 10:52:44	293	37.1	3.3	18	552
KAN	2021-03-09 10:55:44	293	37.05	3.25	3.6	608
KAN	2021-03-09 10:58:44	293	37.05	3.15	17.2	580
KAN	2021-03-09 11:01:44	293	37.1	3.2	2.6	596
KAN	2021-03-09 11:04:44	293	37.1	3.2	23.4	600
KAN	2021-03-09 11:07:44	293	37.2	3.15	5.2	580
KAN	2021-03-09 11:10:44	293	37.2	3.1	4.2	588
KAN	2021-03-09 11:16:44	293	37.3	3.3	17.8	616
KAN	2021-03-09 11:19:44	293	37.35	3.25	15.6	608
KAN	2021-03-09 11:22:44	293	37.3	3.3	33.6	580
KAN	2021-03-09 11:25:44	293	37.3	3.15	3	584
KAN	2021-03-09 11:28:44	293	37.3	3.1	9.4	604
KAN	2021-03-09 11:31:44	293	37.35	3.25	7	620
KAN	2021-03-09 11:34:44	293	37.4	3.25	4.6	612
KAN	2021-03-09 11:37:44	293	37.45	3.15	2.2	640
KAN	2021-03-09 11:40:44	293	37.49	3.3	6	588
KAN	2021-03-09 11:43:44	293	37.54	3.05	2	624
KAN	2021-03-09 11:46:44	293	37.59	3.25	12.4	592
KAN	2021-03-09 11:49:44	293	37.59	3.3	4.8	564
KAN	2021-03-09 11:52:44	293	37.59	3.2	2.6	620
KAN	2021-03-09 11:55:44	293	37.64	3.35	28.4	548
KAN	2021-03-09 11:58:45	293	37.54	3.25	10.6	312
KAN	2021-03-09 12:01:45	293	37.2	3.25	1.4	472
KAN	2021-03-09 12:04:45	293	37.2	3.25	2.2	556
KAN	2021-03-09 12:07:45	293	37.2	3.2	3	560
KAN	2021-03-09 12:10:45	293	37.3	3.3	9.6	596
KAN	2021-03-09 12:13:45	293	37.3	3.3	28.8	548
KAN	2021-03-09 12:16:45	293	37.25	3.25	21.4	476
KAN	2021-03-09 12:19:45	293	37.1	3.2	14.2	584
KAN	2021-03-09 12:22:45	293	37.1	3.25	2.4	636
KAN	2021-03-09 12:25:45	293	37.15	3.25	21.2	600
KAN	2021-03-09 12:28:45	293	37.2	3.15	6	596
KAN	2021-03-09 12:34:45	293	37.2	3.25	33	532
KAN	2021-03-09 12:37:45	293	37.2	3.2	5.6	556
KAN	2021-03-09 12:40:45	293	37.2	3.2	1.6	584
KAN	2021-03-09 12:43:45	293	37.2	3.15	3.2	608
KAN	2021-03-09 12:46:45	293	37.25	3.2	2.8	612
KAN	2021-03-09 12:49:45	293	37.3	3.2	6	588
KAN	2021-03-09 12:52:45	293	37.3	3.2	2	616
KAN	2021-03-09 12:55:45	293	37.35	3.1	5.8	616
KAN	2021-03-09 12:58:45	293	37.35	3.15	18.6	532
KAN	2021-03-09 13:01:45	293	37.35	3.15	21.4	592
KAN	2021-03-09 13:04:45	293	37.4	3.25	2.2	592
KAN	2021-03-09 13:07:45	293	37.4	3.15	3.6	552
KAN	2021-03-09 13:10:45	293	37.4	3.05	2.2	576
KAN	2021-03-09 13:13:46	293	37.4	3.3	2.8	608
KAN	2021-03-09 13:16:46	293	37.4	2.95	1.6	636
KAN	2021-03-09 13:19:46	293	37.49	3.35	6.4	576
KAN	2021-03-09 13:22:46	293	37.49	3.2	2.6	600
KAN	2021-03-09 13:25:46	293	37.49	3.2	2.8	596
KAN	2021-03-09 13:28:46	293	37.54	3.25	2.6	592
KAN	2021-03-09 13:31:46	293	37.54	3.2	3.2	560
KAN	2021-03-09 13:34:46	293	37.54	3	2.2	624
KAN	2021-03-09 13:37:46	293	37.59	3.35	2	616
KAN	2021-03-09 13:40:46	293	37.59	3	20.4	624
KAN	2021-03-09 13:46:46	293	37.49	3.25	34.6	520
KAN	2021-03-09 13:49:46	293	37.4	3.15	7	584
KAN	2021-03-09 13:52:46	293	37.4	3.25	2.4	560
KAN	2021-03-09 13:55:46	293	37.4	3.25	38	556
KAN	2021-03-09 13:58:46	293	37.4	3.3	10.8	596
KAN	2021-03-09 14:01:46	293	37.4	3.2	3.6	600
KAN	2021-03-09 14:04:46	293	37.35	3.25	12.6	580
KAN	2021-03-09 14:07:46	293	37.3	3.25	28.6	504
KAN	2021-03-09 14:10:46	293	37.3	3.2	14	588
KAN	2021-03-09 14:13:46	293	37.3	3.2	2.4	600
KAN	2021-03-09 14:22:46	293	37.3	3.2	9	584
KAN	2021-03-09 14:25:46	293	37.3	3.15	15.6	576
KAN	2021-03-09 14:28:47	293	37.25	3.15	5	592
KAN	2021-03-09 14:31:47	293	37.2	3.15	10	596
KAN	2021-03-09 14:34:47	293	37.2	3.15	4.8	584
KAN	2021-03-09 14:37:47	293	37.3	3.2	3.6	584
KAN	2021-03-09 14:40:47	293	37.3	3.2	7	596
KAN	2021-03-09 14:43:47	293	37.4	3.25	14.2	604
KAN	2021-03-09 14:46:47	293	37.4	3.25	7.6	580
KAN	2021-03-09 14:49:47	293	37.4	3.2	17	580
KAN	2021-03-09 14:52:47	293	37.4	3.1	2	600
KAN	2021-03-09 14:55:47	293	37.4	3.05	2.2	612
KAN	2021-03-09 14:58:47	293	37.49	3.25	8	596
KAN	2021-03-09 15:01:47	293	37.49	3.05	2.4	620
KAN	2021-03-09 15:04:47	293	37.49	3.25	2.8	596
KAN	2021-03-09 15:07:47	293	37.54	3.2	2	600
KAN	2021-03-09 15:10:47	293	37.59	3.2	22.2	528
KAN	2021-03-09 15:16:47	293	37.4	3.2	2	600
KAN	2021-03-09 15:19:47	293	37.4	3.15	1.6	612
KAN	2021-03-09 15:22:47	293	37.45	3.2	21	596
KAN	2021-03-09 15:25:47	293	37.49	3.3	24.2	628
KAN	2021-03-09 15:28:47	293	37.49	3.25	4.4	632
KAN	2021-03-09 15:34:47	293	37.49	3.25	17	628
KAN	2021-03-09 15:37:47	293	37.49	3.3	17.4	608
KAN	2021-03-09 15:46:48	293	37.45	3.25	29.2	592
KAN	2021-03-09 15:49:48	293	37.4	3.25	34	524
KAN	2021-03-09 15:52:48	293	37.35	3.2	17	592
KAN	2021-03-09 15:55:48	293	37.35	3.2	5	600
KAN	2021-03-09 15:58:48	293	37.35	3.2	5	604
KAN	2021-03-09 16:01:48	293	37.35	3.2	9.6	612
KAN	2021-03-09 16:04:48	293	37.4	3.15	9.8	596
KAN	2021-03-09 16:07:48	293	37.35	3.3	15.8	576
KAN	2021-03-09 16:10:48	293	37.3	3.25	20.8	580
KAN	2021-03-09 16:13:48	293	37.3	3.2	26	584
KAN	2021-03-09 16:16:48	293	37.25	3.2	24	576
KAN	2021-03-09 16:19:48	293	37.3	3.25	18	600
KAN	2021-03-09 16:22:48	293	37.3	3.2	2.4	576
KAN	2021-03-09 16:25:48	293	37.3	3.15	8.4	608
KAN	2021-03-09 16:28:48	293	37.35	3.2	11.2	604
KAN	2021-03-09 16:31:48	293	37.4	3.15	24	552
KAN	2021-03-09 16:34:48	293	37.35	3.1	9.8	600
KAN	2021-03-09 16:37:48	293	37.35	3.2	3.4	568
KAN	2021-03-09 16:40:48	293	37.35	3.25	26.4	548
KAN	2021-03-09 16:43:48	293	37.35	3.15	13.2	556
KAN	2021-03-09 16:46:48	293	37.35	3.25	14	544
KAN	2021-03-09 16:52:48	293	37.35	3.25	5.2	540
KAN	2021-03-09 16:55:49	293	37.35	3.05	27.4	600
KAN	2021-03-09 16:58:49	293	37.35	3.2	3	600
KAN	2021-03-09 17:01:49	293	37.4	3.25	12.4	588
KAN	2021-03-09 17:04:49	293	37.4	3.15	36.4	420
KAN	2021-03-09 17:07:49	293	37.3	3.25	5.2	440
KAN	2021-03-09 17:10:49	293	37.25	3.3	22.2	564
KAN	2021-03-09 17:13:49	293	37.3	3.25	2.6	584
KAN	2021-03-09 17:16:49	293	37.4	3.35	13	588
KAN	2021-03-09 17:19:49	293	37.45	3.2	3	568
KAN	2021-03-09 17:22:49	293	37.49	3.25	17.4	560
KAN	2021-03-09 17:25:49	293	37.45	3.05	5.4	600
KAN	2021-03-09 17:28:49	293	37.49	3.2	25.6	592
KAN	2021-03-09 17:31:49	293	37.49	3.15	4.6	612
KAN	2021-03-09 17:34:49	293	37.54	3.15	2.6	616
KAN	2021-03-09 17:37:49	293	37.54	3.1	3.8	600
KAN	2021-03-09 17:40:49	293	37.54	3.15	2.2	568
KAN	2021-03-09 17:43:49	293	37.54	3.2	8.8	564
KAN	2021-03-09 17:46:49	293	37.49	3.15	6.4	596
KAN	2021-03-09 17:49:49	293	37.54	3.1	4	612
KAN	2021-03-09 17:52:49	293	37.54	3.15	5.4	600
KAN	2021-03-09 17:55:49	293	37.54	3.2	19.2	516
KAN	2021-03-09 17:58:49	293	37.49	3.25	26	508
KAN	2021-03-09 18:01:49	293	37.4	3.15	2.4	576
KAN	2021-03-09 18:07:49	293	37.3	3.2	16.6	568
KAN	2021-03-09 18:10:50	293	37.25	3.35	26.2	584
KAN	2021-03-09 18:13:50	293	37.25	3.2	29.8	584
KAN	2021-03-09 18:16:50	293	37.25	3.2	2.2	552
KAN	2021-03-09 18:22:50	293	37.3	3.2	21.6	588
KAN	2021-03-09 18:25:50	293	37.3	3.2	3	536
KAN	2021-03-09 18:28:50	293	37.25	3.2	35.2	548
KAN	2021-03-09 18:31:50	293	37.2	3.25	23.6	456
KAN	2021-03-09 18:34:50	293	37.1	3.15	5.8	588
KAN	2021-03-09 18:37:50	293	37.2	3.15	1.6	584
KAN	2021-03-09 18:40:50	293	37.25	3.2	10.2	596
KAN	2021-03-09 18:43:50	293	37.35	3.15	2.2	604
KAN	2021-03-09 18:46:50	293	37.4	3.2	3	576
KAN	2021-03-09 18:49:50	293	37.4	2.95	2.6	616
KAN	2021-03-09 18:52:50	293	37.45	3.2	2	612
KAN	2021-03-09 18:55:50	293	37.49	3.05	3	628
KAN	2021-03-09 18:58:50	293	37.49	3.1	3.2	584
KAN	2021-03-09 19:01:50	293	37.49	3.35	17.6	588
KAN	2021-03-09 19:04:50	293	37.54	3.35	3.8	592
KAN	2021-03-09 19:07:50	293	37.59	3.05	2.2	632
KAN	2021-03-09 19:10:50	293	37.59	3.45	2	600
KAN	2021-03-09 19:13:50	293	37.59	3.2	14	596
KAN	2021-03-09 19:16:50	293	37.59	3.2	7.8	596
KAN	2021-03-09 19:19:50	293	37.64	3.2	28	524
KAN	2021-03-09 19:22:51	293	37.4	3.3	33	280
KAN	2021-03-09 19:25:51	293	37.15	3.25	18	568
KAN	2021-03-09 19:28:51	293	37.15	3.15	3	624
KAN	2021-03-09 19:31:51	293	37.2	3.15	2	632
KAN	2021-03-09 19:34:51	293	37.25	3.25	17	548
KAN	2021-03-09 19:37:51	293	37.25	3.15	2.6	588
KAN	2021-03-09 19:40:51	293	37.3	3.2	9.6	588
KAN	2021-03-09 19:46:51	293	37.25	3.25	20.8	528
KAN	2021-03-09 19:49:51	293	37.25	3.2	13.2	612
KAN	2021-03-09 19:52:51	293	37.3	3.15	8.6	612
KAN	2021-03-09 19:55:51	293	37.4	3.25	7	612
KAN	2021-03-09 20:01:51	293	37.45	3.15	20.4	616
KAN	2021-03-09 20:04:51	293	37.49	3.35	2.8	604
KAN	2021-03-09 20:07:51	293	37.49	3.2	19.4	604
KAN	2021-03-09 20:10:51	293	37.49	3.25	3.6	568
KAN	2021-03-09 20:13:51	293	37.49	3.25	4.2	568
KAN	2021-03-09 20:16:51	293	37.4	3.2	14	516
KAN	2021-03-09 20:19:51	293	37.4	3.25	13	576
KAN	2021-03-09 20:22:51	293	37.4	3.2	29	544
KAN	2021-03-09 20:25:51	293	37.3	3.25	5	420
KAN	2021-03-09 20:28:51	293	37.2	3.25	7.4	540
KAN	2021-03-09 20:31:51	293	37.15	3.2	8.8	564
KAN	2021-03-09 20:34:51	293	37.15	3.1	12.4	540
KAN	2021-03-09 20:37:52	293	37.15	3.2	3	564
KAN	2021-03-09 20:40:52	293	37.2	3.25	15.2	548
KAN	2021-03-09 20:43:52	293	37.2	3.2	4	540
KAN	2021-03-09 20:46:52	293	37.25	3.1	1.6	608
KAN	2021-03-09 20:49:52	293	37.3	3	2.2	604
KAN	2021-03-09 20:52:52	293	37.4	3.2	4.2	596
KAN	2021-03-09 20:55:52	293	37.4	3.35	20.2	568
KAN	2021-03-09 20:58:52	293	37.4	3.25	16	588
KAN	2021-03-09 21:01:52	293	37.45	3.25	2.2	584
KAN	2021-03-09 21:04:52	293	37.49	3.1	7	604
KAN	2021-03-09 21:07:52	293	37.45	3.2	4.8	548
KAN	2021-03-09 21:10:52	293	37.4	3.2	3.6	568
KAN	2021-03-09 21:13:52	293	37.4	3.2	1.6	604
KAN	2021-03-09 21:16:52	293	37.4	3.2	35.2	508
KAN	2021-03-09 21:19:52	293	37.3	3.25	30.6	452
KAN	2021-03-09 21:22:52	293	37.15	3.2	10.8	552
KAN	2021-03-09 21:25:52	293	37.15	3.2	2.2	584
KAN	2021-03-09 21:28:52	293	37.2	3.2	13.6	580
KAN	2021-03-09 21:31:52	293	37.2	3.35	2.4	604
KAN	2021-03-09 21:34:52	293	37.25	3.25	20.4	604
KAN	2021-03-09 21:37:52	293	37.3	3.25	8	588
KAN	2021-03-09 21:40:52	293	37.3	3.15	6.4	604
KAN	2021-03-09 21:43:52	293	37.3	3.2	30	544
KAN	2021-03-09 21:46:52	293	37.2	3.2	7.6	576
KAN	2021-03-09 21:49:52	293	37.15	3.25	19	540
KAN	2021-03-09 21:52:53	293	37.1	3.3	11.4	552
KAN	2021-03-09 21:55:53	293	37.1	3.2	2.2	596
KAN	2021-03-09 21:58:53	293	37.2	3.15	5	572
KAN	2021-03-09 22:01:53	293	37.2	3.3	20	560
KAN	2021-03-09 22:04:53	293	37.15	3.2	18.8	556
KAN	2021-03-09 22:07:53	293	37.15	3.15	4.6	612
KAN	2021-03-09 22:10:53	293	37.2	3.25	2.4	584
KAN	2021-03-09 22:13:53	293	37.25	3.15	2.6	608
KAN	2021-03-09 22:16:53	293	37.3	3.1	11.4	616
KAN	2021-03-09 22:19:53	293	37.3	3.1	9.2	620
KAN	2021-03-09 22:22:53	293	37.3	3.2	6.2	576
KAN	2021-03-09 22:25:53	293	37.3	3.15	2.4	616
KAN	2021-03-09 22:28:53	293	37.3	3.15	6.2	596
KAN	2021-03-09 22:31:53	293	37.35	3.25	2.8	620
KAN	2021-03-09 22:34:53	293	37.4	3.2	3	616
KAN	2021-03-09 22:37:53	293	37.45	3.25	2.2	592
KAN	2021-03-09 22:40:53	293	37.4	3.3	36.6	288
KAN	2021-03-09 22:43:53	293	37.1	3.25	3	556
KAN	2021-03-09 22:46:53	293	37.05	3.25	16.8	580
KAN	2021-03-09 22:49:53	293	37.1	3.3	2.6	564
KAN	2021-03-09 22:52:53	293	37.1	3.25	2.2	616
KAN	2021-03-09 22:55:53	293	37.15	3.25	11.4	588
KAN	2021-03-09 22:58:53	293	37.15	3.2	13.8	580
KAN	2021-03-09 23:01:53	293	37.2	3.2	11.2	584
KAN	2021-03-09 23:04:54	293	37.2	3.25	23	576
KAN	2021-03-09 23:07:54	293	37.15	3.25	9	608
KAN	2021-03-09 23:16:54	293	37.15	3.25	17	472
KAN	2021-03-09 23:19:54	293	37.1	3.25	2.4	564
KAN	2021-03-09 23:22:54	293	37.05	3.2	41.4	552
KAN	2021-03-09 23:25:54	293	37	3.3	23.2	572
KAN	2021-03-09 23:28:54	293	36.95	3.25	1.6	608
KAN	2021-03-09 23:31:54	293	37	3.2	12.8	588
KAN	2021-03-09 23:34:54	293	36.95	3.25	36	548
KAN	2021-03-09 23:37:54	293	36.9	3.3	28.4	540
KAN	2021-03-09 23:40:54	293	36.9	3.15	12.8	600
KAN	2021-03-09 23:43:54	293	36.95	3.15	10.2	612
KAN	2021-03-09 23:46:54	293	37	3.25	5.4	612
KAN	2021-03-09 23:49:54	293	37.1	3.15	3	580
KAN	2021-03-09 23:52:54	293	37.1	3.1	6.4	612
KAN	2021-03-09 23:55:54	293	37.1	3.35	6.2	592
KAN	2021-03-09 23:58:54	293	37.15	3.1	3	616
KAN	2021-03-10 00:01:54	293	37.2	3.25	3	608
KAN	2021-03-10 00:04:54	293	37.2	3.25	2.2	612
KAN	2021-03-10 00:07:54	293	37.2	3.25	40.2	456
KAN	2021-03-10 00:10:54	293	37	3.25	37.4	508
KAN	2021-03-10 00:13:54	293	36.9	3.15	30.8	564
KAN	2021-03-10 00:16:54	293	36.95	3.15	1.6	572
KAN	2021-03-10 00:19:55	293	37	3.15	2	600
KAN	2021-03-10 00:22:55	293	37.1	3.25	2	616
KAN	2021-03-10 00:25:55	293	37.1	3.05	7	556
KAN	2021-03-10 00:28:55	293	37.1	3.35	2.8	564
KAN	2021-03-10 00:31:55	293	37.15	3.1	20.8	576
KAN	2021-03-10 00:34:55	293	37.2	3.15	2.4	604
KAN	2021-03-10 00:37:55	293	37.2	3.25	3.4	612
KAN	2021-03-10 00:40:55	293	37.3	3.1	3.4	576
KAN	2021-03-10 00:43:55	293	37.3	3.25	5.4	616
KAN	2021-03-10 00:46:55	293	37.35	3.05	6	624
KAN	2021-03-10 00:49:55	293	37.4	3.2	2.8	588
KAN	2021-03-10 00:52:55	293	37.4	3.25	2.2	600
KAN	2021-03-10 00:55:55	293	37.4	3.2	5	508
KAN	2021-03-10 00:58:55	293	37.35	3.15	17.4	584
KAN	2021-03-10 01:01:55	293	37.35	3.2	12.6	568
KAN	2021-03-10 01:04:55	293	37.3	3.25	21.6	408
KAN	2021-03-10 01:07:55	293	37.05	3.25	25.2	552
KAN	2021-03-10 01:10:55	293	37	3.2	2	596
KAN	2021-03-10 01:13:55	293	37.05	3.2	3.4	608
KAN	2021-03-10 01:16:55	293	37.1	3.25	9.4	576
KAN	2021-03-10 01:19:55	293	37.1	3.25	4	564
KAN	2021-03-10 01:22:55	293	37.1	3.25	11.4	588
KAN	2021-03-10 01:25:55	293	37.1	3.2	16	564
KAN	2021-03-10 01:28:55	293	37.1	3.25	5.2	604
KAN	2021-03-10 01:31:55	293	37.15	3.3	2.4	616
KAN	2021-03-10 01:34:56	293	37.2	3.25	18.6	616
KAN	2021-03-10 01:37:56	293	37.2	3.25	6	612
KAN	2021-03-10 01:40:56	293	37.3	3.15	3	624
KAN	2021-03-10 01:43:56	293	37.3	3.25	13	596
KAN	2021-03-10 01:46:56	293	37.3	3.25	26.8	608
KAN	2021-03-10 01:49:56	293	37.3	3.2	4	612
KAN	2021-03-10 01:52:56	293	37.3	3.2	27.4	564
KAN	2021-03-10 01:55:56	293	37.25	3.3	21	520
KAN	2021-03-10 01:58:56	293	37.1	3.25	41.6	548
KAN	2021-03-10 02:01:56	293	37	3.25	5.4	576
KAN	2021-03-10 02:04:56	293	37	3.2	11.6	576
KAN	2021-03-10 02:07:56	293	37	3.2	5.4	588
KAN	2021-03-10 02:10:56	293	37	3.2	2.4	600
KAN	2021-03-10 02:13:56	293	37	3.3	5.2	540
KAN	2021-03-10 02:16:56	293	37.05	3.2	2.2	580
KAN	2021-03-10 02:19:56	293	37.05	3.2	24.2	608
KAN	2021-03-10 02:22:56	293	37.1	3.25	2	612
KAN	2021-03-10 02:25:56	293	37.15	3.2	3.2	580
KAN	2021-03-10 02:28:56	293	37.2	3.3	16.6	572
KAN	2021-03-10 02:31:56	293	37.2	3.15	4.4	592
KAN	2021-03-10 02:34:56	293	37.1	3.25	28	472
KAN	2021-03-10 02:37:56	293	37	3.25	19.2	540
KAN	2021-03-10 02:40:56	293	36.95	3.3	9.8	548
KAN	2021-03-10 02:43:56	293	36.95	3.25	12.8	520
KAN	2021-03-10 02:46:57	293	36.95	3.15	18	588
KAN	2021-03-10 02:49:57	293	37	3	2.4	624
KAN	2021-03-10 02:52:57	293	37.1	3.3	13.4	600
KAN	2021-03-10 02:55:57	293	37.1	3.3	11.8	552
KAN	2021-03-10 02:58:57	293	37.05	3.25	5	540
KAN	2021-03-10 03:01:57	293	37.1	3.15	2	600
KAN	2021-03-10 03:04:57	293	37.1	3.35	7.2	564
KAN	2021-03-10 03:07:57	293	37.1	3.25	27.8	576
KAN	2021-03-10 03:10:57	293	37.1	3.25	2.8	540
KAN	2021-03-10 03:13:57	293	37.1	3.25	6	608
KAN	2021-03-10 03:16:57	293	37.15	3.25	2.2	616
KAN	2021-03-10 03:19:57	293	37.2	3.35	20.2	568
KAN	2021-03-10 03:22:57	293	37.1	3.35	17.4	276
KAN	2021-03-10 03:25:57	293	36.9	3.25	13.8	576
KAN	2021-03-10 03:28:57	293	36.9	3.25	6.6	556
KAN	2021-03-10 03:31:57	293	36.95	3.25	14.4	588
KAN	2021-03-10 03:34:57	293	37.05	3.25	2	572
KAN	2021-03-10 03:37:57	293	37.05	3.2	23.8	540
KAN	2021-03-10 03:40:57	293	37.05	3.25	16.4	552
KAN	2021-03-10 03:43:57	293	36.95	3.2	34.8	512
KAN	2021-03-10 03:46:57	293	36.95	3.3	1.6	588
KAN	2021-03-10 03:49:57	293	37	3.05	2.2	624
KAN	2021-03-10 03:52:57	293	37.05	3.3	5.8	540
KAN	2021-03-10 03:55:57	293	37	3.2	3	508
KAN	2021-03-10 03:58:58	293	37	2.95	3.8	616
KAN	2021-03-10 04:01:58	293	37	3.25	4.2	584
KAN	2021-03-10 04:04:58	293	37	3.3	3.6	600
KAN	2021-03-10 04:07:58	293	37.1	3.05	1.6	628
KAN	2021-03-10 04:10:58	293	37.15	3.2	3.4	592
KAN	2021-03-10 04:13:58	293	37.15	3.1	3.4	576
KAN	2021-03-10 04:16:58	293	37.2	3.05	1.6	632
KAN	2021-03-10 04:19:58	293	37.2	3.3	11.6	612
KAN	2021-03-10 04:22:58	293	37.25	3.3	8.8	604
KAN	2021-03-10 04:25:58	293	37.3	3.3	5.8	608
KAN	2021-03-10 04:28:58	293	37.3	3.15	2.2	620
KAN	2021-03-10 04:31:58	293	37.35	3.2	2	612
KAN	2021-03-10 04:34:58	293	37.4	3.25	2.4	628
KAN	2021-03-10 04:37:58	293	37.4	3.35	7.4	612
KAN	2021-03-10 04:40:58	293	37.4	3.2	16	516
KAN	2021-03-10 04:43:58	293	37.2	3.25	14.6	432
KAN	2021-03-10 04:46:58	293	37	3.3	29.4	532
KAN	2021-03-10 04:49:58	293	36.95	3.2	15	568
KAN	2021-03-10 04:52:58	293	36.95	3.3	37.2	564
KAN	2021-03-10 04:55:58	293	36.9	3.25	22.6	548
KAN	2021-03-10 04:58:58	293	36.95	3.35	2.2	576
KAN	2021-03-10 05:01:58	293	37	3	2.2	624
KAN	2021-03-10 05:04:58	293	37.1	3.4	1.6	596
KAN	2021-03-10 05:07:58	293	37.1	3.15	16.2	524
KAN	2021-03-10 05:10:58	293	37.05	3.25	5.6	592
KAN	2021-03-10 05:13:59	293	37.1	3.3	2.4	568
KAN	2021-03-10 05:16:59	293	37.1	3.2	4	568
KAN	2021-03-10 05:19:59	293	37.1	3.15	2.8	600
KAN	2021-03-10 05:22:59	293	37.2	3.2	16	608
KAN	2021-03-10 05:25:59	293	37.2	3.2	2	604
KAN	2021-03-10 05:28:59	293	37.2	3.25	15.8	608
KAN	2021-03-10 05:31:59	293	37.2	3.15	14.8	576
KAN	2021-03-10 05:34:59	293	37.1	3.25	20	556
KAN	2021-03-10 05:37:59	293	37.05	3.2	2.2	588
KAN	2021-03-10 05:40:59	293	37	3.15	21	576
KAN	2021-03-10 05:43:59	293	37	3.2	1.6	608
KAN	2021-03-10 05:46:59	293	37.05	3.2	3	612
KAN	2021-03-10 05:49:59	293	37	3.3	26.8	312
KAN	2021-03-10 05:52:59	293	36.85	3.25	4.4	580
KAN	2021-03-10 05:55:59	293	36.9	3.3	26.8	576
KAN	2021-03-10 05:58:59	293	36.95	3.3	3.6	584
KAN	2021-03-10 06:01:59	293	37.05	3.25	19.4	588
KAN	2021-03-10 06:04:59	293	37.1	3.25	19.6	580
KAN	2021-03-10 06:07:59	293	37.1	3.25	4.4	572
KAN	2021-03-10 06:10:59	293	37.1	3.2	10.4	588
KAN	2021-03-10 06:13:59	293	37.1	3.25	12.6	596
KAN	2021-03-10 06:16:59	293	37.1	3.2	5	604
KAN	2021-03-10 06:19:59	293	37.1	3.25	2.2	584
KAN	2021-03-10 06:22:59	293	37.1	3.2	3.8	588
KAN	2021-03-10 06:26:00	293	37.1	3.25	13.4	592
KAN	2021-03-10 06:29:00	293	37.15	3.15	5	588
KAN	2021-03-10 06:32:00	293	37.1	3.25	9.4	556
KAN	2021-03-10 06:35:00	293	37.1	3.2	20.8	572
KAN	2021-03-10 06:38:00	293	37	3.3	38.4	476
KAN	2021-03-10 06:41:00	293	36.9	3.15	9.2	592
KAN	2021-03-10 06:44:00	293	36.95	3.2	3.4	600
KAN	2021-03-10 06:47:00	293	37	3.35	26.6	564
KAN	2021-03-10 06:50:00	293	37.05	3.2	2.6	600
KAN	2021-03-10 06:53:00	293	37.1	3.3	2.8	576
KAN	2021-03-10 06:56:00	293	37.1	3.15	6	552
KAN	2021-03-10 06:59:00	293	37.1	3.3	14.2	580
KAN	2021-03-10 07:02:00	293	37.1	3.1	2.6	596
KAN	2021-03-10 07:05:00	293	37.1	3.25	2.8	572
KAN	2021-03-10 07:08:00	293	37.1	3.25	4	572
KAN	2021-03-10 07:11:00	293	37.1	3.15	26.4	604
KAN	2021-03-10 07:14:00	293	37.15	3.3	3.2	580
KAN	2021-03-10 07:17:00	293	37.15	3.2	3.6	592
KAN	2021-03-10 07:20:00	293	37.1	3.2	17.4	532
KAN	2021-03-10 07:23:00	293	37	3.2	28.4	584
KAN	2021-03-10 07:26:00	293	36.95	3.25	37.6	540
KAN	2021-03-10 07:29:00	293	36.9	3.15	3	588
KAN	2021-03-10 07:32:00	293	36.85	3.15	6.6	596
KAN	2021-03-10 07:35:00	293	36.85	3.3	11.4	536
KAN	2021-03-10 07:38:00	293	36.7	3.3	21	376
KAN	2021-03-10 07:41:01	293	36.55	3.3	2.8	512
KAN	2021-03-10 07:44:01	293	36.6	3.25	9.4	552
KAN	2021-03-10 07:47:01	293	36.65	3.15	5.6	556
KAN	2021-03-10 07:50:01	293	36.8	3.2	6.4	564
KAN	2021-03-10 07:53:01	293	36.85	3.1	2	576
KAN	2021-03-10 07:56:01	293	36.9	3.2	4.4	592
KAN	2021-03-10 07:59:01	293	36.95	3.25	23.6	540
KAN	2021-03-10 08:02:01	293	37	3.2	27.6	560
KAN	2021-03-10 08:05:01	293	37	3.15	1.6	552
KAN	2021-03-10 08:08:01	293	37	3.2	2.2	576
KAN	2021-03-10 08:11:01	293	37.1	3.15	2.2	604
KAN	2021-03-10 08:14:01	293	37.1	3.25	14.2	572
KAN	2021-03-10 08:17:01	293	37.1	3.2	4.4	608
KAN	2021-03-10 08:20:01	293	37.15	3.1	5	628
KAN	2021-03-10 08:23:01	293	37.2	3.35	4.2	616
KAN	2021-03-10 08:26:01	293	37.2	3.25	9.6	452
KAN	2021-03-10 08:29:01	293	37.1	3.3	27.6	552
KAN	2021-03-10 08:32:01	293	37.1	3.3	3	604
KAN	2021-03-10 08:35:01	293	37.15	3.25	2.2	596
KAN	2021-03-10 08:38:01	293	37.2	3.1	16.2	600
KAN	2021-03-10 08:41:01	293	37.2	3.15	2.4	612
KAN	2021-03-10 08:44:01	293	37.25	3.35	16.6	560
KAN	2021-03-10 08:47:01	293	37.3	3.2	7.2	596
KAN	2021-03-10 08:50:01	293	37.25	3.3	17	536
KAN	2021-03-10 08:53:01	293	37.2	3.2	5.8	592
KAN	2021-03-10 08:56:02	293	37.2	3.3	20.4	552
KAN	2021-03-10 08:59:02	293	37.2	3.25	34.2	472
KAN	2021-03-10 09:02:02	293	37	3.25	5.2	564
KAN	2021-03-10 09:05:02	293	37	3.25	2	592
KAN	2021-03-10 09:08:02	293	37.1	3.3	6.6	596
KAN	2021-03-10 09:11:02	293	37.15	3.25	16.2	604
KAN	2021-03-10 09:17:02	293	37.25	3.2	3	576
KAN	2021-03-10 09:20:02	293	37.3	3.25	4.8	600
KAN	2021-03-10 09:23:02	293	37.4	3.3	27.8	556
KAN	2021-03-10 09:26:02	293	37.35	3.3	37.2	536
KAN	2021-03-10 09:29:02	293	37.2	3.25	32	564
KAN	2021-03-10 09:32:02	293	37.2	3.2	17.8	608
KAN	2021-03-10 09:35:02	293	37.2	3.15	26	588
KAN	2021-03-10 09:38:02	293	37.2	3.2	3.4	612
KAN	2021-03-10 09:41:02	293	37.25	3.25	14	612
KAN	2021-03-10 09:44:02	293	37.3	3.3	5	616
KAN	2021-03-10 09:47:02	293	37.35	3.2	4	616
KAN	2021-03-10 09:50:02	293	37.4	3.35	2.8	600
KAN	2021-03-10 09:53:02	293	37.4	3.2	2	584
KAN	2021-03-10 09:56:02	293	37.4	3.25	34.8	544
KAN	2021-03-10 09:59:02	293	37.3	3.25	17	532
KAN	2021-03-10 10:02:02	293	37.2	3.15	35.2	536
KAN	2021-03-10 10:05:02	293	37.15	3.2	21	552
KAN	2021-03-10 10:08:03	293	37.1	3.25	28.2	480
KAN	2021-03-10 10:11:03	293	37.1	3.15	2.8	608
KAN	2021-03-10 10:14:03	293	37.1	3.2	4	560
KAN	2021-03-10 10:17:03	293	37.15	3.25	33	556
KAN	2021-03-10 10:20:03	293	37.1	3.25	23.2	544
KAN	2021-03-10 10:23:03	293	37.1	3.15	27.6	612
KAN	2021-03-10 10:26:03	293	37.1	3.2	25.8	532
KAN	2021-03-10 10:29:03	293	37.05	3.25	5.6	564
KAN	2021-03-10 10:32:03	293	37.05	3.05	9.6	576
KAN	2021-03-10 10:35:03	293	37.1	3.35	4	532
KAN	2021-03-10 10:38:03	293	37.1	3.25	5.2	600
KAN	2021-03-10 10:41:03	293	37.1	3.2	24.8	568
KAN	2021-03-10 10:44:03	293	37	3.3	4.4	564
KAN	2021-03-10 10:47:03	293	37	3.2	7	564
KAN	2021-03-10 10:50:03	293	37	3.25	35	472
KAN	2021-03-10 10:53:03	293	37	3.2	33	560
KAN	2021-03-10 10:56:03	293	36.95	3.2	20.8	556
KAN	2021-03-10 10:59:03	293	37	3.25	5	596
KAN	2021-03-10 11:02:03	293	37.05	3.25	22.8	596
KAN	2021-03-10 11:05:03	293	37.1	3.25	11.8	584
KAN	2021-03-10 11:08:03	293	37.1	3.2	12.6	608
KAN	2021-03-10 11:11:03	293	37.15	3.25	13.8	620
KAN	2021-03-10 11:14:03	293	37.2	3.3	20.8	548
KAN	2021-03-10 11:17:03	293	37.1	3.2	3	584
KAN	2021-03-10 11:20:03	293	37.1	3.2	2.8	580
KAN	2021-03-10 11:23:04	293	37.15	3.15	11	564
KAN	2021-03-10 11:26:04	293	37.15	3.15	3	604
KAN	2021-03-10 11:29:04	293	37.2	3.25	7.2	596
KAN	2021-03-10 11:32:04	293	37.2	3.1	2.8	608
KAN	2021-03-10 11:35:04	293	37.25	3.15	2.2	608
KAN	2021-03-10 11:38:04	293	37.3	3.25	2.2	612
KAN	2021-03-10 11:41:04	293	37.3	3.35	2.2	604
KAN	2021-03-10 11:44:04	293	37.3	3.15	2.2	560
KAN	2021-03-10 11:47:04	293	37.3	3	1.6	584
KAN	2021-03-10 11:50:04	293	37.3	3.25	21.2	556
KAN	2021-03-10 11:53:04	293	37.15	3.3	36.8	240
KAN	2021-03-10 11:56:04	293	36.9	3.2	2	544
KAN	2021-03-10 12:02:04	293	36.95	3.2	2.6	580
KAN	2021-03-10 12:08:04	293	37	3.15	12.4	616
KAN	2021-03-10 12:11:04	293	37.1	3.15	11.6	612
KAN	2021-03-10 12:14:04	293	37.15	3.25	9.4	576
KAN	2021-03-10 12:17:04	293	37.15	3.2	20	604
KAN	2021-03-10 12:20:04	293	37.15	3.15	4	616
KAN	2021-03-10 12:29:04	293	37.1	3.2	8	604
KAN	2021-03-10 12:32:04	293	37.1	3.2	3.8	588
KAN	2021-03-10 12:35:05	293	37.1	3.2	8.6	536
KAN	2021-03-10 12:38:05	293	37.1	3.2	17.4	556
KAN	2021-03-10 12:47:05	293	37.15	3.3	26.4	592
KAN	2021-03-10 12:50:05	293	37.15	3.15	2	556
KAN	2021-03-10 12:53:05	293	37.1	3.3	24.8	544
KAN	2021-03-10 12:56:05	293	37.1	3.2	2.4	584
KAN	2021-03-10 12:59:05	293	37.15	3.35	15.2	596
KAN	2021-03-10 13:02:05	293	37.2	3.2	9.4	580
KAN	2021-03-10 13:05:05	293	37.2	3.1	13.4	604
KAN	2021-03-10 13:08:05	293	37.25	3.25	9.6	596
KAN	2021-03-10 13:11:05	293	37.3	3.25	2	612
KAN	2021-03-10 13:14:05	293	37.35	3.25	11.4	616
KAN	2021-03-10 13:17:05	293	37.4	3.25	39.2	544
KAN	2021-03-10 13:26:05	293	37.3	3.3	38.6	572
KAN	2021-03-10 13:29:05	293	37.3	3.2	16.6	612
KAN	2021-03-10 13:32:05	293	37.3	3.2	25.8	608
KAN	2021-03-10 13:35:05	293	37.3	3.2	5	600
KAN	2021-03-10 13:38:05	293	37.25	3.4	29.8	572
KAN	2021-03-10 13:41:05	293	37.25	3.1	18.6	596
KAN	2021-03-10 13:44:05	293	37.3	3.3	2.2	592
KAN	2021-03-10 13:47:05	293	37.3	3.2	16.2	600
KAN	2021-03-10 13:50:06	293	37.3	3.3	9.6	588
KAN	2021-03-10 13:53:06	293	37.35	3.25	2.4	600
KAN	2021-03-10 13:56:06	293	37.4	3.3	3.6	612
KAN	2021-03-10 13:59:06	293	37.4	3.2	14.6	624
KAN	2021-03-10 14:02:06	293	37.4	3.15	5.6	604
KAN	2021-03-10 14:05:06	293	37.4	3.3	16.8	576
KAN	2021-03-10 14:08:06	293	37.4	3.2	10.2	592
KAN	2021-03-10 14:11:06	293	37.4	3.05	9	592
KAN	2021-03-10 14:14:06	293	37.4	3.15	3.4	600
KAN	2021-03-10 14:17:06	293	37.35	3.2	22	568
KAN	2021-03-10 14:20:06	293	37.3	3.15	2.4	600
KAN	2021-03-10 14:23:06	293	37.35	3.25	7.4	564
KAN	2021-03-10 14:26:06	293	37.3	3.15	7.6	576
KAN	2021-03-10 14:29:06	293	37.3	3.3	8.8	560
KAN	2021-03-10 14:32:06	293	37.3	3.2	10.2	604
KAN	2021-03-10 14:35:06	293	37.3	3.25	24.6	596
KAN	2021-03-10 14:38:06	293	37.3	3.25	1.6	608
KAN	2021-03-10 14:41:06	293	37.35	3.25	13.8	600
KAN	2021-03-10 14:44:06	293	37.4	3.2	16	612
KAN	2021-03-10 14:47:06	293	37.4	3.2	2.6	612
KAN	2021-03-10 14:50:06	293	37.4	3.35	3.6	616
KAN	2021-03-10 14:53:06	293	37.45	3.05	2	632
KAN	2021-03-10 14:56:06	293	37.49	3.25	2	620
KAN	2021-03-10 14:59:06	293	37.49	3.2	2	608
KAN	2021-03-10 15:02:06	293	37.4	3.35	32	268
KAN	2021-03-10 15:05:07	293	37.15	3.2	17.8	544
KAN	2021-03-10 15:08:07	293	37.1	3.25	11	604
KAN	2021-03-10 15:11:07	293	37.05	3.15	25.2	552
KAN	2021-03-10 15:14:07	293	37.1	3.15	4.4	600
KAN	2021-03-10 15:17:07	293	37.1	3.25	11.6	600
KAN	2021-03-10 15:20:07	293	37.1	3.25	15.6	576
KAN	2021-03-10 15:23:07	293	37.1	3.2	26.4	532
KAN	2021-03-10 15:26:07	293	37	3.2	6.4	628
KAN	2021-03-10 15:29:07	293	37.05	3.25	9.6	612
KAN	2021-03-10 15:32:07	293	37.1	3.25	5.8	596
KAN	2021-03-10 15:35:07	293	37.1	3.25	10.4	604
KAN	2021-03-10 15:38:07	293	37.15	3.25	25.4	600
KAN	2021-03-10 15:41:07	293	37.15	3.2	28.4	572
KAN	2021-03-10 15:44:07	293	37.1	3.2	41.6	564
KAN	2021-03-10 15:47:07	293	37.1	3.3	9.6	580
KAN	2021-03-10 15:50:07	293	37.15	3.2	28.4	596
KAN	2021-03-10 15:53:07	293	37.2	3.25	3.6	572
KAN	2021-03-10 15:56:07	293	37.2	3.25	4.4	604
KAN	2021-03-10 15:59:07	293	37.2	3.3	8	588
KAN	2021-03-10 16:02:07	293	37.2	3.15	4	608
KAN	2021-03-10 16:05:07	293	37.25	3.25	18.2	584
KAN	2021-03-10 16:08:07	293	37.2	3.25	26	556
KAN	2021-03-10 16:11:07	293	37.2	3.15	2	608
KAN	2021-03-10 16:14:07	293	37.2	3.3	13.6	572
KAN	2021-03-10 16:17:08	293	37.25	3.15	9.4	572
KAN	2021-03-10 16:20:08	293	37.2	3.25	15	576
KAN	2021-03-10 16:23:08	293	37.2	3.25	10.2	592
KAN	2021-03-10 16:26:08	293	37.25	3.15	5	616
KAN	2021-03-10 16:29:08	293	37.3	3.2	2	620
KAN	2021-03-10 16:32:08	293	37.35	3.2	7.8	604
KAN	2021-03-10 16:35:08	293	37.4	3.2	16	616
KAN	2021-03-10 16:38:08	293	37.4	3.3	17.2	592
KAN	2021-03-10 16:41:08	293	37.4	3.25	17	552
KAN	2021-03-10 16:44:08	293	37.3	3.2	28.6	584
KAN	2021-03-10 16:47:08	293	37.35	3.3	15	600
KAN	2021-03-10 16:50:08	293	37.4	3.25	7	600
KAN	2021-03-10 16:53:08	293	37.4	3.25	7.4	580
KAN	2021-03-10 16:56:08	293	37.4	3.25	11.8	596
KAN	2021-03-10 16:59:08	293	37.4	3.3	11	556
KAN	2021-03-10 17:02:08	293	37.4	3.2	14.4	584
KAN	2021-03-10 17:05:08	293	37.4	3.2	2.6	600
KAN	2021-03-10 17:08:08	293	37.4	3.25	3.4	568
KAN	2021-03-10 17:11:08	293	37.4	3.25	2	608
KAN	2021-03-10 17:14:08	293	37.4	3.25	10.8	544
KAN	2021-03-10 17:20:08	293	37.3	3.25	26.2	592
KAN	2021-03-10 17:26:08	293	37.2	3.2	11.8	588
KAN	2021-03-10 17:29:08	293	37.2	3.25	12.6	604
KAN	2021-03-10 17:32:09	293	37.2	3.2	27.2	588
KAN	2021-03-10 17:35:09	293	37.25	3.25	16.8	572
KAN	2021-03-10 17:38:09	293	37.2	3.3	7.4	576
KAN	2021-03-10 17:41:09	293	37.2	3.2	3.4	592
KAN	2021-03-10 17:44:09	293	37.2	3.25	5.2	584
KAN	2021-03-10 17:47:09	293	37.2	3.2	29.6	536
KAN	2021-03-10 17:50:09	293	37.2	3.25	13.2	596
KAN	2021-03-10 17:53:09	293	37.25	3.2	39.4	592
KAN	2021-03-10 17:56:09	293	37.2	3.2	38.2	560
KAN	2021-03-10 17:59:09	293	37.2	3.2	1.4	608
KAN	2021-03-10 18:02:09	293	37.2	3.25	8	608
KAN	2021-03-10 18:05:09	293	37.25	3.25	3	600
KAN	2021-03-10 18:08:09	293	37.3	3.3	9.2	592
KAN	2021-03-10 18:11:09	293	37.3	3.15	10.6	580
KAN	2021-03-10 18:14:09	293	37.3	3.25	4.4	604
KAN	2021-03-10 18:17:09	293	37.4	3.3	2	608
KAN	2021-03-10 18:20:09	293	37.35	3.25	28	528
KAN	2021-03-10 18:23:09	293	37.3	3.25	13	608
KAN	2021-03-10 18:29:09	293	37.3	3.25	37	576
KAN	2021-03-10 18:32:09	293	37.25	3.2	8.6	556
KAN	2021-03-10 18:35:09	293	37.3	3.2	3	596
KAN	2021-03-10 18:38:09	293	37.3	3.25	9.8	596
KAN	2021-03-10 18:41:09	293	37.4	3.15	6.2	612
KAN	2021-03-10 18:44:09	293	37.45	3.15	6.4	608
KAN	2021-03-10 18:47:10	293	37.49	3.15	5.4	576
KAN	2021-03-10 18:50:10	293	37.49	2.95	2.2	636
KAN	2021-03-10 18:53:10	293	37.49	3.15	2.2	616
KAN	2021-03-10 18:56:10	293	37.4	3.3	39.8	252
KAN	2021-03-10 18:59:10	293	37.1	3.2	10.4	524
KAN	2021-03-10 19:02:10	293	37.05	3.2	3	540
KAN	2021-03-10 19:05:10	293	37.1	3.1	13.6	568
KAN	2021-03-10 19:08:10	293	37.15	3.3	13.4	604
KAN	2021-03-10 19:11:10	293	37.2	3.25	6.6	612
KAN	2021-03-10 19:14:10	293	37.25	3.3	4	584
KAN	2021-03-10 19:17:10	293	37.3	3.3	14.2	544
KAN	2021-03-10 19:20:10	293	37.25	3.25	7.2	512
KAN	2021-03-10 19:23:10	293	37.2	3.2	19.2	592
KAN	2021-03-10 19:26:10	293	37.25	3.35	3	600
KAN	2021-03-10 19:29:10	293	37.35	3.1	15.2	616
KAN	2021-03-10 19:32:10	293	37.4	3.2	6.6	576
KAN	2021-03-10 19:35:10	293	37.35	3.15	28.8	584
KAN	2021-03-10 19:38:10	293	37.35	3.2	2.2	584
KAN	2021-03-10 19:41:10	293	37.35	3.1	2.2	616
KAN	2021-03-10 19:44:10	293	37.4	3.3	2	616
KAN	2021-03-10 19:47:10	293	37.49	3.15	2.6	620
KAN	2021-03-10 19:50:10	293	37.49	3.15	3.4	604
KAN	2021-03-10 19:53:10	293	37.54	3.25	2.2	612
KAN	2021-03-10 19:56:10	293	37.49	3.25	29.2	516
KAN	2021-03-10 19:59:11	293	37.4	3.3	1.4	604
KAN	2021-03-10 20:05:11	293	37.35	3.25	18.4	572
KAN	2021-03-10 20:08:11	293	37.35	3.2	2.4	576
KAN	2021-03-10 20:11:11	293	37.4	3.25	4	556
KAN	2021-03-10 20:14:11	293	37.4	3.25	10.2	564
KAN	2021-03-10 20:17:11	293	37.45	3.25	8.4	596
KAN	2021-03-10 20:20:11	293	37.49	3.3	13	552
KAN	2021-03-10 20:23:11	293	37.4	3.2	7	612
KAN	2021-03-10 20:26:11	293	37.4	3.25	3	636
KAN	2021-03-10 20:29:11	293	37.45	3.25	9.6	620
KAN	2021-03-10 20:32:11	293	37.49	3.3	4.2	604
KAN	2021-03-10 20:35:11	293	37.49	3.3	12.4	596
KAN	2021-03-10 20:38:11	293	37.49	3.25	17.4	604
KAN	2021-03-10 20:41:11	293	37.49	3.25	11.8	608
KAN	2021-03-10 20:44:11	293	37.45	3.25	23.6	572
KAN	2021-03-10 20:47:11	293	37.4	3.3	20.4	576
KAN	2021-03-10 20:50:11	293	37.35	3.15	27.8	600
KAN	2021-03-10 20:53:11	293	37.35	3.2	12.4	608
KAN	2021-03-10 20:56:11	293	37.4	3.25	3.2	608
KAN	2021-03-10 20:59:11	293	37.4	3.2	2	592
KAN	2021-03-10 21:02:11	293	37.45	2.95	4.2	636
KAN	2021-03-10 21:05:11	293	37.49	3.2	1.6	624
KAN	2021-03-10 21:08:11	293	37.49	3.1	2	628
KAN	2021-03-10 21:11:11	293	37.49	3.25	2.8	608
KAN	2021-03-10 21:14:12	293	37.54	3.2	2.2	628
KAN	2021-03-10 21:17:12	293	37.59	3.3	10	592
KAN	2021-03-10 21:20:12	293	37.54	3	3.6	584
KAN	2021-03-10 21:23:12	293	37.54	3.35	4.4	600
KAN	2021-03-10 21:26:12	293	37.59	3.15	35	588
KAN	2021-03-10 21:29:12	293	37.49	3.25	8.4	484
KAN	2021-03-10 21:32:12	293	37.45	3.25	7.2	604
KAN	2021-03-10 21:35:12	293	37.45	3.2	2	612
KAN	2021-03-10 21:38:12	293	37.49	3.15	2.2	560
KAN	2021-03-10 21:41:12	293	37.45	3.2	2	584
KAN	2021-03-10 21:44:12	293	37.49	3.4	1.6	608
KAN	2021-03-10 21:47:12	293	37.49	3	2	636
KAN	2021-03-10 21:50:12	293	37.59	3.3	5	608
KAN	2021-03-10 21:53:12	293	37.59	3.35	7.8	584
KAN	2021-03-10 21:56:12	293	37.59	3.2	1.6	624
KAN	2021-03-10 21:59:12	293	37.59	3.35	10.2	608
KAN	2021-03-10 22:02:12	293	37.64	3.25	25.2	580
KAN	2021-03-10 22:05:12	293	37.64	3.05	2.6	620
KAN	2021-03-10 22:08:12	293	37.64	3.3	2.4	616
KAN	2021-03-10 22:11:12	293	37.64	3.05	1.6	624
KAN	2021-03-10 22:14:12	293	37.69	3.35	5.6	600
KAN	2021-03-10 22:17:12	293	37.64	3.35	4.4	612
KAN	2021-03-10 22:20:12	293	37.64	3.05	2	616
KAN	2021-03-10 22:23:12	293	37.69	3.35	1.6	580
KAN	2021-03-10 22:29:13	293	37.4	3.2	17.8	616
KAN	2021-03-10 22:32:13	293	37.35	3.3	25.6	580
KAN	2021-03-10 22:35:13	293	37.3	3.2	4.6	580
KAN	2021-03-10 22:38:13	293	37.3	3.15	4.2	620
KAN	2021-03-10 22:41:13	293	37.3	3.3	2.2	628
KAN	2021-03-10 22:44:13	293	37.3	3.2	21.4	588
KAN	2021-03-10 22:47:13	293	37.3	3.25	22.4	596
KAN	2021-03-10 22:50:13	293	37.2	3.15	29.2	540
KAN	2021-03-10 22:53:13	293	37.2	3.2	9.4	592
KAN	2021-03-10 22:56:13	293	37.2	3.25	3.2	564
KAN	2021-03-10 22:59:13	293	37.2	3.25	11.4	620
KAN	2021-03-10 23:02:13	293	37.2	3.2	7.6	620
KAN	2021-03-10 23:05:13	293	37.2	3.25	14.4	584
KAN	2021-03-10 23:11:13	293	37.1	3.15	19.2	600
KAN	2021-03-10 23:17:13	293	37.1	3.25	9.4	536
KAN	2021-03-10 23:20:13	293	37	3.15	12.6	580
KAN	2021-03-10 23:23:13	293	37	3.1	2.4	572
KAN	2021-03-10 23:26:13	293	37.05	3.15	2.4	620
KAN	2021-03-10 23:29:13	293	37.1	3.25	4.2	600
KAN	2021-03-10 23:32:13	293	37.2	3.25	10.4	604
KAN	2021-03-10 23:35:13	293	37.25	3.2	3.2	616
KAN	2021-03-10 23:38:13	293	37.3	3.25	26	620
KAN	2021-03-10 23:41:14	293	37.3	3.15	20.8	592
KAN	2021-03-10 23:44:14	293	37.35	3.25	9	604
KAN	2021-03-10 23:47:14	293	37.35	3.15	3.2	620
KAN	2021-03-10 23:50:14	293	37.3	3.2	26.2	516
KAN	2021-03-10 23:53:14	293	37.2	3.25	16.6	552
KAN	2021-03-10 23:56:14	293	37.15	3.15	13.4	584
KAN	2021-03-10 23:59:14	293	37.15	3.2	18.8	616
KAN	2021-03-11 00:02:14	293	37.2	3.2	4.2	612
KAN	2021-03-11 00:05:14	293	37.25	3.3	7	584
KAN	2021-03-11 00:08:14	293	37.25	3.25	2.2	596
KAN	2021-03-11 00:11:14	293	37.25	3.35	7.6	604
KAN	2021-03-11 00:14:14	293	37.3	3.2	5	604
KAN	2021-03-11 00:17:14	293	37.35	3.2	2.2	604
KAN	2021-03-11 00:20:14	293	37.4	3.35	1.6	600
KAN	2021-03-11 00:23:14	293	37.45	3.2	28.2	620
KAN	2021-03-11 00:26:14	293	37.49	3.25	16.2	616
KAN	2021-03-11 00:29:14	293	37.49	3.25	10	556
KAN	2021-03-11 00:32:14	293	37.45	3.25	6.4	596
KAN	2021-03-11 00:35:14	293	37.45	3.3	2	612
KAN	2021-03-11 00:38:14	293	37.45	3.2	25.8	548
KAN	2021-03-11 00:41:14	293	37.4	3.25	24.8	572
KAN	2021-03-11 00:44:14	293	37.35	3.2	9.8	588
KAN	2021-03-11 00:47:14	293	37.3	3.25	12	588
KAN	2021-03-11 00:50:14	293	37.3	3.25	2.4	608
KAN	2021-03-11 00:53:14	293	37.35	3.3	2	612
KAN	2021-03-11 00:56:15	293	37.35	3.2	7	584
KAN	2021-03-11 00:59:15	293	37.4	3.15	2.8	616
KAN	2021-03-11 01:02:15	293	37.4	3.2	2.2	596
KAN	2021-03-11 01:05:15	293	37.4	3.15	2.2	624
KAN	2021-03-11 01:08:15	293	37.4	3.3	16.6	472
KAN	2021-03-11 01:11:15	293	37.3	3.15	22.4	540
KAN	2021-03-11 01:14:15	293	37.3	3.25	7.4	588
KAN	2021-03-11 01:17:15	293	37.3	3.25	17.8	608
KAN	2021-03-11 01:20:15	293	37.4	3.2	7.2	596
KAN	2021-03-11 01:23:15	293	37.4	3.3	2	576
KAN	2021-03-11 01:26:15	293	37.4	3.35	2	608
KAN	2021-03-11 01:29:15	293	37.49	3.05	3	628
KAN	2021-03-11 01:35:15	293	37.49	3.25	2.8	604
KAN	2021-03-11 01:38:15	293	37.54	3.35	2.2	600
KAN	2021-03-11 01:41:15	293	37.54	3.25	5.8	560
KAN	2021-03-11 01:44:15	293	37.54	3.05	1.4	616
KAN	2021-03-11 01:47:15	293	37.49	3.25	30.8	480
KAN	2021-03-11 01:50:15	293	37.35	3.25	13.2	488
KAN	2021-03-11 01:53:15	293	37.25	3.3	23.6	556
KAN	2021-03-11 01:56:15	293	37.25	3.15	1.6	552
KAN	2021-03-11 01:59:15	293	37.3	3.05	4	588
KAN	2021-03-11 02:02:15	293	37.35	3.4	12.8	552
KAN	2021-03-11 02:05:15	293	37.35	3.2	5.4	560
KAN	2021-03-11 02:08:16	293	37.35	3.25	11.6	592
KAN	2021-03-11 02:11:16	293	37.4	3.25	2.6	592
KAN	2021-03-11 02:14:16	293	37.4	3.25	26.2	568
KAN	2021-03-11 02:17:16	293	37.45	3.25	3.6	572
KAN	2021-03-11 02:20:16	293	37.45	3.25	5	600
KAN	2021-03-11 02:23:16	293	37.4	3.25	4	508
KAN	2021-03-11 02:26:16	293	37.4	3.2	5.6	600
KAN	2021-03-11 02:29:16	293	37.4	3	2.6	624
KAN	2021-03-11 02:32:16	293	37.45	3.25	2	612
KAN	2021-03-11 02:35:16	293	37.49	3.05	2.8	628
KAN	2021-03-11 02:38:16	293	37.54	3.35	14.6	596
KAN	2021-03-11 02:41:16	293	37.54	3	1.6	632
KAN	2021-03-11 02:44:16	293	37.59	3.3	20.2	580
KAN	2021-03-11 02:47:16	293	37.59	3.15	19.4	572
KAN	2021-03-11 02:50:16	293	37.49	3.25	36.4	508
KAN	2021-03-11 02:53:16	293	37.35	3.25	38	544
KAN	2021-03-11 02:59:16	293	37.3	3.25	9.4	588
KAN	2021-03-11 03:05:16	293	37.2	3.3	2.6	592
KAN	2021-03-11 03:08:16	293	37.2	3.25	19.8	604
KAN	2021-03-11 03:11:16	293	37.2	3.25	18.8	616
KAN	2021-03-11 03:17:16	293	37.25	3.2	4.6	628
KAN	2021-03-11 03:20:16	293	37.25	3.3	28.4	576
KAN	2021-03-11 03:23:17	293	37.2	3.25	29.6	580
KAN	2021-03-11 03:26:17	293	37.15	3.2	25.6	556
KAN	2021-03-11 03:29:17	293	37.1	3.2	22.6	572
KAN	2021-03-11 03:32:17	293	37.1	3.15	12.8	588
KAN	2021-03-11 03:35:17	293	37.1	3.15	17	600
KAN	2021-03-11 03:38:17	293	37.15	3.15	2	584
KAN	2021-03-11 03:41:17	293	37.15	3.25	2	584
KAN	2021-03-11 03:44:17	293	37.2	3.15	8	580
KAN	2021-03-11 03:47:17	293	37.2	3.3	22.2	548
KAN	2021-03-11 03:50:17	293	37.2	3.2	4.8	576
KAN	2021-03-11 03:53:17	293	37.2	3.15	2.6	584
KAN	2021-03-11 03:56:17	293	37.2	3.15	10	596
KAN	2021-03-11 03:59:17	293	37.2	3.15	4.4	552
KAN	2021-03-11 04:02:17	293	37.2	3.25	12.4	572
KAN	2021-03-11 04:05:17	293	37.25	3.25	3.6	580
KAN	2021-03-11 04:08:17	293	37.3	3.25	16.4	564
KAN	2021-03-11 04:11:17	293	37.2	3.3	16.6	512
KAN	2021-03-11 04:14:17	293	37.15	3.25	8.4	564
KAN	2021-03-11 04:17:17	293	37.2	3.15	4.2	560
KAN	2021-03-11 04:20:17	293	37.2	3.2	24	528
KAN	2021-03-11 04:23:17	293	37.15	3.2	2.2	588
KAN	2021-03-11 04:26:17	293	37.2	3.25	5.2	544
KAN	2021-03-11 04:29:17	293	37.2	3.3	6.6	548
KAN	2021-03-11 04:32:17	293	37.2	3.2	6.6	580
KAN	2021-03-11 04:35:17	293	37.2	3.3	15.4	532
KAN	2021-03-11 04:38:18	293	37.1	3.2	4	564
KAN	2021-03-11 04:41:18	293	37.1	3.35	7.2	568
KAN	2021-03-11 04:44:18	293	37.15	3.1	3.8	596
KAN	2021-03-11 04:47:18	293	37.2	3.2	3.2	596
KAN	2021-03-11 04:50:18	293	37.25	3.25	2	604
KAN	2021-03-11 04:53:18	293	37.3	3.1	22.4	512
KAN	2021-03-11 04:56:18	293	37	3.35	28.2	244
KAN	2021-03-11 04:59:18	293	36.7	3.25	11.4	460
KAN	2021-03-11 05:02:18	293	36.65	3.2	3	548
KAN	2021-03-11 05:05:18	293	36.8	3.2	22	608
KAN	2021-03-11 05:11:18	293	37	3.2	1.6	624
KAN	2021-03-11 05:17:18	293	37.15	3.25	20.8	588
KAN	2021-03-11 05:20:18	293	37.15	3.2	24	568
KAN	2021-03-11 05:23:18	293	37.1	3.2	5.8	496
KAN	2021-03-11 05:26:18	293	37.05	3.1	3.6	608
KAN	2021-03-11 05:29:18	293	37.05	3.25	15.4	572
KAN	2021-03-11 05:32:18	293	37	3.2	8	568
KAN	2021-03-11 05:35:18	293	36.95	3.3	16.6	548
KAN	2021-03-11 05:38:18	293	37	3.2	18.8	596
KAN	2021-03-11 05:41:18	293	37	3.25	9	596
KAN	2021-03-11 05:44:18	293	37.05	3.3	35.4	596
KAN	2021-03-11 05:47:18	293	37	3.1	3.8	588
KAN	2021-03-11 05:50:19	293	37.05	3.3	3.4	604
KAN	2021-03-11 05:53:19	293	37.05	3.35	27.6	588
KAN	2021-03-11 05:56:19	293	37.1	3.3	33.4	580
KAN	2021-03-11 05:59:19	293	37.1	3.2	21.6	604
KAN	2021-03-11 06:02:19	293	37.2	3.2	4	600
KAN	2021-03-11 06:05:19	293	37.2	3.2	8.6	604
KAN	2021-03-11 06:08:19	293	37.25	3.25	11.4	604
KAN	2021-03-11 06:11:19	293	37.25	3.15	2.8	616
KAN	2021-03-11 06:14:19	293	37.3	3.2	10.4	580
KAN	2021-03-11 06:17:19	293	37.2	3.2	10.2	568
KAN	2021-03-11 06:20:19	293	37.2	3.15	6.8	608
KAN	2021-03-11 06:23:19	293	37.2	3.2	6.2	616
KAN	2021-03-11 06:26:19	293	37.2	3.25	3.6	600
KAN	2021-03-11 06:29:19	293	37.2	3.2	7.8	604
KAN	2021-03-11 06:32:19	293	37.25	3.2	19.4	592
KAN	2021-03-11 06:35:19	293	37.2	3.3	20	568
KAN	2021-03-11 06:38:19	293	37.1	3.25	23.8	596
KAN	2021-03-11 06:41:19	293	37.05	3.15	26.2	608
KAN	2021-03-11 06:44:19	293	37.1	3.2	6.6	572
KAN	2021-03-11 06:47:19	293	37.05	3.3	4	588
KAN	2021-03-11 06:50:19	293	37.1	3.25	3	584
KAN	2021-03-11 06:53:19	293	37.1	3.3	6	584
KAN	2021-03-11 06:56:19	293	37.1	3.25	4.4	564
KAN	2021-03-11 06:59:19	293	37.1	3.25	3.8	600
KAN	2021-03-11 07:02:19	293	37.15	3.35	25.6	588
KAN	2021-03-11 07:05:20	293	37.2	3.2	6.8	584
KAN	2021-03-11 07:08:20	293	37.15	3.2	29.6	576
KAN	2021-03-11 07:14:20	293	37	3.2	9.4	568
KAN	2021-03-11 07:17:20	293	37	3.1	4	592
KAN	2021-03-11 07:20:20	293	37	3.3	2.6	560
KAN	2021-03-11 07:23:20	293	37	3.4	2.8	592
KAN	2021-03-11 07:26:20	293	37.1	3.2	2	604
KAN	2021-03-11 07:29:20	293	37.1	3.15	2.6	600
KAN	2021-03-11 07:32:20	293	37.15	3.3	2.8	576
KAN	2021-03-11 07:35:20	293	37.15	3.25	18.4	600
KAN	2021-03-11 07:38:20	293	37.2	3.25	2	604
KAN	2021-03-11 07:41:20	293	37.2	3.25	18.4	568
KAN	2021-03-11 07:44:20	293	37.2	3.25	28	624
KAN	2021-03-11 07:47:20	293	37.25	3.2	4	616
KAN	2021-03-11 07:50:20	293	37.25	3.3	5.2	608
KAN	2021-03-11 07:53:20	293	37.25	3.15	6.2	584
KAN	2021-03-11 07:56:20	293	37.2	3.2	28.2	576
KAN	2021-03-11 07:59:20	293	37.2	3.25	5.4	592
KAN	2021-03-11 08:02:20	293	37.2	3.2	7.8	584
KAN	2021-03-11 08:05:20	293	37.2	3.25	6.2	580
KAN	2021-03-11 08:08:20	293	37.2	3.2	5	576
KAN	2021-03-11 08:11:20	293	37.25	3.25	2	616
KAN	2021-03-11 08:14:20	293	37.25	3.35	2.2	612
KAN	2021-03-11 08:17:21	293	37.3	3.2	21	596
KAN	2021-03-11 08:20:21	293	37.25	3.3	3.2	604
KAN	2021-03-11 08:23:21	293	37.2	3.25	12	560
KAN	2021-03-11 08:26:21	293	37.15	3.2	28.8	576
KAN	2021-03-11 08:29:21	293	37.1	3.25	36.4	540
KAN	2021-03-11 08:32:21	293	37.05	3.15	1.6	612
KAN	2021-03-11 08:35:21	293	37.1	3.25	7.2	620
KAN	2021-03-11 08:38:21	293	37.1	3.3	35	576
KAN	2021-03-11 08:41:21	293	37.1	3.3	27.8	592
KAN	2021-03-11 08:44:21	293	37.1	3.25	33	484
KAN	2021-03-11 08:50:21	293	37	3.3	11.2	596
KAN	2021-03-11 08:53:21	293	37	3.25	1.6	592
KAN	2021-03-11 08:59:21	293	37.1	3.25	11.2	604
KAN	2021-03-11 09:02:21	293	37.15	3.3	20.4	624
KAN	2021-03-11 09:05:21	293	37.2	3.25	3.6	576
KAN	2021-03-11 09:08:21	293	37.2	3.35	3	600
KAN	2021-03-11 09:11:21	293	37.2	3.25	10	576
KAN	2021-03-11 09:17:21	293	37.3	3.3	10	556
KAN	2021-03-11 09:20:21	293	37.2	3.15	13.6	600
KAN	2021-03-11 09:23:21	293	37.2	3.25	8.2	608
KAN	2021-03-11 09:26:21	293	37.2	3.3	27.6	572
KAN	2021-03-11 09:29:21	293	37.15	3.15	16.2	592
KAN	2021-03-11 09:32:22	293	37.15	3.25	5.8	596
KAN	2021-03-11 09:38:22	293	37.25	3.2	4	620
KAN	2021-03-11 09:41:22	293	37.3	3.3	6	608
KAN	2021-03-11 09:44:22	293	37.35	3.2	5.2	612
KAN	2021-03-11 09:47:22	293	37.4	3.3	10.2	600
KAN	2021-03-11 09:50:22	293	37.4	3.25	4.8	616
KAN	2021-03-11 09:53:22	293	37.45	3.3	2.4	616
KAN	2021-03-11 09:56:22	293	37.49	3.25	23.6	620
KAN	2021-03-11 09:59:22	293	37.49	3.2	7.6	564
KAN	2021-03-11 10:02:22	293	37.49	3.35	39.8	552
KAN	2021-03-11 10:05:22	293	37.3	3.3	24	300
KAN	2021-03-11 10:08:22	293	37.1	3.2	5	568
KAN	2021-03-11 10:11:22	293	37.1	3.15	19.6	580
KAN	2021-03-11 10:14:22	293	37.2	3.2	17.6	560
KAN	2021-03-11 10:17:22	293	37.2	3.2	19.2	608
KAN	2021-03-11 10:20:22	293	37.25	3.2	29.4	584
KAN	2021-03-11 10:26:22	293	37.25	3.15	2.8	596
KAN	2021-03-11 10:29:22	293	37.25	3.3	15.6	588
KAN	2021-03-11 10:32:22	293	37.25	3.2	2	632
KAN	2021-03-11 10:35:22	293	37.25	3.25	2.8	636
KAN	2021-03-11 10:38:22	293	37.3	3.25	11.4	624
KAN	2021-03-11 10:41:22	293	37.3	3.25	24.2	616
KAN	2021-03-11 10:44:22	293	37.3	3.3	16.4	612
KAN	2021-03-11 10:47:23	293	37.25	3.25	16.4	600
KAN	2021-03-11 10:50:23	293	37.2	3.3	26.4	488
KAN	2021-03-11 10:53:23	293	37.15	3.2	3.4	580
KAN	2021-03-11 10:56:23	293	37.15	3.25	27.6	588
KAN	2021-03-11 10:59:23	293	37.2	3.25	4.6	568
KAN	2021-03-11 11:02:23	293	37.2	3.3	14.2	568
KAN	2021-03-11 11:05:23	293	37.15	3.15	26.8	592
KAN	2021-03-11 11:08:23	293	37.1	3.2	3.8	572
KAN	2021-03-11 11:11:23	293	37.1	3.2	4.6	612
KAN	2021-03-11 11:14:23	293	37.1	3.25	18	572
KAN	2021-03-11 11:17:23	293	37.1	3.3	4	576
KAN	2021-03-11 11:20:23	293	37.1	3.25	9.2	560
KAN	2021-03-11 11:23:23	293	37.1	3.2	14	588
KAN	2021-03-11 11:26:23	293	37.15	3.25	3	612
KAN	2021-03-11 11:29:23	293	37.2	3.3	21.4	560
KAN	2021-03-11 11:32:23	293	37.25	3.3	12.8	560
KAN	2021-03-11 11:35:23	293	37.25	3.2	32.4	540
KAN	2021-03-11 11:38:23	293	37.2	3.15	7.2	600
KAN	2021-03-11 11:41:23	293	37.2	3.2	6	588
KAN	2021-03-11 11:44:23	293	37.15	3.15	22.2	572
KAN	2021-03-11 11:47:23	293	37.2	3.35	23.6	572
KAN	2021-03-11 11:50:23	293	37.2	3.15	2.8	588
KAN	2021-03-11 11:53:23	293	37.3	3.2	17.8	612
KAN	2021-03-11 11:56:23	293	37.35	3.2	19.6	620
KAN	2021-03-11 11:59:24	293	37.4	3.2	13.2	612
KAN	2021-03-11 12:02:24	293	37.45	3	5.2	636
KAN	2021-03-11 12:05:24	293	37.49	3.4	3.6	632
KAN	2021-03-11 12:08:24	293	37.54	3.25	12.6	616
KAN	2021-03-11 12:11:24	293	37.59	3	2.8	640
KAN	2021-03-11 12:14:24	293	37.64	3.2	2.2	636
KAN	2021-03-11 12:17:24	293	37.69	3.35	16.6	624
KAN	2021-03-11 12:20:24	293	37.69	3.15	3	596
KAN	2021-03-11 12:23:24	293	37.74	3	2	636
KAN	2021-03-11 12:26:24	293	37.79	3.3	25	580
KAN	2021-03-11 12:29:24	293	37.74	3.3	26.2	552
KAN	2021-03-11 12:32:24	293	37.69	3.2	12	588
KAN	2021-03-11 12:35:24	293	37.64	3.2	7	616
KAN	2021-03-11 12:38:24	293	37.59	3.2	25.2	516
KAN	2021-03-11 12:41:24	293	37.49	3.25	2.6	604
KAN	2021-03-11 12:44:24	293	37.49	3.25	21.4	568
KAN	2021-03-11 12:47:24	293	37.49	3.25	2	584
KAN	2021-03-11 12:53:24	293	37.4	3.25	32	556
KAN	2021-03-11 12:56:24	293	37.35	3.25	14.4	616
KAN	2021-03-11 12:59:24	293	37.3	3.3	28	572
KAN	2021-03-11 13:02:24	293	37.3	3.25	3.2	572
KAN	2021-03-11 13:05:24	293	37.3	3.25	7.4	604
KAN	2021-03-11 13:08:24	293	37.35	3.2	14	604
KAN	2021-03-11 13:11:24	293	37.4	3.2	12.8	616
KAN	2021-03-11 13:14:25	293	37.4	3.15	2	620
KAN	2021-03-11 13:17:25	293	37.45	3.25	2.2	616
KAN	2021-03-11 13:20:25	293	37.49	3.2	15.8	584
KAN	2021-03-11 13:23:25	293	37.49	3.15	6.4	596
KAN	2021-03-11 13:26:25	293	37.45	3.3	25.4	556
KAN	2021-03-11 13:29:25	293	37.4	3.3	28.6	588
KAN	2021-03-11 13:32:25	293	37.4	3.25	25.6	608
KAN	2021-03-11 13:35:25	293	37.4	3.15	2.6	624
KAN	2021-03-11 13:38:25	293	37.4	3.2	24.4	592
KAN	2021-03-11 13:41:25	293	37.4	3.15	4.4	548
KAN	2021-03-11 13:44:25	293	37.35	3.2	9.2	580
KAN	2021-03-11 13:47:25	293	37.35	3.3	18.4	548
KAN	2021-03-11 13:50:25	293	37.3	3.25	26.2	588
KAN	2021-03-11 13:53:25	293	37.3	3.2	19	512
KAN	2021-03-11 13:56:25	293	37.25	3.2	13.4	584
KAN	2021-03-11 13:59:25	293	37.25	3.25	2.2	612
KAN	2021-03-11 14:02:25	293	37.3	3.25	23.6	584
KAN	2021-03-11 14:05:25	293	37.3	3.25	18.2	616
KAN	2021-03-11 14:08:25	293	37.35	3.25	3.6	604
KAN	2021-03-11 14:11:25	293	37.4	3.3	32.8	576
KAN	2021-03-11 14:14:25	293	37.49	3.1	12	616
KAN	2021-03-11 14:20:25	293	37.49	3.2	9	608
KAN	2021-03-11 14:23:25	293	37.54	3.2	7	584
KAN	2021-03-11 14:26:25	293	37.54	3.1	4.6	588
KAN	2021-03-11 14:29:26	293	37.54	3.15	3	592
KAN	2021-03-11 14:32:26	293	37.59	3.3	2.4	592
KAN	2021-03-11 14:35:26	293	37.59	3.2	3.2	600
KAN	2021-03-11 14:38:26	293	37.64	3.1	3	620
KAN	2021-03-11 14:41:26	293	37.69	3.25	5	604
KAN	2021-03-11 14:44:26	293	37.69	3.1	2.6	628
KAN	2021-03-11 14:47:26	293	37.69	3.3	2.8	612
KAN	2021-03-11 14:50:26	293	37.74	3.1	2.2	624
KAN	2021-03-11 14:53:26	293	37.79	3.3	12.2	608
KAN	2021-03-11 14:56:26	293	37.79	3.05	2.2	624
KAN	2021-03-11 14:59:26	293	37.79	3.4	10	580
KAN	2021-03-11 15:02:26	293	37.69	3.3	28.6	260
KAN	2021-03-11 15:05:26	293	37.4	3.3	21	384
KAN	2021-03-11 15:08:26	293	37.35	3.2	12.2	584
KAN	2021-03-11 15:11:26	293	37.4	3.2	11.8	568
KAN	2021-03-11 15:14:26	293	37.4	3.25	28.6	568
KAN	2021-03-11 15:17:26	293	37.4	3.25	15	556
KAN	2021-03-11 15:20:26	293	37.4	3.2	3.2	588
KAN	2021-03-11 15:23:26	293	37.45	3.25	25.6	568
KAN	2021-03-11 15:26:26	293	37.4	3.25	17.4	520
KAN	2021-03-11 15:29:26	293	37.4	3.15	6.4	624
KAN	2021-03-11 15:32:26	293	37.4	3.15	2.6	612
KAN	2021-03-11 15:35:26	293	37.4	3.3	24.6	564
KAN	2021-03-11 15:38:26	293	37.35	3.2	19.6	552
KAN	2021-03-11 15:41:27	293	37.25	3.25	2.4	532
KAN	2021-03-11 15:44:27	293	37	3.3	3.4	584
KAN	2021-03-11 15:47:27	293	37	3.2	16.4	592
KAN	2021-03-11 15:53:27	293	37.2	3.25	2.2	616
KAN	2021-03-11 15:56:27	293	37.3	3.3	2.6	596
KAN	2021-03-11 15:59:27	293	37.3	3.25	17.4	572
KAN	2021-03-11 16:02:27	293	37.3	3.3	2	588
KAN	2021-03-11 16:05:27	293	37.3	3.2	28.6	588
KAN	2021-03-11 16:08:27	293	37.3	3.15	25.8	596
KAN	2021-03-11 16:11:27	293	37.35	3.2	3.2	584
KAN	2021-03-11 16:14:27	293	37.4	3.25	11.6	584
KAN	2021-03-11 16:17:27	293	37.45	3.2	7.8	568
KAN	2021-03-11 16:20:27	293	37.49	3.15	5.2	584
KAN	2021-03-11 16:23:27	293	37.49	3.2	6	556
KAN	2021-03-11 16:26:27	293	37.4	3.2	25.6	548
KAN	2021-03-11 16:29:27	293	37.4	3.25	11.6	552
KAN	2021-03-11 16:32:27	293	37.4	3.15	9.6	576
KAN	2021-03-11 16:35:27	293	37.4	3.25	14	576
KAN	2021-03-11 16:38:27	293	37.4	3.1	2.2	568
KAN	2021-03-11 16:41:27	293	37.4	3.3	11.2	572
KAN	2021-03-11 16:44:27	293	37.45	3.15	9.4	616
KAN	2021-03-11 16:47:27	293	37.49	3.25	2.6	608
KAN	2021-03-11 16:50:27	293	37.54	3.1	4.6	600
KAN	2021-03-11 16:53:27	293	37.54	3.25	12.2	524
KAN	2021-03-11 16:56:28	293	37.49	3.15	10.2	560
KAN	2021-03-11 16:59:28	293	37.49	3.2	3.6	596
KAN	2021-03-11 17:02:28	293	37.54	3.2	7.6	588
KAN	2021-03-11 17:05:28	293	37.54	3.25	3.8	572
KAN	2021-03-11 17:08:28	293	37.59	3.2	18.4	564
KAN	2021-03-11 17:11:28	293	37.54	3.05	25.2	572
KAN	2021-03-11 17:14:28	293	37.49	3.2	34.2	568
KAN	2021-03-11 17:17:28	293	37.45	3.35	3	532
KAN	2021-03-11 17:20:28	293	37.4	3.1	4.6	596
KAN	2021-03-11 17:23:28	293	37.4	3.2	6.4	584
KAN	2021-03-11 17:26:28	293	37.45	3.2	5	548
KAN	2021-03-11 17:29:28	293	37.45	3.05	21.2	572
KAN	2021-03-11 17:32:28	293	37.4	3.2	17.4	564
KAN	2021-03-11 17:35:28	293	37.35	3.25	41.4	496
KAN	2021-03-11 17:38:28	293	37.2	3.25	9.6	564
KAN	2021-03-11 17:41:28	293	37.2	3.25	1.6	600
KAN	2021-03-11 17:44:28	293	37.2	3.15	6.6	592
KAN	2021-03-11 17:47:28	293	37.2	3.3	6.6	616
KAN	2021-03-11 17:50:28	293	37.3	3.25	5.2	620
KAN	2021-03-11 17:53:28	293	37.35	3.3	13	596
KAN	2021-03-11 17:56:28	293	37.3	3.15	3.6	608
KAN	2021-03-11 17:59:28	293	37.3	3.3	10.8	592
KAN	2021-03-11 18:02:28	293	37.3	3.25	25.6	596
KAN	2021-03-11 18:05:28	293	37.3	3.25	2.2	612
KAN	2021-03-11 18:08:28	293	37.3	3.15	36.8	580
KAN	2021-03-11 18:11:29	293	37.25	3.2	22	568
KAN	2021-03-11 18:14:29	293	37.2	3.3	38.8	548
KAN	2021-03-11 18:17:29	293	37.1	3.15	8.6	548
KAN	2021-03-11 18:20:29	293	37.1	3.15	15.2	584
KAN	2021-03-11 18:23:29	293	37.1	3.2	6.2	556
KAN	2021-03-11 18:26:29	293	37.15	3.2	10.8	576
KAN	2021-03-11 18:29:29	293	37.15	3.3	15.6	496
KAN	2021-03-11 18:32:29	293	37.15	3.25	14.4	552
KAN	2021-03-11 18:35:29	293	37.15	3.25	7.2	592
KAN	2021-03-11 18:38:29	293	37.2	3.25	4	604
KAN	2021-03-11 18:41:29	293	37.3	3.2	3.4	592
KAN	2021-03-11 18:44:29	293	37.35	3.25	7.2	544
KAN	2021-03-11 18:47:29	293	37.35	3.1	2.8	600
KAN	2021-03-11 18:50:29	293	37.4	3.2	19.2	596
KAN	2021-03-11 18:53:29	293	37.4	3.15	4.6	596
KAN	2021-03-11 18:59:29	293	37.49	3.25	8.8	508
KAN	2021-03-11 19:02:29	293	37.4	3.15	20.4	552
KAN	2021-03-11 19:05:29	293	37.3	3.25	36.6	516
KAN	2021-03-11 19:08:29	293	37.2	3.25	3.2	592
KAN	2021-03-11 19:17:29	293	37.3	3.2	6.6	580
KAN	2021-03-11 19:20:29	293	37.3	3.2	14.2	568
KAN	2021-03-11 19:23:30	293	37.35	3.25	3	584
KAN	2021-03-11 19:26:30	293	37.4	3.3	31.6	548
KAN	2021-03-11 19:29:30	293	37.4	3.2	14.4	588
KAN	2021-03-11 19:35:30	293	37.4	3.2	29	572
KAN	2021-03-11 19:38:30	293	37.4	3.2	26.8	600
KAN	2021-03-11 19:47:30	293	37.4	3.25	24.2	564
KAN	2021-03-11 19:50:30	293	37.35	3.2	35.2	512
KAN	2021-03-11 19:53:30	293	37.3	3.2	27.6	580
KAN	2021-03-11 19:56:30	293	37.3	3.2	4	612
KAN	2021-03-11 19:59:30	293	37.2	3.2	33.2	568
KAN	2021-03-11 20:02:30	293	37.15	3.3	16.6	476
KAN	2021-03-11 20:05:30	293	37	3.3	10.6	500
KAN	2021-03-11 20:08:30	293	37.05	3.25	2	616
KAN	2021-03-11 20:11:30	293	37	3.15	41.4	408
KAN	2021-03-11 20:14:30	293	36.95	3.25	4.6	548
KAN	2021-03-11 20:17:30	293	37.05	3.3	2	560
KAN	2021-03-11 20:20:30	293	37.1	3.1	2	568
KAN	2021-03-11 20:23:30	293	37.25	3.25	2.2	616
KAN	2021-03-11 20:26:30	293	37.35	3	6.2	628
KAN	2021-03-11 20:29:30	293	37.45	3.2	5.6	620
KAN	2021-03-11 20:32:30	293	37.49	3.2	39.6	552
KAN	2021-03-11 20:35:30	293	37.49	3.3	5	600
KAN	2021-03-11 20:38:31	293	37.49	3.2	2.2	620
KAN	2021-03-11 20:41:31	293	37.54	3.1	2	624
KAN	2021-03-11 20:44:31	293	37.59	3.2	3.4	624
KAN	2021-03-11 20:47:31	293	37.59	3.2	7.2	612
KAN	2021-03-11 20:50:31	293	37.64	3.15	5	616
KAN	2021-03-11 20:53:31	293	37.64	3.1	2	600
KAN	2021-03-11 20:56:31	293	37.69	3.3	19.6	588
KAN	2021-03-11 20:59:31	293	37.64	3.25	15	616
KAN	2021-03-11 21:02:31	293	37.64	3.15	3.2	560
KAN	2021-03-11 21:05:31	293	37.59	3.1	10	596
KAN	2021-03-11 21:08:31	293	37.59	3.4	2.8	588
KAN	2021-03-11 21:11:31	293	37.59	3.25	20.4	528
KAN	2021-03-11 21:14:31	293	37.49	3.15	1.6	600
KAN	2021-03-11 21:17:31	293	37.49	3.15	2	616
KAN	2021-03-11 21:20:31	293	37.54	3.25	2	612
KAN	2021-03-11 21:23:31	293	37.59	3.1	10.8	616
KAN	2021-03-11 21:26:31	293	37.54	3.35	10.2	260
KAN	2021-03-11 21:29:31	293	37.1	3.3	25.4	396
KAN	2021-03-11 21:32:31	293	36.95	3.3	18.2	560
KAN	2021-03-11 21:44:31	293	37.25	3.25	2.4	652
KAN	2021-03-11 21:47:31	293	37.3	3.25	2.2	636
KAN	2021-03-11 21:50:31	293	37.35	3.2	9	592
KAN	2021-03-11 21:53:32	293	37.3	3.2	28.4	556
KAN	2021-03-11 21:56:32	293	37.3	3.15	21.8	596
KAN	2021-03-11 21:59:32	293	37.2	3.2	6	588
KAN	2021-03-11 22:02:32	293	37.15	3.25	18.4	496
KAN	2021-03-11 22:05:32	293	37	3.25	20.8	488
KAN	2021-03-11 22:08:32	293	36.95	3.15	2	596
KAN	2021-03-11 22:11:32	293	37	3.15	2.8	572
KAN	2021-03-11 22:14:32	293	37.05	3.2	3.6	608
KAN	2021-03-11 22:17:32	293	37.1	3.1	1.4	616
KAN	2021-03-11 22:20:32	293	37.15	3.15	10.8	580
KAN	2021-03-11 22:23:32	293	37.1	3.2	21.6	540
KAN	2021-03-11 22:26:32	293	37.1	3.05	2.8	596
KAN	2021-03-11 22:29:32	293	37.15	3.2	2	604
KAN	2021-03-11 22:32:32	293	37.2	3.35	41	540
KAN	2021-03-11 22:35:32	293	37.15	3.35	25.8	560
KAN	2021-03-11 22:38:32	293	37.15	3.1	7.4	584
KAN	2021-03-11 22:41:32	293	37.15	3.25	38	524
KAN	2021-03-11 22:44:32	293	37.1	3.25	27.4	584
KAN	2021-03-11 22:47:32	293	37.05	3.2	21	572
KAN	2021-03-11 22:59:32	293	37	3.15	27.6	576
KAN	2021-03-11 23:02:32	293	37	3.25	18.8	620
KAN	2021-03-11 23:05:33	293	37.05	3.25	4.6	612
KAN	2021-03-11 23:08:33	293	37.1	3.2	22.8	560
KAN	2021-03-11 23:11:33	293	37.05	3.25	2.8	596
KAN	2021-03-11 23:14:33	293	37	3.3	31.8	564
KAN	2021-03-11 23:17:33	293	37	3.2	10.8	580
KAN	2021-03-11 23:20:33	293	37	3.2	15	568
KAN	2021-03-11 23:23:33	293	37	3.15	27.8	564
KAN	2021-03-11 23:26:33	293	37	3.25	6.8	604
KAN	2021-03-11 23:29:33	293	37.05	3.15	2.4	620
KAN	2021-03-11 23:32:33	293	37.1	3.25	4.4	572
KAN	2021-03-11 23:35:33	293	37.1	3.2	2.6	604
KAN	2021-03-11 23:38:33	293	37.2	3.2	16.6	608
KAN	2021-03-11 23:41:33	293	37.2	3.3	3.6	604
KAN	2021-03-11 23:44:33	293	37.2	3.15	26.8	592
KAN	2021-03-11 23:47:33	293	37.25	3.2	2.8	608
KAN	2021-03-11 23:50:33	293	37.3	3.15	3.6	584
KAN	2021-03-11 23:53:33	293	37.25	3.25	2.4	596
KAN	2021-03-11 23:56:33	293	37.3	3.05	2	620
KAN	2021-03-11 23:59:33	293	37.3	3.25	2.6	604
KAN	2021-03-12 00:02:33	293	37.3	3.2	9.6	612
KAN	2021-03-12 00:05:33	293	37.3	3.05	2	608
KAN	2021-03-12 00:08:33	293	37.35	3.25	2.8	580
KAN	2021-03-12 00:11:33	293	37.1	3.35	20.6	248
KAN	2021-03-12 00:14:33	293	36.9	3.25	4.6	556
KAN	2021-03-12 00:17:33	293	36.9	3.25	13.8	564
KAN	2021-03-12 00:20:34	293	36.8	3.3	20	536
KAN	2021-03-12 00:23:34	293	36.8	3.25	17.6	584
KAN	2021-03-12 00:26:34	293	36.85	3.2	12.2	604
KAN	2021-03-12 00:29:34	293	36.9	3.1	5.2	628
KAN	2021-03-12 00:32:34	293	37	3.25	5	596
KAN	2021-03-12 00:35:34	293	37.05	3.25	27.8	564
KAN	2021-03-12 00:38:34	293	37	3.2	2.6	624
KAN	2021-03-12 00:41:34	293	37.05	3.2	2.2	620
KAN	2021-03-12 00:44:34	293	37.1	3.1	5	636
KAN	2021-03-12 00:47:34	293	37.15	3.25	7.4	592
KAN	2021-03-12 00:50:34	293	37.1	3.3	3.6	580
KAN	2021-03-12 00:53:34	293	37.1	3.3	19.2	572
KAN	2021-03-12 00:56:34	293	37.1	3.1	2.2	636
KAN	2021-03-12 00:59:34	293	37.1	3.15	7	636
KAN	2021-03-12 01:02:34	293	37.2	3.2	5	628
KAN	2021-03-12 01:05:34	293	37.2	3.35	3	572
KAN	2021-03-12 01:08:34	293	37.2	3.15	1.6	608
KAN	2021-03-12 01:11:34	293	37.2	3.3	29.2	516
KAN	2021-03-12 01:14:34	293	37.1	3.25	12.8	536
KAN	2021-03-12 01:23:34	293	37	3.2	3	644
KAN	2021-03-12 01:26:34	293	37.1	3.25	14.2	612
KAN	2021-03-12 01:29:34	293	37.1	3.25	24	644
KAN	2021-03-12 01:32:34	293	37.15	3.25	13.6	620
KAN	2021-03-12 01:35:35	293	37.2	3.3	32.8	584
KAN	2021-03-12 01:38:35	293	37.2	3.3	20	584
KAN	2021-03-12 01:41:35	293	37.15	3.3	2.4	604
KAN	2021-03-12 01:44:35	293	37.15	3.2	20.4	584
KAN	2021-03-12 01:47:35	293	37.05	3.2	33	492
KAN	2021-03-12 01:50:35	293	37	3.15	11	592
KAN	2021-03-12 01:53:35	293	37	3.25	23	596
KAN	2021-03-12 01:56:35	293	37	3.3	9.8	560
KAN	2021-03-12 01:59:35	293	37.05	3.25	3	584
KAN	2021-03-12 02:02:35	293	37	3.2	21.2	548
KAN	2021-03-12 02:05:35	293	37	3.15	9.2	604
KAN	2021-03-12 02:08:35	293	37	3.25	4.2	592
KAN	2021-03-12 02:11:35	293	37.05	3.2	7.4	604
KAN	2021-03-12 02:14:35	293	37.1	3.2	25.4	592
KAN	2021-03-12 02:17:35	293	37.1	3.15	3.4	588
KAN	2021-03-12 02:20:35	293	37.1	3.25	8.8	604
KAN	2021-03-12 02:23:35	293	37.15	3.2	7.8	604
KAN	2021-03-12 02:26:35	293	37.15	3.25	3	588
KAN	2021-03-12 02:29:35	293	37.15	3.15	4	592
KAN	2021-03-12 02:32:35	293	37.1	3.15	8	604
KAN	2021-03-12 02:35:35	293	37.15	3.2	5.4	592
KAN	2021-03-12 02:38:35	293	37.15	3.15	12.2	608
KAN	2021-03-12 02:41:35	293	37.15	3.3	15.8	520
KAN	2021-03-12 02:44:35	293	37.1	3.2	17.2	596
KAN	2021-03-12 02:47:36	293	37.1	3.25	2.6	608
KAN	2021-03-12 02:50:36	293	37.15	3.25	15.6	592
KAN	2021-03-12 02:56:36	293	37.2	3.2	2.2	624
KAN	2021-03-12 02:59:36	293	37.25	3.35	2.2	600
KAN	2021-03-12 03:02:36	293	37.3	3.15	3.4	616
KAN	2021-03-12 03:05:36	293	37.3	3.25	20.6	616
KAN	2021-03-12 03:08:36	293	37.3	3.2	2	584
KAN	2021-03-12 03:11:36	293	37.3	3.25	10	576
KAN	2021-03-12 03:14:36	293	37.25	3.35	18.4	352
KAN	2021-03-12 03:17:36	293	36.9	3.35	10.6	516
KAN	2021-03-12 03:20:36	293	36.8	3.25	22.2	584
KAN	2021-03-12 03:23:36	293	36.8	3.25	21.8	544
KAN	2021-03-12 03:26:36	293	36.8	3.2	17.6	540
KAN	2021-03-12 03:29:36	293	36.75	3.25	21.6	576
KAN	2021-03-12 03:32:36	293	36.8	3.25	4.2	528
KAN	2021-03-12 03:35:36	293	36.8	3.2	23.4	600
KAN	2021-03-12 03:38:36	293	36.85	3.25	28.6	636
KAN	2021-03-12 03:41:36	293	36.9	3.25	15.4	584
KAN	2021-03-12 03:44:36	293	36.9	3.15	5.2	620
KAN	2021-03-12 03:47:36	293	36.95	3.25	18.4	552
KAN	2021-03-12 03:50:36	293	36.9	3.25	5.2	568
KAN	2021-03-12 03:53:36	293	36.9	3.25	5.2	596
KAN	2021-03-12 03:56:36	293	36.9	3.2	24.6	560
KAN	2021-03-12 03:59:36	293	36.9	3.25	4.6	584
KAN	2021-03-12 04:02:37	293	36.85	3.25	17.2	604
KAN	2021-03-12 04:05:37	293	36.9	3.15	4.6	672
KAN	2021-03-12 04:08:37	293	36.9	3.2	30	584
KAN	2021-03-12 04:11:37	293	36.95	3.15	14.8	612
KAN	2021-03-12 04:14:37	293	36.95	3.2	24.6	508
KAN	2021-03-12 04:17:37	293	36.95	3.2	26.2	556
KAN	2021-03-12 04:20:37	293	36.9	3.3	5	552
KAN	2021-03-12 04:23:37	293	36.85	3.2	15.8	548
KAN	2021-03-12 04:26:37	293	36.85	3.2	15	596
KAN	2021-03-12 04:29:37	293	36.9	3.15	20.8	596
KAN	2021-03-12 04:35:37	293	36.9	3.2	3.4	584
KAN	2021-03-12 04:38:37	293	36.9	3.2	3	616
KAN	2021-03-12 04:41:37	293	36.9	3.25	33.6	580
KAN	2021-03-12 04:44:37	293	36.9	3.2	12.4	580
KAN	2021-03-12 04:47:37	293	36.9	3.3	22.2	556
KAN	2021-03-12 04:50:37	293	36.9	3.2	2.6	592
KAN	2021-03-12 04:53:37	293	36.95	3.2	21	572
KAN	2021-03-12 04:56:37	293	37	3.25	2.2	604
KAN	2021-03-12 04:59:37	293	37.05	3.2	18.2	588
KAN	2021-03-12 05:02:37	293	37.1	3.3	2.6	584
KAN	2021-03-12 05:05:37	293	37.1	3.05	8.8	616
KAN	2021-03-12 05:08:37	293	37.1	3.35	3	600
KAN	2021-03-12 05:11:37	293	37.1	3.25	35.4	572
KAN	2021-03-12 05:14:37	293	37.1	3.25	20.2	604
KAN	2021-03-12 05:17:38	293	37.1	3.1	14.4	604
KAN	2021-03-12 05:20:38	293	37.1	3.25	5.4	584
KAN	2021-03-12 05:23:38	293	37.1	3.25	3	588
KAN	2021-03-12 05:26:38	293	37.15	3.15	9.2	608
KAN	2021-03-12 05:29:38	293	37.2	3.3	7.6	604
KAN	2021-03-12 05:32:38	293	37.2	3.25	5.2	568
KAN	2021-03-12 05:35:38	293	37.2	3.2	3	600
KAN	2021-03-12 05:38:38	293	37.2	3.25	8.4	580
KAN	2021-03-12 05:41:38	293	37.2	3.25	26.4	584
KAN	2021-03-12 05:44:38	293	37.1	3.25	17.4	552
KAN	2021-03-12 05:47:38	293	37.1	3.2	12	596
KAN	2021-03-12 05:50:38	293	37.1	3.2	4.4	616
KAN	2021-03-12 05:53:38	293	37.1	3.2	36.8	608
KAN	2021-03-12 05:56:38	293	37.15	3.3	26.2	580
KAN	2021-03-12 05:59:38	293	37.2	3.15	2	596
KAN	2021-03-12 06:02:38	293	37.25	3.2	2.6	612
KAN	2021-03-12 06:05:38	293	37.3	3.2	2.6	608
KAN	2021-03-12 06:08:38	293	37.3	3.25	11.2	580
KAN	2021-03-12 06:11:38	293	37.3	3.15	12.6	600
KAN	2021-03-12 06:14:38	293	37.35	3.25	3.2	604
KAN	2021-03-12 06:17:38	293	37.4	2.95	4	644
KAN	2021-03-12 06:20:38	293	37.4	3.15	8.2	632
KAN	2021-03-12 06:23:38	293	37.4	3.15	4	612
KAN	2021-03-12 06:26:38	293	37.45	3.05	6	620
KAN	2021-03-12 06:29:39	293	37.49	3.35	2.4	608
KAN	2021-03-12 06:32:39	293	37.49	3.3	3.6	616
KAN	2021-03-12 06:35:39	293	37.49	3.1	2	624
KAN	2021-03-12 06:38:39	293	37.54	3.3	3	632
KAN	2021-03-12 06:41:39	293	37.54	3.15	2.8	636
KAN	2021-03-12 06:44:39	293	37.59	3.25	4.4	624
KAN	2021-03-12 06:47:39	293	37.59	3.25	4	580
KAN	2021-03-12 06:50:39	293	37.59	3.2	3	608
KAN	2021-03-12 06:53:39	293	37.59	3.1	4.8	632
KAN	2021-03-12 06:56:39	293	37.59	3.3	4.4	612
KAN	2021-03-12 06:59:39	293	37.59	3.2	2	624
KAN	2021-03-12 07:02:39	293	37.59	3.25	4.4	592
KAN	2021-03-12 07:05:39	293	37.59	3.25	23.4	564
KAN	2021-03-12 07:08:39	293	37.49	3.25	5	552
KAN	2021-03-12 07:11:39	293	37.4	3.2	7	628
KAN	2021-03-12 07:14:39	293	37.35	3.15	27	620
KAN	2021-03-12 07:17:39	293	37.3	3.2	16.2	612
KAN	2021-03-12 07:20:39	293	37.3	3.2	9.2	512
KAN	2021-03-12 07:23:39	293	37.2	3.2	14	600
KAN	2021-03-12 07:26:39	293	37.2	3.2	11.4	660
KAN	2021-03-12 07:29:39	293	37.2	3.2	21.4	624
KAN	2021-03-12 07:32:39	293	37.25	3.25	18.8	600
KAN	2021-03-12 07:35:39	293	37.2	3.25	27.6	584
KAN	2021-03-12 07:38:39	293	37.15	3.25	20.4	584
KAN	2021-03-12 07:41:39	293	37.1	3.2	22	556
KAN	2021-03-12 07:44:40	293	37.1	3.2	22.2	600
KAN	2021-03-12 07:47:40	293	37.15	3.3	27.6	516
KAN	2021-03-12 07:50:40	293	37.1	3.2	4.8	584
KAN	2021-03-12 07:53:40	293	37.1	3.15	2	620
KAN	2021-03-12 07:56:40	293	37.2	3.35	2.2	580
KAN	2021-03-12 07:59:40	293	37.2	3.15	3.4	580
KAN	2021-03-12 08:02:40	293	37.2	3.25	7.2	560
KAN	2021-03-12 08:05:40	293	37.2	3.05	12.6	628
KAN	2021-03-12 08:08:40	293	37.25	3.25	4.2	632
KAN	2021-03-12 08:11:40	293	37.3	3.35	4.2	624
KAN	2021-03-12 08:14:40	293	37.35	3.3	16	580
KAN	2021-03-12 08:20:40	293	37.3	3.25	22	568
KAN	2021-03-12 08:23:40	293	37.25	3.25	41	564
KAN	2021-03-12 08:26:40	293	37.25	3.2	24.4	564
KAN	2021-03-12 08:29:40	293	37.25	3.2	27.6	592
KAN	2021-03-12 08:32:40	293	37.3	3.1	7.8	592
KAN	2021-03-12 08:41:40	293	37.3	3.2	36.2	588
KAN	2021-03-12 08:44:40	293	37.3	3.25	11	584
KAN	2021-03-12 08:47:40	293	37.3	3.2	11.6	600
KAN	2021-03-12 08:50:40	293	37.3	3.2	6.2	600
KAN	2021-03-12 08:56:41	293	37.25	3.2	8.6	568
KAN	2021-03-12 08:59:41	293	37.2	3.2	28.6	584
KAN	2021-03-12 09:02:41	293	37.2	3.15	10.6	612
KAN	2021-03-12 09:05:41	293	37.3	3.1	16.4	620
KAN	2021-03-12 09:08:41	293	37.3	3.15	20.6	612
KAN	2021-03-12 09:11:41	293	37.4	3.1	3.2	624
KAN	2021-03-12 09:14:41	293	37.45	3.25	3	612
KAN	2021-03-12 09:17:41	293	37.49	3.1	2.4	624
KAN	2021-03-12 09:20:41	293	37.54	3.1	3	620
KAN	2021-03-12 09:23:41	293	37.59	3.1	9	604
KAN	2021-03-12 09:26:41	293	37.59	3.15	5.6	604
KAN	2021-03-12 09:29:41	293	37.59	3.3	36.4	548
KAN	2021-03-12 09:32:41	293	37.49	3.25	4	548
KAN	2021-03-12 09:35:41	293	37.4	3.2	2.6	588
KAN	2021-03-12 09:38:41	293	37.35	3.2	19.8	596
KAN	2021-03-12 09:41:41	293	37.35	3.15	23	600
KAN	2021-03-12 09:44:41	293	37.35	3.15	20	628
KAN	2021-03-12 09:50:41	293	37.15	3.2	8.8	576
KAN	2021-03-12 09:59:41	293	37.05	3.25	10	556
KAN	2021-03-12 10:02:41	293	37.1	3.2	6	616
KAN	2021-03-12 10:05:41	293	37.1	3.25	6.6	620
KAN	2021-03-12 10:08:41	293	37.1	3.2	17.8	568
KAN	2021-03-12 10:14:42	293	37	3.25	3	544
KAN	2021-03-12 10:20:42	293	36.9	3.25	14	584
KAN	2021-03-12 10:23:42	293	36.95	3.2	27	580
KAN	2021-03-12 10:26:42	293	36.95	3.25	9.4	572
KAN	2021-03-12 10:29:42	293	36.95	3.3	9.6	592
KAN	2021-03-12 10:32:42	293	37	3.2	8.6	620
KAN	2021-03-12 10:35:42	293	37.1	3.2	15	596
KAN	2021-03-12 10:38:42	293	37.1	3.15	1	636
KAN	2021-03-12 10:41:42	293	37.15	3.15	15.4	620
KAN	2021-03-12 10:44:42	293	37.2	3.25	2.8	608
KAN	2021-03-12 10:47:42	293	37.2	3.15	2.8	612
KAN	2021-03-12 10:50:42	293	37.2	3.15	1.6	620
KAN	2021-03-12 10:53:42	293	37.25	3.3	14.8	604
KAN	2021-03-12 10:59:42	293	37.3	3.25	26.6	596
KAN	2021-03-12 11:02:42	293	37.25	3.2	4	596
KAN	2021-03-12 11:05:42	293	37.3	3.15	2.8	608
KAN	2021-03-12 11:08:42	293	37.3	3.2	2	608
KAN	2021-03-12 11:11:42	293	37.3	3.2	12.4	580
KAN	2021-03-12 11:17:42	293	37.35	3.3	3	576
KAN	2021-03-12 11:20:42	293	37.35	3.2	17	608
KAN	2021-03-12 11:23:42	293	37.4	3.25	19	600
KAN	2021-03-12 11:32:43	293	37.45	3.15	24	604
KAN	2021-03-12 11:38:43	293	37.49	3.15	2.4	528
KAN	2021-03-12 11:41:43	293	37.45	3.15	7.4	504
KAN	2021-03-12 11:44:43	293	37.4	3.2	4.2	576
KAN	2021-03-12 11:47:43	293	37.4	3.2	4.4	544
KAN	2021-03-12 11:53:43	293	37.35	3.2	23.8	524
KAN	2021-03-12 11:56:43	293	37.2	3.25	4.2	392
KAN	2021-03-12 11:59:43	293	37.1	3.2	4.2	580
KAN	2021-03-12 12:02:43	293	37.1	3.2	14.4	604
KAN	2021-03-12 12:05:43	293	37.15	3.15	7.6	632
KAN	2021-03-12 12:08:43	293	37.2	3.15	8.6	616
KAN	2021-03-12 12:11:43	293	37.3	3.2	3.8	644
KAN	2021-03-12 12:14:43	293	37.35	3.25	2.8	636
KAN	2021-03-12 12:20:43	293	37.45	3.3	3	632
KAN	2021-03-12 12:26:43	293	37.49	3.25	2.4	640
KAN	2021-03-12 12:29:43	293	37.54	3.05	5.2	648
KAN	2021-03-12 12:32:43	293	37.54	3.25	3.6	584
KAN	2021-03-12 12:35:43	293	37.49	3.25	12.4	592
KAN	2021-03-12 12:38:44	293	37.49	3	2.2	648
KAN	2021-03-12 12:41:44	293	37.59	3.15	25	612
KAN	2021-03-12 12:44:44	293	37.59	3.2	17.8	540
KAN	2021-03-12 12:47:44	293	37.59	3.1	17.2	608
KAN	2021-03-12 12:53:44	293	37.45	3.25	18.2	560
KAN	2021-03-12 12:56:44	293	37.45	3.2	3.8	564
KAN	2021-03-12 12:59:44	293	37.45	3.15	18.2	576
KAN	2021-03-12 13:02:44	293	37.4	3.2	6.2	536
KAN	2021-03-12 13:05:44	293	37.3	3.2	11.8	560
KAN	2021-03-12 13:08:44	293	37.2	3.25	19.8	488
KAN	2021-03-12 13:11:44	293	37.1	3.3	15.8	256
KAN	2021-03-12 13:14:44	293	37	3.25	25	524
KAN	2021-03-12 13:17:44	293	37	3.2	26.6	564
KAN	2021-03-12 13:20:44	293	37.05	3.2	26.2	580
KAN	2021-03-12 13:23:44	293	37.15	3.15	5.6	620
KAN	2021-03-12 13:26:44	293	37.2	3.25	3.8	616
KAN	2021-03-12 13:29:44	293	37.3	3.2	2	612
KAN	2021-03-12 13:32:44	293	37.35	3.15	21.4	612
KAN	2021-03-12 13:41:44	293	37.45	3.25	19	568
KAN	2021-03-12 13:44:44	293	37.4	3.2	15.2	588
KAN	2021-03-12 13:47:44	293	37.45	3.2	27.2	584
KAN	2021-03-12 13:50:44	293	37.4	3.2	20	592
KAN	2021-03-12 13:53:45	293	37.4	3.25	13.8	600
KAN	2021-03-12 13:56:45	293	37.4	3.15	4.2	592
KAN	2021-03-12 13:59:45	293	37.4	3.3	4.6	544
KAN	2021-03-12 14:08:45	293	37.3	3.2	6	592
KAN	2021-03-12 14:11:45	293	37.35	3.15	7.6	592
KAN	2021-03-12 14:14:45	293	37.35	3.2	14.8	604
KAN	2021-03-12 14:17:45	293	37.35	3.3	12.8	612
KAN	2021-03-12 14:20:45	293	37.35	3.2	2.4	604
KAN	2021-03-12 14:23:45	293	37.35	3.15	23	608
KAN	2021-03-12 14:32:45	293	37.35	3.1	2.2	620
KAN	2021-03-12 14:38:45	293	37.35	3.15	29	584
KAN	2021-03-12 14:44:45	293	37.3	3.15	21.6	540
KAN	2021-03-12 14:50:45	293	37.2	3.25	3	576
KAN	2021-03-12 14:53:45	293	37.2	3.2	16.4	592
KAN	2021-03-12 14:56:45	293	37.15	3.15	7	608
KAN	2021-03-12 14:59:45	293	37.15	3.15	7.8	628
KAN	2021-03-12 15:02:45	293	37.15	3.25	9.2	576
KAN	2021-03-12 15:05:45	293	37.1	3.2	6	516
KAN	2021-03-12 15:08:46	293	37	3.25	17.8	552
KAN	2021-03-12 15:11:46	293	36.95	3.2	26.8	572
KAN	2021-03-12 15:14:46	293	36.9	3.2	10.4	596
KAN	2021-03-12 15:17:46	293	36.95	3.15	8.2	612
KAN	2021-03-12 15:20:46	293	36.95	3.2	19.2	588
KAN	2021-03-12 15:23:46	293	36.95	3.15	19.6	620
KAN	2021-03-12 15:26:46	293	36.95	3.3	2.4	628
KAN	2021-03-12 15:29:46	293	37	3.2	3.4	636
KAN	2021-03-12 15:32:46	293	37	3.25	7	636
KAN	2021-03-12 15:35:46	293	37	3.05	2.4	644
KAN	2021-03-12 15:38:46	293	37.05	3.15	8	612
KAN	2021-03-12 15:41:46	293	37.05	3.15	7.8	588
KAN	2021-03-12 15:44:46	293	37.1	3.15	32.6	600
KAN	2021-03-12 15:50:46	293	37.1	3.1	2.2	632
KAN	2021-03-12 15:59:46	293	37.15	3.35	7.8	560
KAN	2021-03-12 16:08:46	293	37.1	3.2	11	592
KAN	2021-03-12 16:11:46	293	37.15	3.25	9	608
KAN	2021-03-12 16:14:46	293	37.2	3.2	30.8	588
KAN	2021-03-12 16:17:46	293	37.2	3.25	4	648
KAN	2021-03-12 16:20:47	293	37.25	3.25	7.4	612
KAN	2021-03-12 16:23:47	293	37.25	3.2	3.8	648
KAN	2021-03-12 16:29:47	293	37.35	3.15	2.4	656
KAN	2021-03-12 16:32:47	293	37.4	3.25	9	620
KAN	2021-03-12 16:35:47	293	37.45	3.25	22.8	624
KAN	2021-03-12 16:38:47	293	37.45	3.25	34.6	608
KAN	2021-03-12 16:41:47	293	37.45	3.25	2.2	636
KAN	2021-03-12 16:44:47	293	37.49	3.2	2.2	604
KAN	2021-03-12 16:47:47	293	37.45	3.2	29.8	568
KAN	2021-03-12 16:50:47	293	37.49	3.2	17.2	588
KAN	2021-03-12 16:53:47	293	37.49	3.2	2.6	612
KAN	2021-03-12 16:56:47	293	37.49	3.25	17.4	604
KAN	2021-03-12 16:59:47	293	37.54	3.2	10.2	568
KAN	2021-03-12 17:02:47	293	37.54	3.2	6.6	588
KAN	2021-03-12 17:05:47	293	37.54	3.2	4.6	532
KAN	2021-03-12 17:08:47	293	37.49	3.15	6.6	592
KAN	2021-03-12 17:11:47	293	37.49	3.25	23.2	592
KAN	2021-03-12 17:14:47	293	37.54	3.2	9.4	604
KAN	2021-03-12 17:17:47	293	37.59	3.2	3	580
KAN	2021-03-12 17:20:47	293	37.54	3.15	10.6	544
KAN	2021-03-12 17:23:47	293	37.49	3.15	2.8	612
KAN	2021-03-12 17:26:47	293	37.49	3.15	3.4	580
KAN	2021-03-12 17:29:47	293	37.45	3.3	7.8	476
KAN	2021-03-12 17:32:47	293	37.3	3.2	8.8	496
KAN	2021-03-12 17:35:48	293	37.25	3.3	13.4	508
KAN	2021-03-12 17:38:48	293	37.2	3.2	25.6	536
KAN	2021-03-12 17:41:48	293	37.25	3.2	25.4	544
KAN	2021-03-12 17:44:48	293	37.15	3.3	7	276
KAN	2021-03-12 17:47:48	293	37.1	3.15	7	544
KAN	2021-03-12 17:50:48	293	37.15	3	2.2	616
KAN	2021-03-12 17:53:48	293	37.25	3.2	3	536
KAN	2021-03-12 17:56:48	293	37.3	3.3	3	552
KAN	2021-03-12 17:59:48	293	37.2	3.35	18.2	360
KAN	2021-03-12 18:02:48	293	37.1	3.25	33.2	588
KAN	2021-03-12 18:05:48	293	37.1	3.3	15.8	564
KAN	2021-03-12 18:08:48	293	37.1	3.3	5.6	580
KAN	2021-03-12 18:11:48	293	37.15	3.25	30.8	596
KAN	2021-03-12 18:14:48	293	37.2	3.25	28.6	572
KAN	2021-03-12 18:20:48	293	37.25	3.2	5	652
KAN	2021-03-12 18:23:48	293	37.25	3.3	27.2	456
KAN	2021-03-12 18:26:48	293	37.2	3.25	5	608
KAN	2021-03-12 18:29:48	293	37.2	3.25	39.8	604
KAN	2021-03-12 18:32:48	293	37.2	3.2	14.2	628
KAN	2021-03-12 18:35:48	293	37.25	3.15	11	620
KAN	2021-03-12 18:38:48	293	37.3	3.15	22.4	624
KAN	2021-03-12 18:41:48	293	37.3	3.25	24.2	472
KAN	2021-03-12 18:44:48	293	37.2	3.25	13.6	540
KAN	2021-03-12 18:47:48	293	37	3.3	16	364
KAN	2021-03-12 18:50:49	293	36.8	3.2	26.6	476
KAN	2021-03-12 18:53:49	293	36.85	3.2	4.6	572
KAN	2021-03-12 18:56:49	293	36.95	3.15	3.4	584
KAN	2021-03-12 18:59:49	293	37.1	3.1	2	620
KAN	2021-03-12 19:02:49	293	37.2	3.2	5.4	564
KAN	2021-03-12 19:05:49	293	37.25	3.2	2.2	604
KAN	2021-03-12 19:08:49	293	37.3	3.25	2.8	608
KAN	2021-03-12 19:11:49	293	37.4	3	3	620
KAN	2021-03-12 19:14:49	293	37.45	3.2	2.4	608
KAN	2021-03-12 19:17:49	293	37.49	3.05	2	628
KAN	2021-03-12 19:20:49	293	37.49	3.3	7.6	592
KAN	2021-03-12 19:23:49	293	37.54	3	2.2	636
KAN	2021-03-12 19:26:49	293	37.59	3.2	2	604
KAN	2021-03-12 19:29:49	293	37.59	3.15	33.2	600
KAN	2021-03-12 19:32:49	293	37.59	3.25	14.6	532
KAN	2021-03-12 19:35:49	293	37.49	3.2	24.8	516
KAN	2021-03-12 19:38:49	293	37.4	3.2	24.2	548
KAN	2021-03-12 19:41:49	293	37.4	3.2	28.8	592
KAN	2021-03-12 19:44:49	293	37.4	3.25	2	572
KAN	2021-03-12 19:47:49	293	37.4	3.15	21	604
KAN	2021-03-12 19:50:49	293	37.49	3.95	5.8	536
KAN	2021-03-12 19:53:49	293	37.49	4.05	7.8	472
KAN	2021-03-12 19:56:49	293	37.54	3.85	1.6	552
KAN	2021-03-12 19:59:49	293	37.54	3.85	4.6	528
KAN	2021-03-12 20:02:49	293	37.59	4	2	516
KAN	2021-03-12 20:05:50	293	37.49	3.45	24.2	400
KAN	2021-03-12 20:08:50	293	37.3	3.25	15.8	464
KAN	2021-03-12 20:11:50	293	37.15	3.3	9	500
KAN	2021-03-12 20:14:50	293	37.1	3.25	11.8	588
[truncated: 1,264 more rows]

## Sheet: GOL
NAME	DATE-TIME	DEVICE NO.	TEMPERATURE (℃)	ROLL ANGLE (radian)	ACTIVITY INTENSITY	Y-AXIS ACCELERATION (mg)
GOL	2021-03-31 12:23:09	308	37.1	3.25	23.4	680
GOL	2021-03-31 12:26:09	308	37.1	3.25	17.6	676
GOL	2021-03-31 12:29:09	308	37.1	3.2	6.6	652
GOL	2021-03-31 12:32:09	308	37.05	3.25	35	660
GOL	2021-03-31 12:35:09	308	37.05	3.2	18.2	672
GOL	2021-03-31 12:38:09	308	37.05	3.4	6.6	664
GOL	2021-03-31 12:41:09	308	37.05	3.3	15.8	664
GOL	2021-03-31 12:44:09	308	37.05	3.25	30	628
GOL	2021-03-31 12:47:09	308	36.95	3.25	22.4	616
GOL	2021-03-31 12:50:09	308	36.9	3.25	29.6	584
GOL	2021-03-31 12:53:09	308	36.8	3.2	2.2	680
GOL	2021-03-31 12:56:09	308	36.85	3.2	2.8	668
GOL	2021-03-31 12:59:09	308	36.85	3.2	31.2	656
GOL	2021-03-31 13:02:09	308	36.85	3.2	20.2	668
GOL	2021-03-31 13:05:09	308	36.85	3.2	32	624
GOL	2021-03-31 13:08:09	308	36.8	3.25	25	612
GOL	2021-03-31 13:11:10	308	36.75	3.3	36.4	636
GOL	2021-03-31 13:14:10	308	36.7	3.25	23	636
GOL	2021-03-31 13:17:10	308	36.7	3.25	6.6	644
GOL	2021-03-31 13:20:10	308	36.7	3.25	33.8	592
GOL	2021-03-31 13:23:10	308	36.65	3.35	30.8	640
GOL	2021-03-31 13:26:10	308	36.65	3.2	8.6	628
GOL	2021-03-31 13:29:10	308	36.7	3.2	23.6	640
GOL	2021-03-31 13:32:10	308	36.7	3.25	11	628
GOL	2021-03-31 13:35:10	308	36.75	3.3	11	656
GOL	2021-03-31 13:38:10	308	36.8	3.25	5.6	644
GOL	2021-03-31 13:41:10	308	36.8	3.3	14	620
GOL	2021-03-31 13:44:10	308	36.75	3.3	32	652
GOL	2021-03-31 13:47:10	308	36.65	3.3	12.8	412
GOL	2021-03-31 13:50:10	308	36.5	3.3	38.2	488
GOL	2021-03-31 13:53:10	308	36.45	3.25	36.4	564
GOL	2021-03-31 13:56:10	308	36.4	3.25	35.2	556
GOL	2021-03-31 13:59:10	308	36.4	3.25	35.8	616
GOL	2021-03-31 14:02:10	308	36.45	3.3	10	616
GOL	2021-03-31 14:05:10	308	36.5	3.3	13.2	628
GOL	2021-03-31 14:08:10	308	36.55	3.3	31.6	536
GOL	2021-03-31 14:14:10	308	36.55	3.25	28.6	648
GOL	2021-03-31 14:17:10	308	36.6	3.3	40.6	644
GOL	2021-03-31 14:20:10	308	36.65	3.2	26	644
GOL	2021-03-31 14:26:11	308	36.65	3.25	24	552
GOL	2021-03-31 14:29:11	308	36.65	3.35	17.6	608
GOL	2021-03-31 14:32:11	308	36.7	3.25	25.4	584
GOL	2021-03-31 14:35:11	308	36.75	3.25	32.2	548
GOL	2021-03-31 14:38:11	308	36.75	3.25	7.6	576
GOL	2021-03-31 14:41:11	308	36.8	3.25	12.8	584
GOL	2021-03-31 14:44:11	308	36.85	3.25	9	560
GOL	2021-03-31 14:47:11	308	36.85	3.25	7	552
GOL	2021-03-31 14:50:11	308	36.8	3.3	5	564
GOL	2021-03-31 14:53:11	308	36.75	3.25	37.2	516
GOL	2021-03-31 14:56:11	308	36.7	3.25	33.8	512
GOL	2021-03-31 14:59:11	308	36.65	3.3	35	572
GOL	2021-03-31 15:02:11	308	36.65	3.3	39.6	580
GOL	2021-03-31 15:05:11	308	36.65	3.3	31.4	556
GOL	2021-03-31 15:08:11	308	36.7	3.35	16.6	588
GOL	2021-03-31 15:11:11	308	36.75	3.3	26.6	584
GOL	2021-03-31 15:14:11	308	36.75	3.3	31.4	532
GOL	2021-03-31 15:17:11	308	36.7	3.25	23.6	588
GOL	2021-03-31 15:20:11	308	36.65	3.3	14	404
GOL	2021-03-31 15:23:11	308	36.55	3.35	22.6	556
GOL	2021-03-31 15:26:11	308	36.6	3.3	30.4	556
GOL	2021-03-31 15:29:11	308	36.65	3.3	7	548
GOL	2021-03-31 15:32:11	308	36.65	3.25	28.6	600
GOL	2021-03-31 15:35:11	308	36.7	3.3	26.2	588
GOL	2021-03-31 15:38:11	308	36.75	3.2	42	568
GOL	2021-03-31 15:41:12	308	36.7	3.25	23.2	520
GOL	2021-03-31 15:44:12	308	36.7	3.3	27.4	544
GOL	2021-03-31 15:47:12	308	36.65	3.25	18.2	584
GOL	2021-03-31 15:50:12	308	36.75	3.2	3.4	528
GOL	2021-03-31 15:53:12	308	36.7	3.25	16.6	528
GOL	2021-03-31 15:56:12	308	36.7	3.3	19.2	576
GOL	2021-03-31 15:59:12	308	36.75	3.15	8.6	580
GOL	2021-03-31 16:02:12	308	36.75	3.3	33.4	448
GOL	2021-03-31 16:05:12	308	36.65	3.3	3	568
GOL	2021-03-31 16:08:12	308	36.65	3.35	14.8	548
GOL	2021-03-31 16:11:12	308	36.7	3.2	7	572
GOL	2021-03-31 16:14:12	308	36.75	3.2	20.8	592
GOL	2021-03-31 16:17:12	308	36.8	3.3	23.8	504
GOL	2021-03-31 16:20:12	308	36.75	3.3	4.6	548
GOL	2021-03-31 16:23:12	308	36.75	3.25	3.2	596
GOL	2021-03-31 16:26:12	308	36.7	3.3	9.8	356
GOL	2021-03-31 16:29:12	308	36.6	3.3	32.4	580
GOL	2021-03-31 16:32:12	308	36.65	3.3	8.8	604
GOL	2021-03-31 16:35:12	308	36.75	3.3	22.2	580
GOL	2021-03-31 16:38:12	308	36.8	3.3	27.2	628
GOL	2021-03-31 16:50:12	308	37.05	3.25	22.8	584
GOL	2021-03-31 16:53:13	308	37.05	3.35	3.2	596
GOL	2021-03-31 16:56:13	308	37.1	3.3	8	632
GOL	2021-03-31 16:59:13	308	37.15	3.3	27	612
GOL	2021-03-31 17:02:13	308	37.15	3.3	18.4	608
GOL	2021-03-31 17:05:13	308	37.15	3.3	26.2	620
GOL	2021-03-31 17:08:13	308	37.15	3.3	25.2	592
GOL	2021-03-31 17:11:13	308	37.15	3.3	5.4	600
GOL	2021-03-31 17:14:13	308	37.1	3.3	27	612
GOL	2021-03-31 17:23:13	308	37	3.25	9.2	632
GOL	2021-03-31 17:26:13	308	37.05	3.3	3	588
GOL	2021-03-31 17:29:13	308	37.05	3.3	8	612
GOL	2021-03-31 17:32:13	308	37.05	3.3	23.8	568
GOL	2021-03-31 17:38:13	308	36.9	3.3	37	596
GOL	2021-03-31 17:41:13	308	36.9	3.25	6.8	624
GOL	2021-03-31 17:44:13	308	36.95	3.4	11.4	564
GOL	2021-03-31 17:50:13	308	36.95	3.4	4	592
GOL	2021-03-31 17:53:13	308	36.95	3.25	2	620
GOL	2021-03-31 17:56:13	308	37.05	3.4	24.8	552
GOL	2021-03-31 17:59:13	308	37.05	3.2	5	620
GOL	2021-03-31 18:02:13	308	37.05	3.4	2	624
GOL	2021-03-31 18:05:13	308	37.1	3.25	25.6	520
GOL	2021-03-31 18:08:14	308	37.05	3.3	4	624
GOL	2021-03-31 18:11:14	308	37	3.3	30.8	312
GOL	2021-03-31 18:17:14	308	36.75	3.3	6.4	564
GOL	2021-03-31 18:20:14	308	36.7	3.3	29.2	560
GOL	2021-03-31 18:23:14	308	36.75	3.3	11.2	596
GOL	2021-03-31 18:26:14	308	36.8	3.25	13.2	624
GOL	2021-03-31 18:29:14	308	36.9	3.3	18.2	580
GOL	2021-03-31 18:35:14	308	36.95	3.35	3.6	600
GOL	2021-03-31 18:44:14	308	37.05	3.35	36.2	444
GOL	2021-03-31 18:47:14	308	36.95	3.25	28.6	564
GOL	2021-03-31 18:50:14	308	36.95	3.3	8.4	600
GOL	2021-03-31 18:53:14	308	36.95	3.3	8.8	596
GOL	2021-03-31 18:56:14	308	37	3.25	28.2	608
GOL	2021-03-31 19:02:14	308	37.05	3.2	22.6	612
GOL	2021-03-31 19:05:14	308	37.1	2.65	2.4	652
GOL	2021-03-31 19:11:14	308	37.25	2	2	472
GOL	2021-03-31 19:14:14	308	37.25	2.05	2.2	472
GOL	2021-03-31 19:17:14	308	37.15	2.4	2.2	556
GOL	2021-03-31 19:20:15	308	37.1	2.7	2	628
GOL	2021-03-31 19:23:15	308	37.15	2.5	2	580
GOL	2021-03-31 19:26:15	308	37.2	2.55	3.8	556
GOL	2021-03-31 19:29:15	308	37.2	2.8	1.6	608
GOL	2021-03-31 19:32:15	308	37.15	2.3	12.2	548
GOL	2021-03-31 19:35:15	308	37.15	2.7	1.6	648
GOL	2021-03-31 19:38:15	308	37.25	2.15	2.2	516
GOL	2021-03-31 19:41:15	308	37.25	2.05	2.2	480
GOL	2021-03-31 19:44:15	308	37.15	2.65	9.6	620
GOL	2021-03-31 19:47:15	308	37.15	2.7	8.4	644
GOL	2021-03-31 19:50:15	308	37.25	2.45	8.2	584
GOL	2021-03-31 19:53:15	308	37.25	2.1	3	504
GOL	2021-03-31 19:56:15	308	37.3	2.65	17	636
GOL	2021-03-31 19:59:15	308	37.35	2.55	2.8	620
GOL	2021-03-31 20:02:15	308	37.35	2.9	3.4	452
GOL	2021-03-31 20:05:15	308	37.15	3.25	28.8	524
GOL	2021-03-31 20:26:15	308	37.15	3.3	27	588
GOL	2021-03-31 20:29:15	308	37.1	3.3	12.6	624
GOL	2021-03-31 20:32:15	308	37.1	3.25	32.6	620
GOL	2021-03-31 20:35:16	308	37.05	3.3	28.8	588
GOL	2021-03-31 20:41:16	308	37	3.3	8.4	648
GOL	2021-03-31 20:47:16	308	37.05	3.35	16.6	508
GOL	2021-03-31 20:50:16	308	36.9	3.35	24.6	548
GOL	2021-03-31 20:53:16	308	36.85	3.3	14.8	580
GOL	2021-03-31 20:56:16	308	36.85	3.3	18	556
GOL	2021-03-31 20:59:16	308	36.85	3.3	30.8	588
GOL	2021-03-31 21:02:16	308	36.9	3.3	11	568
GOL	2021-03-31 21:05:16	308	36.95	3.3	8.4	608
GOL	2021-03-31 21:08:16	308	37	3.25	18.6	616
GOL	2021-03-31 21:11:16	308	37.05	3.25	12	596
GOL	2021-03-31 21:14:16	308	37.05	3.3	13.8	568
GOL	2021-03-31 21:17:16	308	37	3.3	2.4	580
GOL	2021-03-31 21:20:16	308	36.95	3.25	28.2	556
GOL	2021-03-31 21:29:16	308	36.85	3.25	7	648
GOL	2021-03-31 21:32:16	308	36.9	3.3	13.4	596
GOL	2021-03-31 21:35:16	308	36.9	3.25	18.8	624
GOL	2021-03-31 21:38:16	308	36.9	3.3	15	620
GOL	2021-03-31 21:41:16	308	36.95	3.35	2.2	636
GOL	2021-03-31 21:44:16	308	37	3.25	30	492
GOL	2021-03-31 21:50:17	308	36.3	3.3	24.4	576
GOL	2021-03-31 21:53:17	308	36.25	3.3	30.8	536
GOL	2021-03-31 21:56:17	308	36.3	3.25	34.2	532
GOL	2021-03-31 22:02:17	308	36.5	3.3	3.6	600
GOL	2021-03-31 22:05:17	308	36.6	3.15	21.2	636
GOL	2021-03-31 22:08:17	308	36.65	3.35	23.6	564
GOL	2021-03-31 22:11:17	308	36.65	3.35	9.4	592
GOL	2021-03-31 22:17:17	308	36.75	3.2	4.6	604
GOL	2021-03-31 22:20:17	308	36.75	3.3	30.2	488
GOL	2021-03-31 22:23:17	308	36.7	3.3	31	624
GOL	2021-03-31 22:26:17	308	36.75	3.25	21.4	636
GOL	2021-03-31 22:29:17	308	36.75	3.25	28	648
GOL	2021-03-31 22:32:17	308	36.85	3.25	29.8	560
GOL	2021-03-31 22:38:17	308	36.8	3.3	21.6	612
GOL	2021-03-31 22:41:17	308	36.8	3.3	27.2	588
GOL	2021-03-31 22:44:17	308	36.8	3.2	13	616
GOL	2021-03-31 22:47:17	308	36.85	3.25	34.2	624
GOL	2021-03-31 23:08:18	308	36.85	4.15	6.4	556
GOL	2021-03-31 23:11:18	308	36.8	4.25	2	600
GOL	2021-03-31 23:20:18	308	36.9	4.25	1	588
GOL	2021-03-31 23:29:18	308	36.9	4.3	2	592
GOL	2021-03-31 23:41:18	308	37.05	3.9	27.2	504
GOL	2021-03-31 23:44:18	308	36.8	3.25	26	200
GOL	2021-03-31 23:47:18	308	36.35	3.35	9.2	544
GOL	2021-03-31 23:50:18	308	36.25	3.35	18	468
GOL	2021-03-31 23:53:18	308	36.3	3.25	2	596
GOL	2021-03-31 23:56:18	308	36.4	3.25	6	532
GOL	2021-03-31 23:59:18	308	36.5	3.35	2	596
GOL	2021-04-01 00:02:18	308	36.55	3.2	3.6	524
GOL	2021-04-01 00:05:18	308	36.65	3.4	2	608
GOL	2021-04-01 00:08:18	308	36.75	3.2	3	592
GOL	2021-04-01 00:11:18	308	36.8	3.2	6.6	560
GOL	2021-04-01 00:14:18	308	36.85	3.25	2	616
GOL	2021-04-01 00:17:19	308	36.85	3.4	26.8	576
GOL	2021-04-01 00:23:19	308	36.85	3.35	35.8	440
GOL	2021-04-01 00:26:19	308	36.55	3.3	7	568
GOL	2021-04-01 00:29:19	308	36.55	3.3	17.2	576
GOL	2021-04-01 00:32:19	308	36.65	3.3	18.8	604
GOL	2021-04-01 00:35:19	308	36.75	3.3	23.8	580
GOL	2021-04-01 00:38:19	308	36.75	3.3	10.2	560
GOL	2021-04-01 00:41:19	308	36.75	3.3	30	556
GOL	2021-04-01 00:44:19	308	36.75	3.25	29	636
GOL	2021-04-01 00:47:19	308	36.75	3.3	17	568
GOL	2021-04-01 00:50:19	308	36.6	3.25	24.2	480
GOL	2021-04-01 00:53:19	308	36.55	3.35	5	628
GOL	2021-04-01 00:56:19	308	36.65	3.4	10	636
GOL	2021-04-01 00:59:19	308	36.7	3.3	2.4	620
GOL	2021-04-01 01:02:19	308	36.75	3.35	2.2	616
GOL	2021-04-01 01:05:19	308	36.8	3.3	26.8	632
GOL	2021-04-01 01:11:19	308	36.75	3.3	28.8	580
GOL	2021-04-01 01:14:19	308	36.75	3.35	5	644
GOL	2021-04-01 01:17:19	308	36.75	3.15	10.8	600
GOL	2021-04-01 01:20:19	308	36.75	3.3	3.4	620
GOL	2021-04-01 01:23:19	308	36.75	3.3	8.2	636
GOL	2021-04-01 01:29:20	308	36.7	3.25	9.8	328
GOL	2021-04-01 01:32:20	308	36.4	3.25	8.2	524
GOL	2021-04-01 01:38:20	308	36.5	3.25	10.4	620
GOL	2021-04-01 01:41:20	308	36.6	3.25	29.8	592
GOL	2021-04-01 01:44:20	308	36.65	3.25	24	644
GOL	2021-04-01 01:47:20	308	36.75	3.25	8.4	656
GOL	2021-04-01 01:50:20	308	36.8	3.3	14.6	628
GOL	2021-04-01 01:53:20	308	36.85	3.25	23.8	628
GOL	2021-04-01 01:56:20	308	36.8	3.3	34.8	620
GOL	2021-04-01 01:59:20	308	36.8	3.25	17.2	608
GOL	2021-04-01 02:05:20	308	36.7	3.25	42.2	476
GOL	2021-04-01 02:17:20	308	36.65	3.25	24.4	648
GOL	2021-04-01 02:20:20	308	36.7	3.25	18.6	592
GOL	2021-04-01 02:23:20	308	36.75	3.25	4.2	644
GOL	2021-04-01 02:35:20	308	36.85	3.3	8.6	648
GOL	2021-04-01 02:38:20	308	36.9	3.25	34.6	636
GOL	2021-04-01 02:44:21	308	36.9	2.6	1.6	628
GOL	2021-04-01 02:47:21	308	36.95	2.5	2	604
GOL	2021-04-01 02:50:21	308	36.95	2.65	2	684
GOL	2021-04-01 02:53:21	308	36.95	2.6	2.2	656
GOL	2021-04-01 02:56:21	308	37	2.3	2	560
GOL	2021-04-01 02:59:21	308	37	2.3	2	552
GOL	2021-04-01 03:02:21	308	37	2.25	1.4	552
GOL	2021-04-01 03:08:21	308	36.95	2.55	7.2	648
GOL	2021-04-01 03:11:21	308	36.95	2.2	1.6	556
GOL	2021-04-01 03:14:21	308	36.95	2.25	1.6	540
GOL	2021-04-01 03:17:21	308	36.8	3	26.8	432
GOL	2021-04-01 03:20:21	308	36.5	3.3	6.2	452
GOL	2021-04-01 03:23:21	308	36.25	3.25	39.8	568
GOL	2021-04-01 03:26:21	308	36.25	3.3	13	648
GOL	2021-04-01 03:29:21	308	36.35	3.25	5.6	660
GOL	2021-04-01 03:35:21	308	36.5	3.25	14.4	660
GOL	2021-04-01 03:38:21	308	36.6	3.2	27.6	664
GOL	2021-04-01 03:47:21	308	36.8	3.2	35.2	620
GOL	2021-04-01 03:53:21	308	36.75	3.25	17.2	656
GOL	2021-04-01 03:56:22	308	36.75	3.2	19.6	620
GOL	2021-04-01 03:59:22	308	36.7	3.2	20	620
GOL	2021-04-01 04:02:22	308	36.7	3.25	2	640
GOL	2021-04-01 04:05:22	308	36.65	3.25	18.8	584
GOL	2021-04-01 04:14:22	308	36.7	3.3	18.2	632
GOL	2021-04-01 04:17:22	308	36.7	3.25	9.8	632
GOL	2021-04-01 04:20:22	308	36.7	3.25	31	664
GOL	2021-04-01 04:23:22	308	36.75	3.3	21.8	652
GOL	2021-04-01 04:26:22	308	36.75	3.25	2.8	632
GOL	2021-04-01 04:29:22	308	36.75	3.3	3.6	652
GOL	2021-04-01 04:32:22	308	36.8	3.2	3.6	644
GOL	2021-04-01 04:35:22	308	36.85	3.2	4.8	644
GOL	2021-04-01 04:38:22	308	36.85	3.3	3	652
GOL	2021-04-01 04:41:22	308	36.85	3.25	22.6	656
GOL	2021-04-01 04:44:22	308	36.85	3.15	7	636
GOL	2021-04-01 04:47:22	308	36.85	3.3	2.2	644
GOL	2021-04-01 04:50:22	308	36.85	3.25	13.6	608
GOL	2021-04-01 04:59:22	308	36.45	3.25	20.4	652
GOL	2021-04-01 05:05:22	308	36.65	3.3	21.8	628
GOL	2021-04-01 05:08:22	308	36.75	3.25	14.6	648
GOL	2021-04-01 05:11:23	308	36.8	3.25	22.8	504
GOL	2021-04-01 05:14:23	308	36.65	3.2	34	568
GOL	2021-04-01 05:17:23	308	36.6	3.25	39	644
GOL	2021-04-01 05:20:23	308	36.65	3.25	29.8	640
GOL	2021-04-01 05:23:23	308	36.65	3.25	28.2	620
GOL	2021-04-01 05:26:23	308	36.7	3.25	38.6	632
GOL	2021-04-01 05:32:23	308	36.75	3.25	28.8	664
GOL	2021-04-01 05:35:23	308	36.75	3.3	11.2	640
GOL	2021-04-01 05:38:23	308	36.8	3.25	19	664
GOL	2021-04-01 05:41:23	308	36.8	3.2	4.8	644
GOL	2021-04-01 05:44:23	308	36.8	3.2	27.6	652
GOL	2021-04-01 05:47:23	308	36.8	3.25	30.4	660
GOL	2021-04-01 05:50:23	308	36.85	3.3	20.6	656
GOL	2021-04-01 05:56:23	308	36.85	3.25	32.6	540
GOL	2021-04-01 05:59:23	308	36.75	3.25	34	604
GOL	2021-04-01 06:02:23	308	36.65	3.25	10.2	648
GOL	2021-04-01 06:05:23	308	36.65	3.25	25.6	652
GOL	2021-04-01 06:08:23	308	36.75	3.2	27.2	648
GOL	2021-04-01 06:11:23	308	36.75	3.25	32.2	620
GOL	2021-04-01 06:14:23	308	36.75	3.25	41.4	636
GOL	2021-04-01 06:17:23	308	36.75	3.3	25.8	636
GOL	2021-04-01 06:20:23	308	36.75	3.3	3.8	648
GOL	2021-04-01 06:23:24	308	36.8	3.3	2.8	648
GOL	2021-04-01 06:26:24	308	36.85	3.25	20.2	648
GOL	2021-04-01 06:29:24	308	36.85	3.3	21.4	648
GOL	2021-04-01 06:32:24	308	36.9	3.35	16.2	624
GOL	2021-04-01 06:35:24	308	36.85	3.3	11.2	628
GOL	2021-04-01 06:38:24	308	36.85	3.3	29	568
GOL	2021-04-01 06:41:24	308	36.75	3.25	13.4	660
GOL	2021-04-01 06:44:24	308	36.75	3.2	6.6	660
GOL	2021-04-01 06:47:24	308	36.8	3.25	20.6	664
GOL	2021-04-01 06:50:24	308	36.85	3.25	8.2	672
GOL	2021-04-01 06:53:24	308	36.9	3.25	3.2	676
GOL	2021-04-01 06:56:24	308	36.95	3.25	28.2	648
GOL	2021-04-01 06:59:24	308	36.95	3.25	18.8	660
GOL	2021-04-01 07:02:24	308	36.95	3.35	9.8	656
GOL	2021-04-01 07:05:24	308	36.95	3.25	5.2	640
GOL	2021-04-01 07:08:24	308	36.95	3.3	17.6	664
GOL	2021-04-01 07:14:24	308	36.95	3.25	3	660
GOL	2021-04-01 07:17:24	308	36.95	3.4	2.4	596
GOL	2021-04-01 07:20:24	308	36.85	3.25	8	652
GOL	2021-04-01 07:23:24	308	36.85	3.35	8.6	664
GOL	2021-04-01 07:26:24	308	36.85	3.3	18.8	644
GOL	2021-04-01 07:29:24	308	36.85	3.25	21.4	632
GOL	2021-04-01 07:32:24	308	36.85	3.15	2.8	660
GOL	2021-04-01 07:35:24	308	36.85	3.25	22	668
GOL	2021-04-01 07:38:25	308	36.9	3.25	2	672
GOL	2021-04-01 07:41:25	308	36.95	3.25	4.8	672
GOL	2021-04-01 07:44:25	308	36.95	3.25	13.8	636
GOL	2021-04-01 07:47:25	308	36.9	3.3	32.8	344
GOL	2021-04-01 07:50:25	308	36.45	3.25	36.8	484
GOL	2021-04-01 07:53:25	308	36.4	3.3	9.6	660
GOL	2021-04-01 07:56:25	308	36.5	3.25	25.2	664
GOL	2021-04-01 07:59:25	308	36.6	3.3	13.6	664
GOL	2021-04-01 08:02:25	308	36.7	3.3	33.6	664
GOL	2021-04-01 08:05:25	308	36.8	3.3	27.8	660
GOL	2021-04-01 08:08:25	308	36.85	3.25	26.4	668
GOL	2021-04-01 08:11:25	308	36.9	3.2	9.6	668
GOL	2021-04-01 08:14:25	308	37	3.25	31	664
GOL	2021-04-01 08:17:25	308	37.05	3.25	6.4	648
GOL	2021-04-01 08:20:25	308	37.05	3.2	15.4	656
GOL	2021-04-01 08:23:25	308	37.05	3.25	22.6	636
GOL	2021-04-01 08:29:25	308	37.05	3.3	30	624
GOL	2021-04-01 08:32:25	308	37.1	3.2	20.2	648
GOL	2021-04-01 08:35:25	308	37.1	3.2	37.4	636
GOL	2021-04-01 08:38:25	308	37.1	3.35	2.4	612
GOL	2021-04-01 08:41:25	308	37.05	3.25	15.8	624
GOL	2021-04-01 08:44:25	308	37.05	3.3	32.4	592
GOL	2021-04-01 08:47:25	308	37.05	3.3	2.8	632
GOL	2021-04-01 08:50:26	308	37.05	3.3	3.6	608
GOL	2021-04-01 08:53:26	308	37.05	3.3	30	580
GOL	2021-04-01 08:56:26	308	36.95	3.2	4.6	612
GOL	2021-04-01 08:59:26	308	36.95	3.2	13	596
GOL	2021-04-01 09:02:26	308	36.95	3.25	9.2	584
GOL	2021-04-01 09:05:26	308	36.95	3.35	4	596
GOL	2021-04-01 09:08:26	308	36.95	3.25	15	604
GOL	2021-04-01 09:11:26	308	36.95	3.2	7.8	612
GOL	2021-04-01 09:14:26	308	36.95	3.35	5	584
GOL	2021-04-01 09:17:26	308	36.95	3.3	5.6	596
GOL	2021-04-01 09:20:26	308	36.9	3.3	8.4	568
GOL	2021-04-01 09:23:26	308	36.9	3.3	19	620
GOL	2021-04-01 09:26:26	308	36.85	3.25	33	600
GOL	2021-04-01 09:29:26	308	36.85	3.25	26	616
GOL	2021-04-01 09:32:26	308	36.8	3.25	4.6	624
GOL	2021-04-01 09:47:26	308	37.05	3.25	38	640
GOL	2021-04-01 09:53:26	308	37.05	3.2	6.6	676
GOL	2021-04-01 09:56:26	308	37.15	3.2	5.8	644
GOL	2021-04-01 09:59:26	308	37.1	3.3	4.4	636
GOL	2021-04-01 10:02:26	308	37.05	3.25	10.6	604
GOL	2021-04-01 10:05:27	308	36.95	3.3	24.2	632
GOL	2021-04-01 10:17:27	308	36.9	3.3	6.8	636
GOL	2021-04-01 10:20:27	308	36.95	3.25	33.2	608
GOL	2021-04-01 10:23:27	308	36.9	3.25	35.2	608
GOL	2021-04-01 10:26:27	308	36.85	3.25	17.2	608
GOL	2021-04-01 10:29:27	308	36.9	3.35	5.4	648
GOL	2021-04-01 10:32:27	308	36.95	3.25	16.2	624
GOL	2021-04-01 10:35:27	308	37.05	3.2	13	600
GOL	2021-04-01 10:38:27	308	37.05	3.15	2.2	628
GOL	2021-04-01 10:41:27	308	37.05	3.3	13.8	564
GOL	2021-04-01 10:44:27	308	36.95	3.3	31.8	556
GOL	2021-04-01 10:47:27	308	36.9	3.25	11.8	584
GOL	2021-04-01 10:50:27	308	36.9	3.25	23.2	592
GOL	2021-04-01 10:53:27	308	36.85	3.25	22	616
GOL	2021-04-01 10:56:27	308	36.9	3.25	28.4	588
GOL	2021-04-01 10:59:27	308	36.95	3.15	3	612
GOL	2021-04-01 11:02:27	308	36.95	3.3	2.2	612
GOL	2021-04-01 11:05:27	308	37	3.3	34.8	528
GOL	2021-04-01 11:08:27	308	36.95	3.25	34.4	588
GOL	2021-04-01 11:11:27	308	36.9	3.25	25.8	584
GOL	2021-04-01 11:14:27	308	36.9	3.35	8.8	532
GOL	2021-04-01 11:17:27	308	36.8	3.3	28.6	532
GOL	2021-04-01 11:20:28	308	36.75	3.25	13.2	588
GOL	2021-04-01 11:23:28	308	36.7	3.25	31.8	540
GOL	2021-04-01 11:26:28	308	36.65	3.25	9	568
GOL	2021-04-01 11:29:28	308	36.7	3.25	29.4	524
GOL	2021-04-01 11:32:28	308	36.6	3.25	29	460
GOL	2021-04-01 11:35:28	308	36.55	3.25	17.2	572
GOL	2021-04-01 11:38:28	308	36.6	3.25	29.2	568
GOL	2021-04-01 11:41:28	308	36.65	3.3	28.8	560
GOL	2021-04-01 11:44:28	308	36.65	3.3	23.2	556
GOL	2021-04-01 11:47:28	308	36.6	3.25	36.8	500
GOL	2021-04-01 11:50:28	308	36.55	3.25	28.6	540
GOL	2021-04-01 11:53:28	308	36.5	3.3	36.8	536
GOL	2021-04-01 11:56:28	308	36.45	3.3	20.2	604
GOL	2021-04-01 11:59:28	308	36.55	3.3	16.6	548
GOL	2021-04-01 12:02:28	308	36.55	3.25	24	560
GOL	2021-04-01 12:05:28	308	36.6	3.3	11	580
GOL	2021-04-01 12:11:28	308	36.8	3.3	25.4	624
GOL	2021-04-01 12:14:28	308	36.9	3.25	21.4	560
GOL	2021-04-01 12:17:28	308	36.75	3.25	28	480
GOL	2021-04-01 12:20:28	308	36.65	3.25	17.4	532
GOL	2021-04-01 12:23:28	308	36.55	3.2	41	548
GOL	2021-04-01 12:26:28	308	36.55	3.25	23.6	560
GOL	2021-04-01 12:29:28	308	36.55	3.25	22.8	568
GOL	2021-04-01 12:32:29	308	36.55	3.25	39.8	548
GOL	2021-04-01 12:35:29	308	36.55	3.25	29	548
GOL	2021-04-01 12:38:29	308	36.55	3.3	17.6	548
GOL	2021-04-01 12:41:29	308	36.5	3.3	32.8	460
GOL	2021-04-01 12:44:29	308	36.45	3.25	22.8	504
GOL	2021-04-01 12:47:29	308	36.45	3.3	32.4	576
GOL	2021-04-01 12:50:29	308	36.5	3.25	41.4	520
GOL	2021-04-01 12:56:29	308	36.55	3.3	37	536
GOL	2021-04-01 12:59:29	308	36.55	3.3	32.4	572
GOL	2021-04-01 13:02:29	308	36.55	3.25	30	508
GOL	2021-04-01 13:05:29	308	36.55	3.3	26.6	544
GOL	2021-04-01 13:08:29	308	36.5	3.25	42.4	504
GOL	2021-04-01 13:11:29	308	36.55	3.25	3.4	516
GOL	2021-04-01 13:14:29	308	36.55	3.25	42	552
GOL	2021-04-01 13:17:29	308	36.55	3.25	35.4	520
GOL	2021-04-01 13:20:29	308	36.6	3.2	36.2	520
GOL	2021-04-01 13:23:29	308	36.55	3.3	38.6	520
GOL	2021-04-01 13:26:29	308	36.6	3.25	34.6	520
GOL	2021-04-01 13:29:29	308	36.65	3.2	30	512
GOL	2021-04-01 13:32:29	308	36.6	3.25	17.8	536
GOL	2021-04-01 13:35:29	308	36.65	3.3	20.4	524
GOL	2021-04-01 13:38:29	308	36.65	3.2	6.2	560
GOL	2021-04-01 13:41:29	308	36.65	3.25	28.4	524
GOL	2021-04-01 13:44:29	308	36.65	3.25	16.8	600
GOL	2021-04-01 13:47:30	308	36.75	3.25	22.2	556
GOL	2021-04-01 13:50:30	308	36.75	3.3	16.4	540
GOL	2021-04-01 13:56:30	308	36.65	3.2	40.4	512
GOL	2021-04-01 13:59:30	308	36.65	3.25	37.8	536
GOL	2021-04-01 14:02:30	308	36.65	3.35	27.2	592
GOL	2021-04-01 14:05:30	308	36.65	3.3	11.4	296
GOL	2021-04-01 14:08:30	308	36.5	3.25	28	572
GOL	2021-04-01 14:11:30	308	36.55	3.25	5.6	568
GOL	2021-04-01 14:14:30	308	36.65	3.2	18.8	636
GOL	2021-04-01 14:17:30	308	36.75	3.2	14.8	620
GOL	2021-04-01 14:20:30	308	36.85	3.2	10.2	608
GOL	2021-04-01 14:29:30	308	36.75	3.2	32	544
GOL	2021-04-01 14:32:30	308	36.65	3.25	36	540
GOL	2021-04-01 14:35:30	308	36.6	3.25	4.2	576
GOL	2021-04-01 14:38:30	308	36.65	3.25	3.8	580
GOL	2021-04-01 14:41:30	308	36.65	3.25	19.2	548
GOL	2021-04-01 14:44:30	308	36.65	3.25	27.4	556
GOL	2021-04-01 14:47:30	308	36.65	3.2	1.6	604
GOL	2021-04-01 14:50:30	308	36.75	3.25	2.2	592
GOL	2021-04-01 14:53:30	308	36.8	3.25	17.2	544
GOL	2021-04-01 14:56:30	308	36.75	3.25	15.8	532
GOL	2021-04-01 14:59:31	308	36.7	3.25	12.6	536
GOL	2021-04-01 15:02:31	308	36.7	3.25	19.4	560
GOL	2021-04-01 15:05:31	308	36.7	3.25	38	552
GOL	2021-04-01 15:08:31	308	36.7	3.25	36.4	596
GOL	2021-04-01 15:11:31	308	36.75	3.2	8	648
GOL	2021-04-01 15:14:31	308	36.75	3.25	32.4	532
GOL	2021-04-01 15:17:31	308	36.7	3.25	35.2	516
GOL	2021-04-01 15:20:31	308	36.75	3.25	25	572
GOL	2021-04-01 15:23:31	308	36.75	3.2	7.2	612
GOL	2021-04-01 15:26:31	308	36.8	3.25	16	592
GOL	2021-04-01 15:29:31	308	36.85	3.25	41	604
GOL	2021-04-01 15:32:31	308	36.85	3.25	27.6	560
GOL	2021-04-01 15:35:31	308	36.85	3.25	35.6	564
GOL	2021-04-01 15:38:31	308	36.8	3.25	23	584
GOL	2021-04-01 15:47:31	308	36.8	3.25	14	592
GOL	2021-04-01 15:50:31	308	36.85	3.25	20.6	616
GOL	2021-04-01 15:53:31	308	36.95	3.25	2.6	656
GOL	2021-04-01 16:05:31	308	36.95	3.3	11.2	612
GOL	2021-04-01 16:08:31	308	37	3.25	14.8	616
GOL	2021-04-01 16:14:32	308	37	3.25	30	628
GOL	2021-04-01 16:17:32	308	37.05	3.2	8.6	644
GOL	2021-04-01 16:20:32	308	37.05	3.2	27.8	612
GOL	2021-04-01 16:23:32	308	37.05	3.25	23.8	628
GOL	2021-04-01 16:26:32	308	37.05	3.2	41.4	564
GOL	2021-04-01 16:29:32	308	37	3.25	25	580
GOL	2021-04-01 16:32:32	308	36.95	3.25	3.6	592
GOL	2021-04-01 16:35:32	308	37	3.25	8.8	632
GOL	2021-04-01 16:38:32	308	37.05	3.25	18.6	628
GOL	2021-04-01 16:41:32	308	37.05	3.25	29.6	356
GOL	2021-04-01 16:44:32	308	36.85	3.2	22.2	588
GOL	2021-04-01 16:47:32	308	36.9	3.25	29	588
GOL	2021-04-01 16:50:32	308	37	3.25	14.4	576
GOL	2021-04-01 16:56:32	308	37.05	3.2	24.2	620
GOL	2021-04-01 16:59:32	308	37.05	3.25	17.6	600
GOL	2021-04-01 17:02:32	308	37.1	3.2	3.4	592
GOL	2021-04-01 17:05:32	308	37.05	3.25	9.2	560
GOL	2021-04-01 17:08:32	308	37.05	3.3	25	592
GOL	2021-04-01 17:11:32	308	37.05	3.3	13	592
GOL	2021-04-01 17:14:32	308	37.05	3.2	14.2	592
GOL	2021-04-01 17:17:32	308	37.1	3.3	6.4	616
GOL	2021-04-01 17:20:32	308	37.15	3.1	2.2	628
GOL	2021-04-01 17:23:32	308	37.15	3.25	6.6	572
GOL	2021-04-01 17:26:33	308	37.15	3.3	17	616
GOL	2021-04-01 17:32:33	308	37.2	3.25	5.4	600
GOL	2021-04-01 17:35:33	308	37.2	3.3	13.8	608
GOL	2021-04-01 17:38:33	308	37.2	3.2	32.6	648
GOL	2021-04-01 17:41:33	308	37.2	3.2	40.4	624
GOL	2021-04-01 17:44:33	308	37.2	3.2	39.4	612
GOL	2021-04-01 17:47:33	308	37.2	3.2	16.4	640
GOL	2021-04-01 17:50:33	308	37.2	3.3	29	620
GOL	2021-04-01 17:53:33	308	37.2	3.25	21	588
GOL	2021-04-01 17:56:33	308	37.15	3.2	13.6	620
GOL	2021-04-01 17:59:33	308	37.15	3.25	26	600
GOL	2021-04-01 18:02:33	308	37.15	3.2	2.2	640
GOL	2021-04-01 18:05:33	308	37.15	3.2	6.2	396
GOL	2021-04-01 18:08:33	308	36.95	3.25	5.8	636
GOL	2021-04-01 18:23:33	308	37.15	3.3	20.2	652
GOL	2021-04-01 18:29:33	308	37.2	3.25	18.2	632
GOL	2021-04-01 18:32:33	308	37.2	3.2	4.4	656
GOL	2021-04-01 18:38:33	308	37.25	3.25	32.2	632
GOL	2021-04-01 18:44:34	308	37.25	3.2	37.6	624
GOL	2021-04-01 18:47:34	308	37.25	3.25	18	656
GOL	2021-04-01 18:50:34	308	37.25	3.1	16.2	652
GOL	2021-04-01 18:53:34	308	37.25	3.35	26	632
GOL	2021-04-01 18:56:34	308	37.25	3.25	2	656
GOL	2021-04-01 18:59:34	308	37.3	3.1	6.4	652
GOL	2021-04-01 19:02:34	308	37.3	3.15	2.4	632
GOL	2021-04-01 19:05:34	308	37.3	3.25	19.2	592
GOL	2021-04-01 19:08:34	308	37.25	3.2	19.4	620
GOL	2021-04-01 19:11:34	308	37.25	3.15	6.4	632
GOL	2021-04-01 19:14:34	308	37.25	3.3	21	588
GOL	2021-04-01 19:17:34	308	37.25	3.25	5.6	624
GOL	2021-04-01 19:20:34	308	37.25	3.35	2	632
GOL	2021-04-01 19:23:34	308	37.25	3.1	2	632
GOL	2021-04-01 19:26:34	308	37.25	3.2	23.4	592
GOL	2021-04-01 19:29:34	308	37.2	3.25	4.4	624
GOL	2021-04-01 19:32:34	308	37.2	3.25	30.4	632
GOL	2021-04-01 19:35:34	308	37.15	3.25	13	336
GOL	2021-04-01 19:50:34	308	36.9	3.2	28	644
GOL	2021-04-01 19:56:35	308	37	3.25	19.6	632
GOL	2021-04-01 20:14:35	308	37.1	2.1	1.6	508
GOL	2021-04-01 20:17:35	308	37.15	2	3.6	492
GOL	2021-04-01 20:44:35	308	37.35	1.95	1.6	504
GOL	2021-04-01 20:47:35	308	37.35	2	2.2	508
GOL	2021-04-01 20:50:35	308	37.3	2.3	1.4	592
GOL	2021-04-01 20:53:35	308	37.35	2.65	2.2	660
GOL	2021-04-01 20:56:35	308	37.35	2.6	1.6	664
GOL	2021-04-01 21:02:35	308	37.35	1.95	29.2	484
GOL	2021-04-01 21:05:35	308	37.35	1.95	8.2	500
GOL	2021-04-01 21:08:36	308	37.4	1.95	1.6	508
GOL	2021-04-01 21:14:36	308	37.45	2.6	1.6	644
GOL	2021-04-01 21:17:36	308	37.4	2.4	11.4	596
GOL	2021-04-01 21:20:36	308	37.4	2.45	14.6	620
GOL	2021-04-01 21:23:36	308	37.35	3.2	36.2	360
GOL	2021-04-01 21:26:36	308	37	3.3	26.4	412
GOL	2021-04-01 21:32:36	308	36.85	3.2	24.8	588
GOL	2021-04-01 21:35:36	308	36.9	3.25	16.4	616
GOL	2021-04-01 21:38:36	308	36.95	3.25	6.6	608
GOL	2021-04-01 21:41:36	308	37.05	3.25	8	632
GOL	2021-04-01 21:44:36	308	37.05	3.3	4.2	624
GOL	2021-04-01 21:47:36	308	37.15	3.2	12.2	628
GOL	2021-04-01 21:50:36	308	37.15	3.25	34.6	580
GOL	2021-04-01 21:53:36	308	37.15	3.2	13.2	636
GOL	2021-04-01 21:59:36	308	37.1	3.3	16	644
GOL	2021-04-01 22:14:36	308	37.05	3.25	19.8	644
GOL	2021-04-01 22:17:36	308	37.1	3.2	10	632
GOL	2021-04-01 22:20:37	308	37.1	3.3	7.8	628
GOL	2021-04-01 22:23:37	308	37.15	3.25	37	596
GOL	2021-04-01 22:26:37	308	37.05	3.2	27.8	532
GOL	2021-04-01 22:32:37	308	37.05	3.2	16	624
GOL	2021-04-01 22:35:37	308	37.05	3.15	4.6	608
GOL	2021-04-01 22:38:37	308	37.05	3.25	20	604
GOL	2021-04-01 22:44:37	308	37.15	3.15	1.6	640
GOL	2021-04-01 22:47:37	308	37.15	3.3	14	632
GOL	2021-04-01 22:50:37	308	37.15	3.25	2.4	632
GOL	2021-04-01 22:53:37	308	37.2	3.25	11.4	620
GOL	2021-04-01 22:56:37	308	37.2	3.1	13.4	604
GOL	2021-04-01 22:59:37	308	37.15	3.2	14.8	616
GOL	2021-04-01 23:02:37	308	37.15	3.25	6.2	584
GOL	2021-04-01 23:05:37	308	37.1	3.25	22.6	604
GOL	2021-04-01 23:08:37	308	37.1	3.25	4.2	632
GOL	2021-04-01 23:11:37	308	37.1	3.25	4.8	624
GOL	2021-04-01 23:14:37	308	37.15	3.2	6.4	632
GOL	2021-04-01 23:17:37	308	37.15	3.3	5.2	628
GOL	2021-04-01 23:20:37	308	37.15	3.25	15.6	640
GOL	2021-04-01 23:23:37	308	37.2	3.15	13.4	596
GOL	2021-04-01 23:26:37	308	37.15	3.25	10.8	436
GOL	2021-04-01 23:29:37	308	37	3.25	18.2	608
GOL	2021-04-01 23:32:37	308	36.95	3.25	21.2	544
GOL	2021-04-01 23:35:38	308	36.75	3.2	16.2	344
GOL	2021-04-01 23:38:38	308	36.65	3.25	6.2	604
GOL	2021-04-01 23:41:38	308	36.7	3.2	21.4	608
GOL	2021-04-01 23:44:38	308	36.85	3.25	9.2	616
GOL	2021-04-01 23:47:38	308	36.9	3.25	20.4	592
GOL	2021-04-01 23:50:38	308	36.95	3.2	33.4	624
GOL	2021-04-01 23:53:38	308	37	3.25	16	636
GOL	2021-04-01 23:56:38	308	37.05	3.2	32.4	596
GOL	2021-04-02 00:02:38	308	37.1	3.25	9.8	620
GOL	2021-04-02 00:05:38	308	37.1	3.25	39.2	632
GOL	2021-04-02 00:14:38	308	37.15	3.25	5	620
GOL	2021-04-02 00:17:38	308	37.15	3.15	19.2	612
GOL	2021-04-02 00:20:38	308	37.1	3.25	3.6	640
GOL	2021-04-02 00:23:38	308	37.1	3.3	36.8	632
GOL	2021-04-02 00:26:38	308	37.1	3.25	8.6	632
GOL	2021-04-02 00:29:38	308	37.05	3.25	42.4	500
GOL	2021-04-02 00:32:38	308	37	3.25	28.8	612
GOL	2021-04-02 00:50:39	308	37.1	3.25	9.2	628
GOL	2021-04-02 00:53:39	308	37.1	3.2	5.2	632
GOL	2021-04-02 00:56:39	308	37.05	3.3	10.2	608
GOL	2021-04-02 01:05:39	308	37.05	3.3	23.4	628
GOL	2021-04-02 01:11:39	308	37	3.3	34.8	628
GOL	2021-04-02 01:14:39	308	37	3.2	6.4	628
GOL	2021-04-02 01:20:39	308	37.05	3.2	4.4	648
GOL	2021-04-02 01:23:39	308	37.05	3.35	34.6	620
GOL	2021-04-02 01:26:39	308	37.05	3.25	2.2	620
GOL	2021-04-02 01:35:39	308	37	3.25	30.8	616
GOL	2021-04-02 01:41:39	308	36.95	3.2	8.6	644
GOL	2021-04-02 01:44:39	308	37	3.2	30	624
GOL	2021-04-02 01:47:39	308	37	3.35	14.4	612
GOL	2021-04-02 01:53:39	308	36.9	3.25	23.8	512
GOL	2021-04-02 01:56:39	308	36.8	3.25	14.4	604
GOL	2021-04-02 02:02:40	308	36.75	3.25	32.4	296
GOL	2021-04-02 02:05:40	308	36.5	3.25	23.8	608
GOL	2021-04-02 02:08:40	308	36.55	3.3	20.8	584
GOL	2021-04-02 02:11:40	308	36.55	3.3	31	608
GOL	2021-04-02 02:14:40	308	36.65	3.25	9.6	628
GOL	2021-04-02 02:17:40	308	36.75	3.15	19.8	648
GOL	2021-04-02 02:20:40	308	36.85	3.25	7	648
GOL	2021-04-02 02:23:40	308	36.85	3.3	10.6	628
GOL	2021-04-02 02:26:40	308	36.9	3.3	9.8	672
GOL	2021-04-02 02:29:40	308	36.9	3.25	11	636
GOL	2021-04-02 02:32:40	308	36.9	3.25	2.2	632
GOL	2021-04-02 02:35:40	308	36.9	3.15	13.4	652
GOL	2021-04-02 02:38:40	308	36.9	3.15	3.2	656
GOL	2021-04-02 02:44:40	308	36.95	3.35	3.6	640
GOL	2021-04-02 02:50:40	308	36.95	3.2	5	624
GOL	2021-04-02 02:53:40	308	36.95	3.25	29.4	640
GOL	2021-04-02 02:56:40	308	36.9	3.25	27.8	596
GOL	2021-04-02 02:59:40	308	36.85	3.25	19.4	664
GOL	2021-04-02 03:02:40	308	36.9	3.25	25.2	640
GOL	2021-04-02 03:05:40	308	36.95	3.3	2.4	660
GOL	2021-04-02 03:14:41	308	36.95	3.25	3.6	628
GOL	2021-04-02 03:17:41	308	36.9	3.3	1.6	660
GOL	2021-04-02 03:23:41	308	36.65	3.25	25.2	312
GOL	2021-04-02 03:29:41	308	36.55	3.3	10.4	580
GOL	2021-04-02 03:35:41	308	36.65	3.25	21.4	612
GOL	2021-04-02 03:38:41	308	36.7	3.25	15.4	620
GOL	2021-04-02 03:41:41	308	36.75	3.25	10.6	624
GOL	2021-04-02 03:44:41	308	36.75	3.25	23.2	604
GOL	2021-04-02 03:47:41	308	36.8	3.2	22.6	652
GOL	2021-04-02 03:50:41	308	36.8	3.2	28	612
GOL	2021-04-02 03:56:41	308	36.75	3.2	4	660
GOL	2021-04-02 03:59:41	308	36.8	3.3	4	660
GOL	2021-04-02 04:02:41	308	36.85	3.2	19	620
GOL	2021-04-02 04:05:41	308	36.85	3.2	34	648
GOL	2021-04-02 04:08:41	308	36.85	3.25	23	652
GOL	2021-04-02 04:20:41	308	36.9	3.3	7	652
GOL	2021-04-02 04:23:41	308	36.95	3.25	26	632
GOL	2021-04-02 04:26:41	308	36.95	3.2	2.8	640
GOL	2021-04-02 04:29:42	308	36.95	3.2	4	636
GOL	2021-04-02 04:32:42	308	36.95	3.25	14.2	648
GOL	2021-04-02 04:35:42	308	36.95	3.25	23.2	628
GOL	2021-04-02 04:44:42	308	36.95	3.25	18	632
GOL	2021-04-02 04:47:42	308	36.9	3.25	26.2	604
GOL	2021-04-02 04:50:42	308	36.85	3.25	16.6	620
GOL	2021-04-02 04:53:42	308	36.85	3.3	17.8	648
GOL	2021-04-02 04:56:42	308	36.85	3.25	25.2	636
GOL	2021-04-02 04:59:42	308	36.9	3.3	20.2	628
GOL	2021-04-02 05:02:42	308	36.85	3.25	27	644
GOL	2021-04-02 05:05:42	308	36.85	3.25	25.4	608
GOL	2021-04-02 05:08:42	308	36.85	3.25	3	652
GOL	2021-04-02 05:11:42	308	36.85	3.3	9.2	640
GOL	2021-04-02 05:17:42	308	36.85	3.25	19.2	648
GOL	2021-04-02 05:20:42	308	36.85	3.25	28.8	616
GOL	2021-04-02 05:23:42	308	36.85	3.2	7.6	672
GOL	2021-04-02 05:29:42	308	36.85	3.2	18.6	528
GOL	2021-04-02 05:38:42	308	36.8	3.3	25.6	652
GOL	2021-04-02 05:47:43	308	36.85	3.25	21.2	652
GOL	2021-04-02 05:50:43	308	36.85	3.25	14.4	644
GOL	2021-04-02 05:53:43	308	36.85	3.15	38	660
GOL	2021-04-02 05:56:43	308	36.85	3.25	35.2	652
GOL	2021-04-02 05:59:43	308	36.85	3.2	9	652
GOL	2021-04-02 06:02:43	308	36.85	3.25	5.6	656
GOL	2021-04-02 06:05:43	308	36.9	3.25	4.4	644
GOL	2021-04-02 06:08:43	308	36.9	3.2	15.4	648
GOL	2021-04-02 06:11:43	308	36.9	3.25	16.6	652
GOL	2021-04-02 06:14:43	308	36.9	3.25	19.2	648
GOL	2021-04-02 06:17:43	308	36.9	3.25	26.8	656
GOL	2021-04-02 06:23:43	308	36.95	3.2	5.8	608
GOL	2021-04-02 06:26:43	308	36.95	3.15	14.8	656
GOL	2021-04-02 06:29:43	308	36.95	3.25	12.8	656
GOL	2021-04-02 06:32:43	308	36.95	3.2	27.6	636
GOL	2021-04-02 06:35:43	308	36.95	3.2	34.2	648
GOL	2021-04-02 06:38:43	308	36.95	3.3	11	648
GOL	2021-04-02 06:41:43	308	36.95	3.25	19.6	628
GOL	2021-04-02 06:44:43	308	36.95	3.25	8.6	640
GOL	2021-04-02 06:47:43	308	36.95	3.25	9.8	652
GOL	2021-04-02 06:50:43	308	36.95	3.3	29.2	640
GOL	2021-04-02 06:53:43	308	36.95	3.3	7.2	648
GOL	2021-04-02 06:56:44	308	37	3.2	21.6	632
GOL	2021-04-02 06:59:44	308	36.95	3.2	16.2	640
GOL	2021-04-02 07:02:44	308	36.95	3.25	15	632
GOL	2021-04-02 07:05:44	308	36.95	3.25	7.2	612
GOL	2021-04-02 07:08:44	308	37	3.2	3.6	648
GOL	2021-04-02 07:11:44	308	37	3.25	17.8	620
GOL	2021-04-02 07:14:44	308	36.95	3.25	15.6	624
GOL	2021-04-02 07:17:44	308	36.95	3.2	23.2	628
GOL	2021-04-02 07:20:44	308	36.95	3.25	22	600
GOL	2021-04-02 07:23:44	308	36.9	3.3	17.8	640
GOL	2021-04-02 07:26:44	308	36.9	3.25	10.8	648
GOL	2021-04-02 07:29:44	308	36.9	3.3	5.6	604
GOL	2021-04-02 07:32:44	308	36.9	3.25	4	624
GOL	2021-04-02 07:35:44	308	36.85	3.25	9.4	616
GOL	2021-04-02 07:38:44	308	36.85	3.25	15.6	624
GOL	2021-04-02 07:41:44	308	36.9	3.3	4	636
GOL	2021-04-02 07:44:44	308	36.95	3.25	4.4	648
GOL	2021-04-02 07:47:44	308	36.9	3.2	26.4	612
GOL	2021-04-02 07:50:44	308	36.9	3.3	29.2	624
GOL	2021-04-02 07:53:44	308	36.9	3.25	13.6	632
GOL	2021-04-02 07:56:44	308	36.9	3.2	22.4	616
GOL	2021-04-02 07:59:44	308	36.9	3.25	28.6	616
GOL	2021-04-02 08:02:44	308	36.9	3.3	17.4	620
GOL	2021-04-02 08:05:44	308	36.85	3.2	15	644
GOL	2021-04-02 08:08:45	308	36.85	3.15	2	584
GOL	2021-04-02 08:11:45	308	36.85	3.25	30.8	612
GOL	2021-04-02 08:14:45	308	36.8	3.25	4	604
GOL	2021-04-02 08:17:45	308	36.8	3.3	9	616
GOL	2021-04-02 08:20:45	308	36.85	3.3	21.4	600
GOL	2021-04-02 08:23:45	308	36.85	3.25	12	624
GOL	2021-04-02 08:26:45	308	36.85	3.25	22	600
GOL	2021-04-02 08:29:45	308	36.85	3.25	5.4	616
GOL	2021-04-02 09:14:45	308	37.15	3.2	20.4	528
GOL	2021-04-02 09:17:45	308	36.85	3.25	35.8	460
GOL	2021-04-02 09:20:45	308	36.65	3.25	3	636
GOL	2021-04-02 09:29:46	308	36.8	3.25	14.8	652
GOL	2021-04-02 09:41:46	308	37.05	3.25	19.6	584
GOL	2021-04-02 09:44:46	308	37	3.2	25	644
GOL	2021-04-02 09:47:46	308	36.95	3.25	37.8	448
GOL	2021-04-02 09:50:46	308	36.8	3.2	24.4	628
GOL	2021-04-02 09:56:46	308	36.9	3.2	2.4	660
GOL	2021-04-02 09:59:46	308	37	3.25	34.4	640
GOL	2021-04-02 10:02:46	308	37.05	3.25	9.8	656
GOL	2021-04-02 10:08:46	308	37.1	3.25	20.6	572
GOL	2021-04-02 10:20:46	308	37	3.2	36.6	564
GOL	2021-04-02 10:23:46	308	36.95	3.25	30.6	604
GOL	2021-04-02 10:26:46	308	37	3.3	20.4	596
GOL	2021-04-02 10:32:46	308	37.05	3.2	12.8	616
GOL	2021-04-02 10:35:47	308	37.05	3.25	1.6	612
GOL	2021-04-02 10:38:47	308	37.1	3.25	14.2	616
GOL	2021-04-02 10:41:47	308	37.1	3.25	13.6	576
GOL	2021-04-02 10:44:47	308	37.1	3.3	9.8	584
GOL	2021-04-02 10:47:47	308	37.05	3.35	18.6	556
GOL	2021-04-02 10:50:47	308	36.95	3.25	11.4	568
GOL	2021-04-02 10:53:47	308	36.95	3.3	8	596
GOL	2021-04-02 10:56:47	308	37	3.25	40.8	504
GOL	2021-04-02 10:59:47	308	36.9	3.25	15.2	552
GOL	2021-04-02 11:02:47	308	36.85	3.25	25.6	576
GOL	2021-04-02 11:05:47	308	36.85	3.25	24.4	592
GOL	2021-04-02 11:08:47	308	36.85	3.25	30.8	504
GOL	2021-04-02 11:11:47	308	36.8	3.2	16.4	588
GOL	2021-04-02 11:14:47	308	36.8	3.25	30.6	424
GOL	2021-04-02 11:17:47	308	36.7	3.2	30	572
GOL	2021-04-02 11:26:47	308	36.8	3.25	36.6	556
GOL	2021-04-02 11:29:47	308	36.85	3.25	38.8	588
GOL	2021-04-02 11:32:47	308	36.85	3.25	19	532
GOL	2021-04-02 11:35:47	308	36.85	3.25	14.2	604
GOL	2021-04-02 11:38:47	308	36.9	3.25	5.8	592
GOL	2021-04-02 11:41:47	308	36.9	3.25	17.8	592
GOL	2021-04-02 11:44:47	308	36.95	3.25	33	600
GOL	2021-04-02 11:47:48	308	36.95	3.3	36.6	588
GOL	2021-04-02 11:50:48	308	36.95	3.25	41.8	520
GOL	2021-04-02 11:53:48	308	36.9	3.25	31.6	544
GOL	2021-04-02 11:56:48	308	36.9	3.3	2.6	560
GOL	2021-04-02 11:59:48	308	36.9	3.25	27.8	528
GOL	2021-04-02 12:02:48	308	36.95	3.2	19.8	588
GOL	2021-04-02 12:05:48	308	36.95	3.25	2.8	608
GOL	2021-04-02 12:08:48	308	36.95	3.25	4.2	532
GOL	2021-04-02 12:11:48	308	36.95	3.25	5	572
GOL	2021-04-02 12:14:48	308	36.95	3.2	4.4	576
GOL	2021-04-02 12:17:48	308	36.95	3.3	28.2	576
GOL	2021-04-02 12:20:48	308	36.95	3.25	20.2	488
GOL	2021-04-02 12:23:48	308	36.9	3.15	2.2	600
GOL	2021-04-02 12:26:48	308	36.95	3.25	13.8	588
GOL	2021-04-02 12:29:48	308	37	3.3	29.2	564
GOL	2021-04-02 12:32:48	308	36.95	3.25	40.8	476
GOL	2021-04-02 12:35:48	308	36.85	3.25	25.8	460
GOL	2021-04-02 12:38:48	308	36.8	3.25	18.8	444
GOL	2021-04-02 12:41:48	308	36.75	3.25	23.6	488
GOL	2021-04-02 12:44:48	308	36.75	3.3	11.4	556
GOL	2021-04-02 12:47:48	308	36.8	3.15	17.4	576
GOL	2021-04-02 12:50:48	308	36.85	3.25	3	596
GOL	2021-04-02 12:53:48	308	36.95	3.3	22.6	592
GOL	2021-04-02 12:56:48	308	36.95	3.15	16	568
GOL	2021-04-02 12:59:48	308	37	3.25	32.2	512
GOL	2021-04-02 13:02:49	308	36.95	3.25	16.8	568
GOL	2021-04-02 13:05:49	308	36.95	3.2	8.2	592
GOL	2021-04-02 13:08:49	308	36.95	3.25	4.8	612
GOL	2021-04-02 13:11:49	308	36.95	3.25	31.2	288
GOL	2021-04-02 13:14:49	308	36.7	3.25	34.2	548
GOL	2021-04-02 13:17:49	308	36.7	3.25	30	588
GOL	2021-04-02 13:20:49	308	36.8	3.25	25.2	588
GOL	2021-04-02 13:23:49	308	36.85	3.3	29	588
GOL	2021-04-02 13:26:49	308	36.9	3.25	27.2	608
GOL	2021-04-02 13:29:49	308	36.9	3.25	15	448
GOL	2021-04-02 13:32:49	308	36.9	3.25	25.8	572
GOL	2021-04-02 13:35:49	308	36.9	3.25	13.8	548
GOL	2021-04-02 13:38:49	308	36.95	3.25	4.8	612
GOL	2021-04-02 13:41:49	308	37	3.3	13	620
GOL	2021-04-02 13:47:49	308	37.2	3.25	8	640
GOL	2021-04-02 13:50:49	308	37.25	3.25	17.8	584
GOL	2021-04-02 13:53:49	308	37.15	3.3	41.8	532
GOL	2021-04-02 13:56:49	308	37.1	3.25	36.2	564
GOL	2021-04-02 14:08:49	308	37	3.2	18.4	612
GOL	2021-04-02 14:11:49	308	37	3.2	24.6	544
GOL	2021-04-02 14:14:50	308	36.9	3.3	28.2	588
GOL	2021-04-02 14:17:50	308	36.85	3.25	42.4	532
GOL	2021-04-02 14:26:50	308	36.95	3.25	10.4	592
GOL	2021-04-02 14:35:50	308	37.05	3.3	8.2	628
GOL	2021-04-02 14:38:50	308	37.1	3.25	23.8	624
GOL	2021-04-02 14:41:50	308	37.15	3.2	22.8	568
GOL	2021-04-02 14:44:50	308	37.1	3.2	15.8	636
GOL	2021-04-02 14:47:50	308	37.15	3.3	11.2	632
GOL	2021-04-02 14:50:50	308	37.15	3.25	20	596
GOL	2021-04-02 14:56:50	308	37.1	3.25	27.2	508
GOL	2021-04-02 15:02:50	308	37.05	3.3	4.8	620
GOL	2021-04-02 15:05:50	308	37.15	3.25	23.6	596
GOL	2021-04-02 15:08:50	308	37.2	3.25	26.2	632
GOL	2021-04-02 15:11:50	308	37.25	3.3	14.4	568
GOL	2021-04-02 15:14:50	308	37.2	3.3	15.4	604
GOL	2021-04-02 15:17:50	308	37.25	3.25	24.4	640
GOL	2021-04-02 15:20:50	308	37.25	3.2	2.8	628
GOL	2021-04-02 15:23:50	308	37.3	3.3	11.2	636
GOL	2021-04-02 15:26:50	308	37.3	3.3	7.2	608
GOL	2021-04-02 15:32:51	308	37.25	3.25	19	588
GOL	2021-04-02 15:35:51	308	37.2	3.25	24	604
GOL	2021-04-02 15:38:51	308	37.15	3.25	7.8	632
GOL	2021-04-02 15:41:51	308	37.15	3.3	8	628
GOL	2021-04-02 15:44:51	308	37.2	3.2	11.8	608
GOL	2021-04-02 15:47:51	308	37.2	3.25	30.8	644
GOL	2021-04-02 15:50:51	308	37.15	3.25	32.2	616
GOL	2021-04-02 15:53:51	308	37.2	3.25	7.2	624
GOL	2021-04-02 15:56:51	308	37.2	3.3	22.4	632
GOL	2021-04-02 15:59:51	308	37.2	3.25	34.2	568
GOL	2021-04-02 16:02:51	308	37.15	3.2	2.2	616
GOL	2021-04-02 16:05:51	308	37.15	3.25	23	612
GOL	2021-04-02 16:08:51	308	37.15	3.25	39.8	632
GOL	2021-04-02 16:11:51	308	37.2	3.3	6	648
GOL	2021-04-02 16:14:51	308	37.2	3.3	26.2	628
GOL	2021-04-02 16:17:51	308	37.2	3.3	25.8	620
GOL	2021-04-02 16:20:51	308	37.2	3.3	31.8	640
GOL	2021-04-02 16:23:51	308	37.25	3.25	14.2	624
GOL	2021-04-02 16:26:51	308	37.15	3.25	23.8	592
GOL	2021-04-02 16:29:51	308	37.15	3.25	27.2	628
GOL	2021-04-02 16:32:51	308	37.15	3.3	5	568
GOL	2021-04-02 16:35:51	308	37.1	3.25	5.2	624
GOL	2021-04-02 16:38:51	308	37.15	3.2	25.6	608
GOL	2021-04-02 16:41:52	308	37.15	3.25	17.2	624
GOL	2021-04-02 16:44:52	308	37.15	3.25	18	632
GOL	2021-04-02 16:47:52	308	37.2	3.25	5.8	628
GOL	2021-04-02 16:53:52	308	37.2	3.2	6.4	632
GOL	2021-04-02 16:56:52	308	37.2	3.25	4	636
GOL	2021-04-02 16:59:52	308	37.2	3.25	11	640
GOL	2021-04-02 17:02:52	308	37.25	3.25	7.8	644
GOL	2021-04-02 17:05:52	308	37.25	3.25	21.4	624
GOL	2021-04-02 17:08:52	308	37.25	3.25	2.8	632
GOL	2021-04-02 17:11:52	308	37.25	3.25	17.8	608
GOL	2021-04-02 17:14:52	308	37.25	3.3	3	624
GOL	2021-04-02 17:17:52	308	37.25	3.2	3.8	612
GOL	2021-04-02 17:20:52	308	37.2	3.2	26.4	304
GOL	2021-04-02 17:26:52	308	36.8	3.2	4.2	620
GOL	2021-04-02 17:29:52	308	36.95	3.2	4.4	628
GOL	2021-04-02 17:32:52	308	37.05	3.2	3.4	632
GOL	2021-04-02 17:38:52	308	37.2	3.25	10	632
GOL	2021-04-02 17:41:52	308	37.2	3.2	21.2	620
GOL	2021-04-02 17:47:52	308	37.2	3.25	14.4	652
GOL	2021-04-02 18:08:53	308	37.25	3.25	5.4	660
GOL	2021-04-02 18:11:53	308	37.25	3.25	17.8	664
GOL	2021-04-02 18:14:53	308	37.3	3.25	34	580
GOL	2021-04-02 18:17:53	308	37.25	3.2	24.2	620
GOL	2021-04-02 18:26:53	308	37.3	3.2	27	640
GOL	2021-04-02 18:29:53	308	37.35	3.25	28.4	628
GOL	2021-04-02 18:32:53	308	37.3	3.2	31.8	484
GOL	2021-04-02 18:35:53	308	37.15	3.25	9.8	656
GOL	2021-04-02 18:38:53	308	37.15	3.25	20.4	656
GOL	2021-04-02 18:41:53	308	37.25	3.25	21	664
GOL	2021-04-02 18:44:53	308	37.25	3.25	10.8	652
GOL	2021-04-02 18:47:53	308	37.3	3.3	14	628
GOL	2021-04-02 18:50:53	308	37.3	3.15	11.6	648
GOL	2021-04-02 18:53:53	308	37.3	3.25	7.6	656
GOL	2021-04-02 18:56:53	308	37.35	3.3	16	660
GOL	2021-04-02 18:59:53	308	37.35	3.25	5	652
GOL	2021-04-02 19:02:53	308	37.35	3.2	9.2	648
GOL	2021-04-02 19:05:53	308	37.35	3.3	24	624
GOL	2021-04-02 19:08:54	308	37.35	3.2	6.2	624
GOL	2021-04-02 19:17:54	308	37.25	3.3	3	604
GOL	2021-04-02 19:26:54	308	37.25	3.25	30	620
GOL	2021-04-02 19:29:54	308	37.25	3.35	2.4	636
GOL	2021-04-02 19:32:54	308	37.3	3.3	18	604
GOL	2021-04-02 19:35:54	308	37.05	3.25	15.8	308
GOL	2021-04-02 19:38:54	308	36.8	3.3	25.2	556
GOL	2021-04-02 19:44:54	308	36.95	3.25	27.4	588
GOL	2021-04-02 19:50:54	308	37	3.15	29.4	648
GOL	2021-04-02 19:59:54	308	37.2	2.55	7.4	640
GOL	2021-04-02 20:05:54	308	37.25	2.35	2.2	592
GOL	2021-04-02 20:08:54	308	37.3	2.7	1.4	636
GOL	2021-04-02 20:11:54	308	37.3	2.3	17.4	568
GOL	2021-04-02 20:14:54	308	37.35	2.7	2.2	660
GOL	2021-04-02 20:23:55	308	37.4	2.6	13.4	648
GOL	2021-04-02 20:35:55	308	37.4	2.6	2.4	616
GOL	2021-04-02 20:41:55	308	37.35	2.05	2.2	500
GOL	2021-04-02 20:44:55	308	37.35	2.25	3	564
GOL	2021-04-02 20:47:55	308	37.35	2.7	2	648
GOL	2021-04-02 20:53:55	308	37.35	2.75	10.2	636
GOL	2021-04-02 20:59:55	308	37.2	3.25	28.6	608
GOL	2021-04-02 21:02:55	308	37.2	3.2	22	624
GOL	2021-04-02 21:05:55	308	37.25	3.25	6	624
GOL	2021-04-02 21:08:55	308	37.2	3.25	21.8	528
GOL	2021-04-02 21:17:55	308	37.15	3.25	11.8	604
GOL	2021-04-02 21:20:55	308	37.15	3.25	3.4	640
GOL	2021-04-02 21:29:55	308	37.2	3.2	24	628
GOL	2021-04-02 21:35:56	308	37.25	3.2	12.6	636
GOL	2021-04-02 21:41:56	308	37.25	3.25	26.4	580
GOL	2021-04-02 21:44:56	308	37.15	3.25	19	504
GOL	2021-04-02 21:50:56	308	37.15	3.3	9.6	604
GOL	2021-04-02 21:59:56	308	36.85	3.2	26.6	616
GOL	2021-04-02 22:02:56	308	36.9	3.2	18.8	624
GOL	2021-04-02 22:05:56	308	37	3.2	24.4	644
GOL	2021-04-02 22:08:56	308	37.05	3.25	9.6	644
GOL	2021-04-02 22:14:56	308	37.15	3.2	33.8	624
GOL	2021-04-02 22:17:56	308	37.15	3.2	13.8	628
GOL	2021-04-02 22:20:56	308	37.2	3.25	16.4	604
GOL	2021-04-02 22:26:56	308	37.15	3.2	22.4	580
GOL	2021-04-02 22:29:56	308	37.05	3.25	29.6	572
GOL	2021-04-02 22:32:56	308	37.05	3.15	7.4	612
GOL	2021-04-02 22:35:56	308	37.1	3.25	16.2	596
GOL	2021-04-02 22:38:56	308	37.1	3.15	11.8	600
GOL	2021-04-02 22:41:56	308	37.1	3.25	10.6	548
GOL	2021-04-02 22:47:57	308	37	3.25	21	572
GOL	2021-04-02 22:50:57	308	36.95	3.25	21.8	584
GOL	2021-04-02 22:53:57	308	36.95	3.25	38	512
GOL	2021-04-02 22:56:57	308	36.95	3.3	6	624
GOL	2021-04-02 22:59:57	308	36.95	3.2	8.4	616
GOL	2021-04-02 23:02:57	308	37	3.2	22.4	600
GOL	2021-04-02 23:05:57	308	37	3.25	19.8	608
GOL	2021-04-02 23:08:57	308	37.05	3.3	5.2	640
GOL	2021-04-02 23:14:57	308	37.05	3.2	9	636
GOL	2021-04-02 23:17:57	308	37.05	3.15	3	604
GOL	2021-04-02 23:20:57	308	37.05	3.2	13.4	636
GOL	2021-04-02 23:23:57	308	37.05	3.25	12	624
GOL	2021-04-02 23:26:57	308	37.05	3.25	39	628
GOL	2021-04-02 23:29:57	308	37.05	3.25	11.2	632
GOL	2021-04-02 23:32:57	308	37.05	3.25	15.4	648
GOL	2021-04-02 23:35:57	308	37.05	3.25	6	616
GOL	2021-04-02 23:41:57	308	37.05	3.2	25.8	400
GOL	2021-04-02 23:44:57	308	36.75	3.25	9	552
GOL	2021-04-02 23:50:57	308	36.85	3.25	25.4	592
GOL	2021-04-02 23:53:57	308	36.85	3.3	38.8	624
GOL	2021-04-02 23:56:57	308	36.95	3.25	13.2	632
GOL	2021-04-02 23:59:57	308	36.95	3.25	14.2	628
GOL	2021-04-03 00:02:58	308	37	3.25	32.2	572
GOL	2021-04-03 00:05:58	308	37	3.2	9.4	632
GOL	2021-04-03 00:11:58	308	37.05	3.25	33.8	608
GOL	2021-04-03 00:14:58	308	37.05	3.25	16.6	616
GOL	2021-04-03 00:17:58	308	37.1	3.25	33.2	596
GOL	2021-04-03 00:20:58	308	37.05	3.25	17.6	628
GOL	2021-04-03 00:23:58	308	36.95	3.2	10.8	492
GOL	2021-04-03 00:26:58	308	36.95	3.25	21.6	640
GOL	2021-04-03 00:29:58	308	36.9	3.25	32.4	620
GOL	2021-04-03 00:38:58	308	37	3.2	13.6	648
GOL	2021-04-03 00:44:58	308	37.05	3.2	26.8	640
GOL	2021-04-03 00:47:58	308	37.05	3.25	15.6	588
GOL	2021-04-03 00:50:58	308	37	3.25	23.2	612
GOL	2021-04-03 00:56:58	308	37.05	3.25	29.6	640
GOL	2021-04-03 01:02:58	308	37.1	3.25	11.2	652
GOL	2021-04-03 01:08:58	308	37.1	3.2	18	624
GOL	2021-04-03 01:11:58	308	37.1	3.25	33.6	616
GOL	2021-04-03 01:14:59	308	37.05	3.35	16	636
GOL	2021-04-03 01:17:59	308	37.05	3.25	35.6	528
GOL	2021-04-03 01:20:59	308	37	3.15	28	660
GOL	2021-04-03 01:23:59	308	37	3.3	13.6	640
GOL	2021-04-03 01:26:59	308	37.05	3.25	8.2	628
GOL	2021-04-03 01:29:59	308	37.05	3.2	3.6	612
GOL	2021-04-03 01:32:59	308	37	3.3	11	624
GOL	2021-04-03 01:35:59	308	37	3.3	15	652
GOL	2021-04-03 01:38:59	308	37.05	3.25	13	664
GOL	2021-04-03 01:44:59	308	37.05	3.3	18	652
GOL	2021-04-03 01:47:59	308	37.1	3.25	5.6	632
GOL	2021-04-03 01:50:59	308	37.1	3.25	14.4	640
GOL	2021-04-03 01:53:59	308	37.05	3.2	40	348
GOL	2021-04-03 01:56:59	308	36.75	3.25	20.4	588
GOL	2021-04-03 01:59:59	308	36.75	3.4	30	604
GOL	2021-04-03 02:02:59	308	36.85	4	4.8	656
GOL	2021-04-03 02:11:59	308	37.05	4.2	2.4	644
GOL	2021-04-03 02:14:59	308	37.1	4.05	8.4	672
GOL	2021-04-03 02:20:59	308	37.15	4.35	2.8	576
GOL	2021-04-03 02:23:59	308	37.15	4.3	1.6	584
GOL	2021-04-03 02:26:59	308	37.15	4.4	6	584
GOL	2021-04-03 02:30:00	308	37.15	4.2	9.2	624
GOL	2021-04-03 02:33:00	308	37.15	3.8	2	680
GOL	2021-04-03 02:36:00	308	37.2	4.3	14.8	600
GOL	2021-04-03 02:39:00	308	37.15	3.4	16.6	460
GOL	2021-04-03 02:45:00	308	36.9	3.35	7	592
GOL	2021-04-03 02:48:00	308	36.95	3.15	18.2	616
GOL	2021-04-03 02:51:00	308	36.95	3.3	12.2	620
GOL	2021-04-03 02:54:00	308	37	3.15	2	652
GOL	2021-04-03 02:57:00	308	37.05	3.35	32.6	624
GOL	2021-04-03 03:00:00	308	37.05	3.25	2.2	644
GOL	2021-04-03 03:03:00	308	37.05	3.25	6	656
GOL	2021-04-03 03:06:00	308	37.1	3.3	8.2	612
GOL	2021-04-03 03:09:00	308	37.1	3.25	19.2	648
GOL	2021-04-03 03:12:00	308	37.15	3.3	1.6	660
GOL	2021-04-03 03:15:00	308	37.1	3.25	2.2	632
GOL	2021-04-03 03:18:00	308	37.1	3.25	2	636
GOL	2021-04-03 03:21:00	308	37.1	3.3	2.2	660
GOL	2021-04-03 03:24:00	308	37.1	3.2	32.8	624
GOL	2021-04-03 03:27:00	308	37.1	3.3	27.4	652
GOL	2021-04-03 03:30:00	308	37.1	3.3	19.4	604
GOL	2021-04-03 03:33:00	308	37.1	3.25	28	584
GOL	2021-04-03 03:36:00	308	37.05	3.25	15	632
GOL	2021-04-03 03:54:01	308	37.15	3.25	10	624
GOL	2021-04-03 03:57:01	308	37.05	3.25	35.2	276
GOL	2021-04-03 04:00:01	308	36.65	3.2	34.4	464
GOL	2021-04-03 04:03:01	308	36.55	3.2	19.8	560
GOL	2021-04-03 04:12:01	308	36.85	3.2	31	660
GOL	2021-04-03 04:15:01	308	36.9	3.25	14	672
GOL	2021-04-03 04:18:01	308	36.95	3.3	6.2	624
GOL	2021-04-03 04:21:01	308	36.95	3.15	22.2	656
GOL	2021-04-03 04:24:01	308	36.95	3.25	22.2	652
GOL	2021-04-03 04:27:01	308	37	3.25	7.6	644
GOL	2021-04-03 04:30:01	308	37.05	3.35	4.4	640
GOL	2021-04-03 04:36:01	308	37	3.2	10.6	644
GOL	2021-04-03 04:51:01	308	37.05	3.25	13	632
GOL	2021-04-03 04:54:01	308	37.05	3.25	11	616
GOL	2021-04-03 04:57:02	308	37.05	3.25	19.2	632
GOL	2021-04-03 05:03:02	308	37.05	3.25	14.4	612
GOL	2021-04-03 05:06:02	308	37.05	3.2	36.8	600
GOL	2021-04-03 05:09:02	308	37	3.15	12.4	620
GOL	2021-04-03 05:12:02	308	37	3.2	22.4	596
GOL	2021-04-03 05:15:02	308	37	3.25	4	624
GOL	2021-04-03 05:18:02	308	37	3.25	21.2	628
GOL	2021-04-03 05:21:02	308	37.05	3.25	27.8	600
GOL	2021-04-03 05:24:02	308	37.05	3.25	13.6	604
GOL	2021-04-03 05:27:02	308	37.05	3.25	11.6	596
GOL	2021-04-03 05:30:02	308	37.05	3.25	37	584
GOL	2021-04-03 05:33:02	308	37.05	3.2	6.4	620
GOL	2021-04-03 05:36:02	308	37.05	3.2	32	600
GOL	2021-04-03 05:39:02	308	37.05	3.25	28.4	588
GOL	2021-04-03 05:42:02	308	37	3.25	10.6	608
GOL	2021-04-03 05:45:02	308	37	3.25	18.8	592
GOL	2021-04-03 05:48:02	308	37.05	3.25	15.6	572
GOL	2021-04-03 05:51:02	308	36.95	3.25	38.8	268
GOL	2021-04-03 05:57:02	308	36.65	3.2	24.6	556
GOL	2021-04-03 06:00:02	308	36.7	3.2	36.6	612
GOL	2021-04-03 06:03:02	308	36.8	3.2	9.6	624
GOL	2021-04-03 06:06:02	308	36.9	3.2	4.4	636
GOL	2021-04-03 06:09:03	308	36.95	3.2	3	636
GOL	2021-04-03 06:12:03	308	37	3.25	37.8	608
GOL	2021-04-03 06:15:03	308	37.05	3.3	23	620
GOL	2021-04-03 06:18:03	308	37.05	3.25	38.4	596
GOL	2021-04-03 06:27:03	308	37.05	3.25	21	616
GOL	2021-04-03 06:33:03	308	37.1	3.3	8	652
GOL	2021-04-03 06:42:03	308	37.15	3.25	38.8	624
GOL	2021-04-03 06:45:03	308	37.15	3.2	7	648
GOL	2021-04-03 06:48:03	308	37.15	3.25	8.6	640
GOL	2021-04-03 06:51:03	308	37.1	3.3	17.6	636
GOL	2021-04-03 06:54:03	308	37.1	3.25	21.4	632
GOL	2021-04-03 06:57:03	308	37.1	3.3	12.2	652
GOL	2021-04-03 07:00:03	308	37.05	3.25	13.8	620
GOL	2021-04-03 07:03:03	308	37.05	3.15	3	616
GOL	2021-04-03 07:06:03	308	37	3.2	20.8	600
GOL	2021-04-03 07:09:03	308	36.9	3.25	30	508
GOL	2021-04-03 07:12:03	308	36.85	3.3	7.4	644
GOL	2021-04-03 07:18:03	308	36.95	3.25	24.4	616
GOL	2021-04-03 07:24:04	308	37	3.25	10.8	600
GOL	2021-04-03 07:27:04	308	37	3.25	18	624
GOL	2021-04-03 07:33:04	308	37.05	3.25	29.8	636
GOL	2021-04-03 07:45:04	308	37.05	3.2	19	612
GOL	2021-04-03 07:48:04	308	37	3.2	27.6	628
GOL	2021-04-03 07:51:04	308	37	3.25	13	620
GOL	2021-04-03 07:54:04	308	37	3.2	18.8	616
GOL	2021-04-03 07:57:04	308	36.95	3.3	12.8	596
GOL	2021-04-03 08:00:04	308	36.95	3.25	21.2	600
GOL	2021-04-03 08:03:04	308	36.9	3.3	25.4	588
GOL	2021-04-03 08:06:04	308	36.9	3.2	7.6	628
GOL	2021-04-03 08:12:04	308	36.95	3.25	26.8	648
GOL	2021-04-03 08:15:04	308	37	3.2	29.4	556
GOL	2021-04-03 08:18:04	308	36.95	3.15	15.8	620
GOL	2021-04-03 08:21:04	308	36.95	3.25	29.6	616
GOL	2021-04-03 08:24:04	308	36.95	3.25	3.6	652
GOL	2021-04-03 08:27:04	308	36.95	3.25	32	652
GOL	2021-04-03 08:33:04	308	37.05	3.25	17.8	628
GOL	2021-04-03 08:39:05	308	37.05	3.25	23	616
GOL	2021-04-03 08:42:05	308	37	3.25	19.2	628
GOL	2021-04-03 08:48:05	308	36.95	3.25	15.8	616
GOL	2021-04-03 08:51:05	308	36.95	3.25	10	636
GOL	2021-04-03 08:54:05	308	36.95	3.25	24.6	648
GOL	2021-04-03 09:06:05	308	36.9	3.25	37	596
GOL	2021-04-03 09:09:05	308	36.85	3.25	22	644
GOL	2021-04-03 09:12:05	308	36.85	3.25	31.8	628
GOL	2021-04-03 09:15:05	308	36.9	3.35	14	664
GOL	2021-04-03 09:18:05	308	36.95	3.15	19	668
GOL	2021-04-03 09:21:05	308	36.95	3.2	9.4	644
GOL	2021-04-03 09:24:05	308	36.95	3.25	18	516
GOL	2021-04-03 09:27:05	308	36.85	3.35	28.8	628
GOL	2021-04-03 09:30:05	308	36.85	3.35	1.6	616
GOL	2021-04-03 09:33:05	308	36.85	3.15	24	620
GOL	2021-04-03 09:39:05	308	36.9	3.2	12.4	636
GOL	2021-04-03 09:42:05	308	36.9	3.4	4	608
GOL	2021-04-03 09:48:06	308	36.95	3.35	1.6	616
GOL	2021-04-03 10:03:06	308	36.9	3.3	2.6	600
GOL	2021-04-03 10:15:06	308	36.5	3.3	10.2	568
GOL	2021-04-03 10:21:06	308	36.6	3.25	42.4	576
GOL	2021-04-03 10:24:06	308	36.65	3.25	28.8	612
GOL	2021-04-03 10:27:06	308	36.65	3.25	9.6	624
GOL	2021-04-03 10:30:06	308	36.7	3.2	7.6	608
GOL	2021-04-03 10:36:06	308	36.8	3.25	26.4	612
GOL	2021-04-03 10:39:06	308	36.8	3.2	12.8	620
GOL	2021-04-03 10:42:06	308	36.85	3.2	4.6	612
GOL	2021-04-03 10:45:06	308	36.85	3.25	14.8	616
GOL	2021-04-03 10:48:06	308	36.85	2.6	2	640
GOL	2021-04-03 10:51:06	308	36.9	2.45	14.2	600
GOL	2021-04-03 10:54:06	308	36.95	2.2	2	508
GOL	2021-04-03 10:57:06	308	37	2.2	8.6	468
GOL	2021-04-03 11:00:06	308	36.95	2.6	2.2	596
GOL	2021-04-03 11:03:07	308	36.9	2.55	1.4	620
GOL	2021-04-03 11:06:07	308	36.95	2.4	1.4	572
GOL	2021-04-03 11:09:07	308	36.95	2.2	2	508
GOL	2021-04-03 11:12:07	308	36.95	3.15	16	452
GOL	2021-04-03 11:15:07	308	36.8	3.3	5.8	572
GOL	2021-04-03 11:18:07	308	36.75	3.25	25	576
GOL	2021-04-03 11:48:07	308	37	3.25	32	596
GOL	2021-04-03 11:51:07	308	36.95	3.25	33	600
GOL	2021-04-03 12:03:07	308	36.85	3.25	6.6	624
GOL	2021-04-03 12:06:07	308	36.85	3.25	7.8	616
GOL	2021-04-03 12:09:07	308	36.85	3.25	7.2	640
GOL	2021-04-03 12:27:08	308	36.75	3.2	10.4	600
GOL	2021-04-03 12:30:08	308	36.75	3.2	8.6	624
GOL	2021-04-03 12:33:08	308	36.75	3.2	18.2	624
GOL	2021-04-03 12:36:08	308	36.85	3.3	2.8	632
GOL	2021-04-03 12:48:08	308	36.9	3.25	22	596
GOL	2021-04-03 12:51:08	308	36.9	3.2	14	632
GOL	2021-04-03 12:57:08	308	36.9	3.25	19.4	644
GOL	2021-04-03 13:03:08	308	37	3.25	10.4	656
GOL	2021-04-03 13:15:08	308	37.1	3.2	26.6	596
GOL	2021-04-03 13:18:08	308	37.05	3.25	33	596
GOL	2021-04-03 13:21:08	308	37.05	3.25	21.2	608
GOL	2021-04-03 13:24:08	308	37	3.25	21.6	612
GOL	2021-04-03 13:27:09	308	37	3.25	10.8	596
GOL	2021-04-03 13:30:09	308	37	3.25	23	604
GOL	2021-04-03 13:33:09	308	36.95	3.25	39.4	528
GOL	2021-04-03 13:36:09	308	36.9	3.25	11.6	620
GOL	2021-04-03 13:39:09	308	36.9	3.25	37.8	576
GOL	2021-04-03 13:42:09	308	36.85	3.2	30.8	636
GOL	2021-04-03 13:45:09	308	36.9	3.25	21.6	628
GOL	2021-04-03 13:48:09	308	36.9	3.25	39.8	572
GOL	2021-04-03 13:51:09	308	36.9	3.25	14	596
GOL	2021-04-03 13:54:09	308	36.9	3.2	11.6	588
GOL	2021-04-03 13:57:09	308	36.9	3.2	22.8	624
GOL	2021-04-03 14:00:09	308	36.95	3.25	15.6	612
GOL	2021-04-03 14:03:09	308	36.9	3.25	12.2	500
GOL	2021-04-03 14:06:09	308	36.85	3.2	18.4	596
GOL	2021-04-03 14:09:09	308	36.9	3.3	13.8	612
GOL	2021-04-03 14:12:09	308	36.95	3.2	35.8	584
GOL	2021-04-03 14:15:09	308	36.95	3.25	6.6	624
GOL	2021-04-03 14:18:09	308	36.95	3.2	5.8	644
GOL	2021-04-03 14:21:09	308	37.05	3.25	5.8	620
GOL	2021-04-03 14:24:09	308	36.9	3.25	36.6	328
GOL	2021-04-03 14:27:09	308	36.8	3.2	6.8	604
GOL	2021-04-03 14:30:09	308	36.8	3.2	26.6	556
GOL	2021-04-03 14:33:09	308	36.85	3.25	36.8	588
GOL	2021-04-03 14:42:10	308	36.95	3.2	32.6	640
GOL	2021-04-03 14:48:10	308	36.95	3.25	20.2	652
GOL	2021-04-03 14:51:10	308	37	3.2	7.4	656
GOL	2021-04-03 14:54:10	308	37.05	3.25	10	628
GOL	2021-04-03 14:57:10	308	37.05	3.25	23.6	628
GOL	2021-04-03 15:00:10	308	37.05	3.2	15.4	632
GOL	2021-04-03 15:03:10	308	37.1	3.25	20.2	636
GOL	2021-04-03 15:06:10	308	37.1	3.2	25.8	620
GOL	2021-04-03 15:12:10	308	37.15	3.25	31.4	616
GOL	2021-04-03 15:18:10	308	37.1	3.25	17.6	648
GOL	2021-04-03 15:21:10	308	37.15	3.2	14.8	632
GOL	2021-04-03 15:36:10	308	37.15	3.1	2.4	620
GOL	2021-04-03 15:39:10	308	37.15	3.15	14.4	632
GOL	2021-04-03 15:45:10	308	37	3.25	28	260
GOL	2021-04-03 15:48:10	308	36.7	3.25	12	592
GOL	2021-04-03 15:51:10	308	36.75	3.25	5.6	640
GOL	2021-04-03 16:00:11	308	37	3.2	23.2	600
GOL	2021-04-03 16:06:11	308	37.05	3.15	9	644
GOL	2021-04-03 16:09:11	308	37.15	3.25	11.2	620
GOL	2021-04-03 16:15:11	308	37.2	3.25	19.8	640
GOL	2021-04-03 16:18:11	308	37.2	3.3	29.2	612
GOL	2021-04-03 16:21:11	308	37.2	3.25	3.8	640
GOL	2021-04-03 16:24:11	308	37.2	3.25	25.2	616
GOL	2021-04-03 16:36:11	308	37.1	3.2	20	620
GOL	2021-04-03 16:39:11	308	37.1	3.3	28	636
GOL	2021-04-03 16:51:11	308	37.2	3.25	27.4	568
GOL	2021-04-03 16:54:11	308	37.15	3.25	15.8	616
GOL	2021-04-03 16:57:11	308	37.1	3.25	25.2	624
GOL	2021-04-03 17:00:11	308	37.15	3.25	30.6	632
GOL	2021-04-03 17:03:11	308	37.15	3.25	11	576
GOL	2021-04-03 17:06:11	308	37.1	3.25	8.6	620
GOL	2021-04-03 17:09:12	308	37.15	3.25	18.8	640
GOL	2021-04-03 17:15:12	308	37.15	3.2	28	620
GOL	2021-04-03 17:18:12	308	37.15	3.25	8.4	616
GOL	2021-04-03 17:21:12	308	37.15	3.3	11.4	628
GOL	2021-04-03 17:24:12	308	37.15	3.2	8.4	596
GOL	2021-04-03 17:27:12	308	37.15	3.2	26.6	596
GOL	2021-04-03 17:30:12	308	37.15	3.25	27.6	612
GOL	2021-04-03 17:33:12	308	37.1	3.25	29.6	624
GOL	2021-04-03 17:39:12	308	37.15	3.2	12.8	604
GOL	2021-04-03 17:42:12	308	37.15	3.2	35.4	496
GOL	2021-04-03 17:48:12	308	37.05	3.25	22	632
GOL	2021-04-03 17:51:12	308	37.1	3.3	8.8	636
GOL	2021-04-03 17:54:12	308	37.15	3.25	20.2	560
GOL	2021-04-03 17:57:12	308	37.15	3.2	11	632
GOL	2021-04-03 18:06:12	308	37.25	3.25	14.4	612
GOL	2021-04-03 18:12:12	308	37.25	3.25	4.8	616
GOL	2021-04-03 18:15:12	308	37.25	3.2	26.6	600
GOL	2021-04-03 18:18:12	308	37.25	3.3	2.4	612
GOL	2021-04-03 18:21:13	308	37.25	3.25	24.6	624
GOL	2021-04-03 18:24:13	308	37.25	3.25	35.8	588
GOL	2021-04-03 18:27:13	308	37.25	3.25	13	608
GOL	2021-04-03 18:30:13	308	37.25	3.2	3	624
GOL	2021-04-03 18:33:13	308	37.25	3.3	9	632
GOL	2021-04-03 18:36:13	308	37.25	3.3	8.8	612
GOL	2021-04-03 18:39:13	308	37.3	3.2	24.6	620
GOL	2021-04-03 18:42:13	308	37.3	3.25	24.2	396
GOL	2021-04-03 18:48:13	308	36.95	3.25	25.2	624
GOL	2021-04-03 18:51:13	308	37.05	3.2	13.6	600
GOL	2021-04-03 18:54:13	308	37.1	3.25	19.8	648
GOL	2021-04-03 18:57:13	308	37.15	3.2	37.8	640
GOL	2021-04-03 19:00:13	308	37.2	3.25	22.6	600
GOL	2021-04-03 19:03:13	308	37.2	3.25	12.2	644
GOL	2021-04-03 19:06:13	308	37.25	3.2	32.4	616
GOL	2021-04-03 19:09:13	308	37.25	3.2	29.4	648
GOL	2021-04-03 19:12:13	308	37.3	3.2	35.4	652
GOL	2021-04-03 19:21:13	308	37.35	3.25	34.2	520
GOL	2021-04-03 19:24:13	308	37.3	3.2	21.2	608
GOL	2021-04-03 19:30:13	308	37.25	3.25	4.2	640
GOL	2021-04-03 19:33:14	308	37.3	3.15	5.4	624
GOL	2021-04-03 19:36:14	308	37.25	3.25	25.8	564
GOL	2021-04-03 19:39:14	308	37.2	3.25	36.8	580
GOL	2021-04-03 19:42:14	308	37.15	3.25	2.2	616
GOL	2021-04-03 19:45:14	308	37.15	3.3	41	588
GOL	2021-04-03 19:48:14	308	37.15	3.25	31	584
GOL	2021-04-03 19:51:14	308	37.15	3.3	7.6	624
GOL	2021-04-03 19:54:14	308	37.15	3.3	4	636
GOL	2021-04-03 19:57:14	308	37.1	3.25	37	332
GOL	2021-04-03 20:00:14	308	36.95	3.25	17	596
GOL	2021-04-03 20:03:14	308	36.95	3.3	14	576
GOL	2021-04-03 20:12:14	308	37.1	3.2	5.6	640
GOL	2021-04-03 20:15:14	308	37.15	3.25	20.2	616
GOL	2021-04-03 20:21:14	308	37.25	3.2	22.2	608
GOL	2021-04-03 20:24:14	308	37.25	3.25	23	636
GOL	2021-04-03 20:27:14	308	37.25	3.25	14.4	612
GOL	2021-04-03 20:30:14	308	37.25	3.2	9.6	628
GOL	2021-04-03 20:36:14	308	37.3	3.25	36.6	624
GOL	2021-04-03 20:39:14	308	37.3	3.25	10.2	620
GOL	2021-04-03 20:42:14	308	37.25	3.2	28.2	484
GOL	2021-04-03 20:45:14	308	37.2	3.2	33.2	628
GOL	2021-04-03 20:48:15	308	37.2	3.25	19.2	580
GOL	2021-04-03 20:51:15	308	37.2	3.3	7.4	608
GOL	2021-04-03 20:54:15	308	37.25	3.2	14.6	592
GOL	2021-04-03 20:57:15	308	37.25	3.35	4.2	628
GOL	2021-04-03 21:00:15	308	37.25	3.15	13.4	584
GOL	2021-04-03 21:03:15	308	37.2	3.3	13.2	616
GOL	2021-04-03 21:06:15	308	37.2	3.2	7.2	584
GOL	2021-04-03 21:09:15	308	37.25	3.25	8	588
GOL	2021-04-03 21:12:15	308	37.2	3.1	6.4	620
GOL	2021-04-03 21:15:15	308	37.2	3.15	11.2	620
GOL	2021-04-03 21:18:15	308	37.25	3.25	40.6	584
GOL	2021-04-03 21:21:15	308	37.25	3.35	2.2	632
GOL	2021-04-03 21:24:15	308	37.2	3.25	9	596
GOL	2021-04-03 21:27:15	308	37.2	3.25	19.6	620
GOL	2021-04-03 21:30:15	308	37.25	3.2	3.6	600
GOL	2021-04-03 21:33:15	308	37.2	3.25	2	628
GOL	2021-04-03 21:36:15	308	37.2	3.25	5.8	588
GOL	2021-04-03 21:39:15	308	37.2	3.25	36.8	504
GOL	2021-04-03 21:42:15	308	37.15	3.3	27	592
GOL	2021-04-03 21:45:15	308	37.15	3.25	19.6	596
GOL	2021-04-03 21:48:15	308	37.15	3.2	40.6	508
GOL	2021-04-03 21:51:15	308	37	3.25	37.4	416
GOL	2021-04-03 21:54:15	308	36.95	3.25	34.8	624
GOL	2021-04-03 21:57:15	308	37	3.2	12	632
GOL	2021-04-03 22:00:16	308	37.1	3.2	24.8	632
GOL	2021-04-03 22:03:16	308	37.15	3.25	11.4	612
GOL	2021-04-03 22:06:16	308	37.15	3.25	12.4	644
GOL	2021-04-03 22:15:16	308	37.25	3.2	20.8	624
GOL	2021-04-03 22:18:16	308	37.25	3.25	20.6	652
GOL	2021-04-03 22:21:16	308	37.3	3.25	13.6	644
GOL	2021-04-03 22:24:16	308	37.3	3.2	12.8	644
GOL	2021-04-03 22:27:16	308	37.35	3.25	11.6	636
GOL	2021-04-03 22:30:16	308	37.3	3.2	38	496
GOL	2021-04-03 22:33:16	308	37.25	3.2	13.2	620
GOL	2021-04-03 22:36:16	308	37.25	3.2	12.8	608
GOL	2021-04-03 22:39:16	308	37.25	3.3	14.6	584
GOL	2021-04-03 22:45:16	308	37.2	3.25	33.6	564
GOL	2021-04-03 22:48:16	308	37.15	3.3	13.2	620
GOL	2021-04-03 22:51:16	308	37.15	3.2	21.2	612
GOL	2021-04-03 22:54:16	308	37.15	3.3	24.8	596
GOL	2021-04-03 22:57:16	308	37.15	3.25	27.6	600
GOL	2021-04-03 23:00:16	308	37.15	3.15	4.4	616
GOL	2021-04-03 23:03:16	308	37.2	3.3	5.2	620
GOL	2021-04-03 23:06:16	308	37.2	3.2	8.2	612
GOL	2021-04-03 23:12:16	308	37.15	3.2	9.4	604
GOL	2021-04-03 23:15:17	308	37.15	3.25	5.2	584
GOL	2021-04-03 23:18:17	308	37.15	2.7	24.6	600
GOL	2021-04-03 23:21:17	308	37.2	2.45	5.2	564
GOL	2021-04-03 23:24:17	308	37.25	2.55	2	612
GOL	2021-04-03 23:27:17	308	37.3	2.45	2.4	588
GOL	2021-04-03 23:30:17	308	37.35	2.55	2.2	608
GOL	2021-04-03 23:33:17	308	37.35	2	2	468
GOL	2021-04-03 23:36:17	308	37.4	2.1	2.8	504
GOL	2021-04-03 23:39:17	308	37.4	2.6	2	632
GOL	2021-04-03 23:42:17	308	37.35	2.6	2.6	636
GOL	2021-04-03 23:45:17	308	37.4	2.05	4.4	484
GOL	2021-04-03 23:48:17	308	37.4	2	2.6	472
GOL	2021-04-03 23:51:17	308	37.45	2.4	3	568
GOL	2021-04-03 23:54:17	308	37.45	2.65	2.8	612
GOL	2021-04-03 23:57:17	308	37.4	2.35	2.2	552
GOL	2021-04-04 00:00:17	308	37.45	1.95	2.4	468
GOL	2021-04-04 00:03:17	308	37.35	2.35	5.4	532
GOL	2021-04-04 00:06:17	308	37.25	2.5	2	604
GOL	2021-04-04 00:09:17	308	37.35	2.3	2	572
GOL	2021-04-04 00:12:17	308	37.35	2.6	3	648
GOL	2021-04-04 00:15:17	308	37.4	2.75	37.2	416
GOL	2021-04-04 00:18:17	308	37.1	3.25	0	300
GOL	2021-04-04 00:21:17	308	36.95	3.25	12.4	608
GOL	2021-04-04 00:24:17	308	37.05	3.2	23.4	620
GOL	2021-04-04 00:27:18	308	37.1	3.2	23.2	632
GOL	2021-04-04 00:30:18	308	37.15	3.2	38.6	612
GOL	2021-04-04 00:36:18	308	37.25	3.25	8.8	628
GOL	2021-04-04 00:42:18	308	37.3	3.25	8	632
GOL	2021-04-04 00:45:18	308	37.3	3.25	4.6	616
GOL	2021-04-04 00:54:18	308	37.3	3.25	38	584
GOL	2021-04-04 00:57:18	308	37.25	3.25	20	600
GOL	2021-04-04 01:00:18	308	37.25	3.25	11	600
GOL	2021-04-04 01:03:18	308	37.25	3.3	21.4	604
GOL	2021-04-04 01:06:18	308	37.25	3.3	20.4	612
GOL	2021-04-04 01:09:18	308	37.25	3.3	31	612
GOL	2021-04-04 01:12:18	308	37.25	3.2	30.8	576
GOL	2021-04-04 01:15:18	308	37.2	3.15	22	604
GOL	2021-04-04 01:18:18	308	37.2	3.3	27.4	572
GOL	2021-04-04 01:21:18	308	37.2	3.3	19.8	616
GOL	2021-04-04 01:24:18	308	37.2	3.35	9.2	596
GOL	2021-04-04 01:27:18	308	37.15	3.3	6.8	576
GOL	2021-04-04 01:30:18	308	37.15	3.25	16.6	608
GOL	2021-04-04 01:33:18	308	37.15	3.25	14.2	608
GOL	2021-04-04 01:36:18	308	37.15	3.25	27	492
GOL	2021-04-04 01:39:19	308	37.05	3.2	18	640
GOL	2021-04-04 01:42:19	308	37.1	3.2	8.6	636
GOL	2021-04-04 01:45:19	308	37.15	3.25	6	596
GOL	2021-04-04 01:48:19	308	37.15	3.25	35.8	608
GOL	2021-04-04 01:51:19	308	37.15	3.25	15.8	604
GOL	2021-04-04 01:54:19	308	37.1	3.3	14	624
GOL	2021-04-04 01:57:19	308	37.15	3.25	22.4	616
GOL	2021-04-04 02:00:19	308	37.15	3.25	16.6	632
GOL	2021-04-04 02:03:19	308	37.15	3.2	13.4	588
GOL	2021-04-04 02:06:19	308	37.15	3.25	28.8	580
GOL	2021-04-04 02:09:19	308	37.1	3.3	20	612
GOL	2021-04-04 02:12:19	308	37.1	3.25	4.6	612
GOL	2021-04-04 02:15:19	308	37.15	3.25	21	612
GOL	2021-04-04 02:18:19	308	37.15	3.25	15.8	620
GOL	2021-04-04 02:21:19	308	37.15	3.3	12.6	632
GOL	2021-04-04 02:24:19	308	37.15	3.3	8.6	592
GOL	2021-04-04 02:27:19	308	37.15	3.3	22	604
GOL	2021-04-04 02:30:19	308	37.1	3.2	9.2	576
GOL	2021-04-04 02:33:19	308	37.1	3.25	26.4	568
GOL	2021-04-04 02:36:19	308	37.05	3.25	19	612
GOL	2021-04-04 02:39:19	308	37.1	3.25	21	608
GOL	2021-04-04 02:42:19	308	37.1	3.25	15.6	624
GOL	2021-04-04 02:45:19	308	37.15	3.2	3	588
GOL	2021-04-04 02:48:19	308	37.15	3.25	13	624
GOL	2021-04-04 02:51:19	308	37.15	3.4	24	588
GOL	2021-04-04 02:54:20	308	37.15	4.1	3.6	620
GOL	2021-04-04 02:57:20	308	37.25	4.05	14.8	600
GOL	2021-04-04 03:00:20	308	37.25	4.05	2.4	604
GOL	2021-04-04 03:03:20	308	37.3	3.9	25.6	544
GOL	2021-04-04 03:06:20	308	37.05	3.25	21.2	196
GOL	2021-04-04 03:09:20	308	36.8	3.3	5.6	628
GOL	2021-04-04 03:12:20	308	36.85	3.25	15.4	612
GOL	2021-04-04 03:27:20	308	37.2	3.25	11	600
GOL	2021-04-04 03:30:20	308	37.2	3.25	25.4	632
GOL	2021-04-04 03:33:20	308	37.25	3.25	41.2	620
GOL	2021-04-04 03:36:20	308	37.25	3.25	9.8	608
GOL	2021-04-04 03:39:20	308	37.15	3.25	14.6	608
GOL	2021-04-04 03:48:20	308	37.15	3.2	11.2	548
GOL	2021-04-04 03:51:20	308	37.15	3.15	6.8	624
GOL	2021-04-04 03:54:20	308	37.15	3.25	2.2	632
GOL	2021-04-04 03:57:20	308	37.2	3.2	12.2	584
GOL	2021-04-04 04:00:20	308	37.2	3.25	19.4	592
GOL	2021-04-04 04:03:20	308	37.25	3.35	2	632
GOL	2021-04-04 04:06:20	308	37.25	3.2	6.6	628
GOL	2021-04-04 04:09:21	308	37.25	3.25	19.2	608
GOL	2021-04-04 04:12:21	308	37.25	3.15	5	624
GOL	2021-04-04 04:15:21	308	37.25	3.25	2.6	624
GOL	2021-04-04 04:18:21	308	37.25	3.15	2.4	628
GOL	2021-04-04 04:21:21	308	37.25	3.3	17.4	600
GOL	2021-04-04 04:24:21	308	37.25	3.25	10.4	600
GOL	2021-04-04 04:27:21	308	37.25	3.25	15	596
GOL	2021-04-04 04:33:21	308	37.25	3.25	25	620
GOL	2021-04-04 04:36:21	308	37.25	3.25	31	612
GOL	2021-04-04 04:39:21	308	37.2	3.25	5.2	620
GOL	2021-04-04 04:42:21	308	37.2	3.25	30.8	604
GOL	2021-04-04 04:45:21	308	37.1	3.25	33.8	292
GOL	2021-04-04 05:21:22	308	37.3	3.2	40.6	620
GOL	2021-04-04 05:24:22	308	37.25	3.25	23.4	552
GOL	2021-04-04 05:27:22	308	37.25	3.25	19.2	620
GOL	2021-04-04 05:30:22	308	37.25	3.25	31.6	600
GOL	2021-04-04 05:33:22	308	37.25	3.3	4.8	620
GOL	2021-04-04 05:36:22	308	37.25	3.25	39	588
GOL	2021-04-04 05:39:22	308	37.25	3.25	3.4	628
GOL	2021-04-04 05:42:22	308	37.25	3.2	15.4	600
GOL	2021-04-04 05:45:22	308	37.25	3.3	15.4	624
GOL	2021-04-04 05:48:22	308	37.25	3.3	6.8	620
GOL	2021-04-04 05:51:22	308	37.25	3.2	19.2	600
GOL	2021-04-04 05:54:22	308	37.25	3.2	21.2	620
GOL	2021-04-04 05:57:22	308	37.25	3.3	8.6	628
GOL	2021-04-04 06:00:22	308	37.25	3.2	24	584
GOL	2021-04-04 06:03:22	308	37.15	3.2	4	624
GOL	2021-04-04 06:06:22	308	37.2	3.25	28.4	632
GOL	2021-04-04 06:09:22	308	37.2	3.25	31.6	604
GOL	2021-04-04 06:12:22	308	37.2	3.2	32.8	620
GOL	2021-04-04 06:15:22	308	37.2	3.2	19	624
GOL	2021-04-04 06:18:22	308	37.2	3.2	16.6	640
GOL	2021-04-04 06:21:22	308	37.25	3.25	5.2	636
GOL	2021-04-04 06:24:22	308	37.2	3.2	15.6	572
GOL	2021-04-04 06:27:22	308	37.15	3.25	6.4	640
GOL	2021-04-04 06:30:22	308	37.2	3.25	17.6	644
GOL	2021-04-04 06:33:23	308	37.25	3.25	16.4	620
GOL	2021-04-04 06:36:23	308	37.25	3.25	31.6	592
GOL	2021-04-04 06:39:23	308	37.25	3.15	34.6	620
GOL	2021-04-04 06:42:23	308	37.2	3.2	37.6	376
GOL	2021-04-04 06:48:23	308	36.95	3.2	29.6	600
GOL	2021-04-04 06:51:23	308	36.95	3.25	30.6	524
GOL	2021-04-04 06:54:23	308	37	3.25	13.6	624
GOL	2021-04-04 06:57:23	308	37.05	3.2	26.2	616
GOL	2021-04-04 07:00:23	308	37.1	3.3	6.6	628
GOL	2021-04-04 07:03:23	308	37.15	3.2	33	576
GOL	2021-04-04 07:06:23	308	37.15	3.25	25	628
GOL	2021-04-04 07:09:23	308	37.15	3.2	11.4	632
GOL	2021-04-04 07:12:23	308	37.2	3.2	23.6	620
GOL	2021-04-04 07:15:23	308	37.2	3.3	12.2	624
GOL	2021-04-04 07:18:23	308	37.2	3.2	22.2	628
GOL	2021-04-04 07:21:23	308	37.25	3.3	17.8	632
GOL	2021-04-04 07:24:23	308	37.25	3.3	4.4	632
GOL	2021-04-04 07:27:23	308	37.25	3.2	24	624
GOL	2021-04-04 07:30:23	308	37.25	3.3	7.6	632
GOL	2021-04-04 07:33:23	308	37.25	3.2	22.6	588
GOL	2021-04-04 07:36:23	308	37.2	3.25	2.2	640
GOL	2021-04-04 07:39:23	308	37.2	3.1	2.8	640
GOL	2021-04-04 07:42:23	308	37.25	3.2	3.6	600
GOL	2021-04-04 07:45:24	308	37.2	3.3	10.4	624
GOL	2021-04-04 07:48:24	308	37.2	3.2	15.6	636
GOL	2021-04-04 07:51:24	308	37.25	3.25	24.8	600
GOL	2021-04-04 07:54:24	308	37.2	3.2	22.8	620
GOL	2021-04-04 07:57:24	308	37.25	3.25	15	628
GOL	2021-04-04 08:00:24	308	37.25	3.15	2.2	640
GOL	2021-04-04 08:06:24	308	37.25	3.25	6	636
GOL	2021-04-04 08:09:24	308	37.25	3.2	25	600
GOL	2021-04-04 08:12:24	308	37.2	3.25	3.6	588
GOL	2021-04-04 08:15:24	308	37.2	3.25	31	604
GOL	2021-04-04 08:18:24	308	37.15	3.25	33.4	516
GOL	2021-04-04 08:21:24	308	37.1	3.3	5.2	652
GOL	2021-04-04 08:24:24	308	37.1	3.25	40.4	648
GOL	2021-04-04 08:27:24	308	37.15	3.15	32.2	628
GOL	2021-04-04 08:30:24	308	37.15	3.2	11	636
GOL	2021-04-04 08:33:24	308	37.15	3.2	6.8	644
GOL	2021-04-04 08:39:24	308	37.2	3.2	14	660
GOL	2021-04-04 08:42:24	308	37.25	3.2	38.4	652
GOL	2021-04-04 08:54:24	308	37.2	3.2	40.6	664
GOL	2021-04-04 09:00:25	308	37.25	3.2	7	656
GOL	2021-04-04 09:06:25	308	37.25	3.2	37	520
GOL	2021-04-04 09:09:25	308	37.15	3.2	17.2	612
GOL	2021-04-04 09:12:25	308	37.15	3.25	39.4	628
GOL	2021-04-04 09:15:25	308	37.15	3.35	10.2	604
GOL	2021-04-04 09:18:25	308	37.15	3.25	37.4	628
GOL	2021-04-04 09:21:25	308	37.15	3.25	28.6	624
GOL	2021-04-04 09:24:25	308	37.15	3.3	24	636
GOL	2021-04-04 09:27:25	308	37.15	3.25	34.4	608
GOL	2021-04-04 09:30:25	308	37.15	3.25	38.8	612
GOL	2021-04-04 09:33:25	308	37.15	3.25	29.8	608
GOL	2021-04-04 09:36:25	308	37.15	3.3	6.6	632
GOL	2021-04-04 09:39:25	308	37.15	3.3	20.2	644
GOL	2021-04-04 09:42:25	308	37.15	3.15	15.8	620
GOL	2021-04-04 09:45:25	308	37.15	3.25	11	592
GOL	2021-04-04 09:48:25	308	37.15	3.2	8	616
GOL	2021-04-04 09:51:25	308	37.15	3.25	15.4	624
GOL	2021-04-04 09:54:25	308	37.15	3.25	17.2	616
GOL	2021-04-04 09:57:25	308	37.15	3.25	21	592
GOL	2021-04-04 10:03:25	308	37.05	3.25	19.2	544
GOL	2021-04-04 10:06:25	308	37.05	3.25	38.2	564
GOL	2021-04-04 10:09:25	308	37	3.25	22	516
GOL	2021-04-04 10:12:26	308	36.95	3.3	5.2	548
GOL	2021-04-04 10:15:26	308	36.95	3.15	10.6	412
GOL	2021-04-04 10:18:26	308	36.7	3.25	40.4	504
GOL	2021-04-04 10:21:26	308	36.65	3.25	5.8	620
GOL	2021-04-04 10:24:26	308	36.8	3.25	18.4	636
GOL	2021-04-04 10:27:26	308	36.9	3.25	11.2	636
GOL	2021-04-04 10:33:26	308	36.95	3.3	13.6	648
GOL	2021-04-04 10:45:26	308	36.95	3.25	33.6	600
GOL	2021-04-04 10:48:26	308	36.9	3.2	29.2	644
GOL	2021-04-04 10:51:26	308	36.95	3.25	19.6	656
GOL	2021-04-04 10:54:26	308	37	3.25	8	652
GOL	2021-04-04 11:03:26	308	37.1	3.25	21.4	616
GOL	2021-04-04 11:06:26	308	37.05	3.25	8	604
GOL	2021-04-04 11:09:26	308	37.05	3.25	4.6	648
GOL	2021-04-04 11:12:26	308	37.05	3.25	21.6	616
GOL	2021-04-04 11:15:26	308	37	3.2	16	392
GOL	2021-04-04 11:18:26	308	36.75	3.25	12.2	556
GOL	2021-04-04 11:21:26	308	36.75	3.25	12.4	544
GOL	2021-04-04 11:24:27	308	36.75	3.15	2.2	548
GOL	2021-04-04 11:27:27	308	36.75	3.25	5	540
GOL	2021-04-04 11:30:27	308	36.7	3.25	11	424
GOL	2021-04-04 11:33:27	308	36.6	3.2	18.8	484
GOL	2021-04-04 11:36:27	308	36.55	3.25	23.6	592
GOL	2021-04-04 11:39:27	308	36.65	3.25	4.6	556
GOL	2021-04-04 11:42:27	308	36.65	3.2	34.2	372
GOL	2021-04-04 11:45:27	308	36.55	3.2	15.8	596
GOL	2021-04-04 11:48:27	308	36.65	3.25	11.4	640
GOL	2021-04-04 11:51:27	308	36.75	3.25	26.4	660
GOL	2021-04-04 11:54:27	308	36.85	3.2	23	660
GOL	2021-04-04 11:57:27	308	36.95	3.25	6	660
GOL	2021-04-04 12:00:27	308	36.95	3.2	28.8	624
GOL	2021-04-04 12:12:27	308	37	3.2	1.4	620
GOL	2021-04-04 12:15:27	308	37	3.25	16	644
GOL	2021-04-04 12:18:27	308	37	3.25	25.4	652
GOL	2021-04-04 12:24:27	308	37	3.3	10.2	648
GOL	2021-04-04 12:39:28	308	37.05	3.2	34.6	524
GOL	2021-04-04 12:42:28	308	36.95	3.3	3.4	644
GOL	2021-04-04 12:45:28	308	37	3.3	15.4	640
GOL	2021-04-04 12:48:28	308	37	3.15	4.4	644
GOL	2021-04-04 12:51:28	308	37.05	3.3	4.4	660
GOL	2021-04-04 12:54:28	308	37.05	3.35	21.6	636
GOL	2021-04-04 12:57:28	308	37.05	3.25	27.6	648
GOL	2021-04-04 13:00:28	308	37.05	3.25	6.6	664
GOL	2021-04-04 13:06:28	308	37.05	3.25	12	640
GOL	2021-04-04 13:09:28	308	37.05	3.3	9.4	660
GOL	2021-04-04 13:18:28	308	37.1	3.2	20	640
GOL	2021-04-04 13:21:28	308	37.1	3.25	31.8	624
GOL	2021-04-04 13:24:28	308	37.05	3.2	38	640
GOL	2021-04-04 13:27:28	308	36.95	3.25	21.8	392
GOL	2021-04-04 13:30:28	308	36.85	3.25	34.4	592
GOL	2021-04-04 13:36:28	308	36.85	3.2	8	640
GOL	2021-04-04 13:39:28	308	36.95	3.25	39.4	616
GOL	2021-04-04 13:45:28	308	37	3.25	8	644
GOL	2021-04-04 13:48:28	308	37	3.25	34.8	596
GOL	2021-04-04 13:54:29	308	37	3.25	30.8	636
GOL	2021-04-04 13:57:29	308	37.05	3.25	27.2	640
GOL	2021-04-04 14:00:29	308	37.05	3.25	16.8	616
GOL	2021-04-04 14:03:29	308	37.1	3.3	6.6	632
GOL	2021-04-04 14:06:29	308	37.1	3.25	6.8	632
GOL	2021-04-04 14:09:29	308	37.15	3.3	6	640
GOL	2021-04-04 14:12:29	308	37.05	3.25	23.2	496
GOL	2021-04-04 14:15:29	308	36.95	3.25	32.2	624
GOL	2021-04-04 14:18:29	308	36.95	3.2	9.4	672
GOL	2021-04-04 14:21:29	308	37	3.25	18.4	660
GOL	2021-04-04 14:24:29	308	37.05	3.25	26.4	512
GOL	2021-04-04 14:27:29	308	36.9	3.2	6.8	628
GOL	2021-04-04 14:30:29	308	36.9	3.25	23.6	628
GOL	2021-04-04 14:33:29	308	36.95	3.25	25.2	640
GOL	2021-04-04 14:36:29	308	37	3.25	26	636
GOL	2021-04-04 14:39:29	308	37.05	3.25	3.8	640
GOL	2021-04-04 14:42:29	308	37.05	3.3	12.8	648
GOL	2021-04-04 14:45:29	308	37.05	3.2	33.2	632
GOL	2021-04-04 14:48:29	308	37.1	3.3	11.4	644
GOL	2021-04-04 14:51:29	308	37.05	3.2	25.4	508
GOL	2021-04-04 14:54:29	308	36.95	3.2	31.6	636
GOL	2021-04-04 15:03:30	308	37.05	3.25	7.6	668
GOL	2021-04-04 15:15:30	308	37.15	3.2	6.4	664
GOL	2021-04-04 15:24:30	308	37.15	3.2	14.8	652
GOL	2021-04-04 15:27:30	308	37.15	3.2	23.2	632
GOL	2021-04-04 15:30:30	308	37.15	3.2	23.8	624
GOL	2021-04-04 15:33:30	308	37.15	3.25	15.6	616
GOL	2021-04-04 15:36:30	308	37.15	3.3	7.6	648
GOL	2021-04-04 15:39:30	308	37.15	3.3	42.2	572
GOL	2021-04-04 15:42:30	308	37.1	3.25	17	636
GOL	2021-04-04 15:48:30	308	37.15	3.25	37.2	624
GOL	2021-04-04 15:51:30	308	37.15	3.25	13.2	640
GOL	2021-04-04 15:54:30	308	37.15	3.25	35.6	620
GOL	2021-04-04 15:57:30	308	37.15	3.3	23.4	648
GOL	2021-04-04 16:00:30	308	37.15	3.2	22.6	640
GOL	2021-04-04 16:03:30	308	37.15	3.3	13.6	632
GOL	2021-04-04 16:06:30	308	37.2	3.2	23.2	640
GOL	2021-04-04 16:09:30	308	37.2	3.25	13.2	648
GOL	2021-04-04 16:12:30	308	37.25	3.25	29.6	644
GOL	2021-04-04 16:15:30	308	37.25	3.25	24.6	652
GOL	2021-04-04 16:18:31	308	37.25	3.25	19.8	648
GOL	2021-04-04 16:21:31	308	37.25	3.3	8.6	656
GOL	2021-04-04 16:24:31	308	37.25	3.25	27.8	648
GOL	2021-04-04 16:27:31	308	37.25	3.25	30	640
GOL	2021-04-04 16:30:31	308	37.25	3.25	26.2	640
GOL	2021-04-04 16:33:31	308	37.25	3.15	31	616
GOL	2021-04-04 16:36:31	308	37.2	3.15	36.2	652
GOL	2021-04-04 16:39:31	308	37.25	3.2	12.8	632
GOL	2021-04-04 16:42:31	308	37.2	3.2	27.6	660
GOL	2021-04-04 16:45:31	308	37.25	3.15	29	648
GOL	2021-04-04 16:48:31	308	37.2	3.2	9.6	644
GOL	2021-04-04 16:51:31	308	37.2	3.2	9.4	644
GOL	2021-04-04 16:54:31	308	37.2	3.2	29.4	628
GOL	2021-04-04 16:57:31	308	37.25	3.25	10.4	624
GOL	2021-04-04 17:00:31	308	37.25	3.2	10.8	632
GOL	2021-04-04 17:03:31	308	37.25	3.15	17	644
GOL	2021-04-04 17:06:31	308	37.25	3.25	5.6	652
GOL	2021-04-04 17:09:31	308	37.25	3.2	32.2	628
GOL	2021-04-04 17:12:31	308	37.25	3.15	8.8	648
GOL	2021-04-04 17:15:31	308	37.25	3.25	23.6	652
GOL	2021-04-04 17:18:31	308	37.25	3.25	34.4	640
GOL	2021-04-04 17:21:31	308	37.25	3.25	18.8	648
GOL	2021-04-04 17:24:31	308	37.25	3.2	12.4	636
GOL	2021-04-04 17:27:31	308	37.25	3.2	17.4	648
GOL	2021-04-04 17:30:32	308	37.25	3.2	30	612
GOL	2021-04-04 17:33:32	308	37.25	3.2	20.8	624
GOL	2021-04-04 17:36:32	308	37.25	3.2	27.2	620
GOL	2021-04-04 17:39:32	308	37.25	3.2	28.4	624
GOL	2021-04-04 17:42:32	308	37.2	3.25	4	640
GOL	2021-04-04 17:45:32	308	37.2	3.25	8	624
GOL	2021-04-04 17:48:32	308	37.2	3.25	26.6	588
GOL	2021-04-04 17:51:32	308	37.15	3.2	17.2	616
GOL	2021-04-04 17:54:32	308	37.15	3.2	22.2	624
GOL	2021-04-04 17:57:32	308	37.15	3.2	21.6	628
GOL	2021-04-04 18:00:32	308	37.15	3.25	33.8	608
GOL	2021-04-04 18:03:32	308	37.15	3.2	7	636
GOL	2021-04-04 18:06:32	308	37.15	3.25	23	640
GOL	2021-04-04 18:09:32	308	37.2	3.2	13.6	652
GOL	2021-04-04 18:12:32	308	37.2	3.2	20.8	616
GOL	2021-04-04 18:15:32	308	37.2	3.2	25.4	580
GOL	2021-04-04 18:18:32	308	37.1	3.25	18.6	528
GOL	2021-04-04 18:21:32	308	37.05	3.25	12.4	616
GOL	2021-04-04 18:24:32	308	37.05	3.2	32.8	648
GOL	2021-04-04 18:27:32	308	37.05	3.2	25.6	360
GOL	2021-04-04 18:30:32	308	36.95	3.2	7	620
GOL	2021-04-04 18:33:32	308	37	3.2	13.8	624
GOL	2021-04-04 18:36:32	308	37.1	3.2	38.8	608
GOL	2021-04-04 18:39:32	308	37.1	3.15	23.8	660
GOL	2021-04-04 18:42:32	308	37.15	3.2	31	660
GOL	2021-04-04 18:45:33	308	37.2	3.15	26.6	668
GOL	2021-04-04 18:48:33	308	37.25	3.2	23.2	672
GOL	2021-04-04 18:51:33	308	37.3	3.2	13.4	672
GOL	2021-04-04 18:54:33	308	37.35	3.2	20	652
GOL	2021-04-04 18:57:33	308	37.4	3.2	24	660
GOL	2021-04-04 19:00:33	308	37.4	3.2	21.6	672
GOL	2021-04-04 19:03:33	308	37.45	3.2	28.6	672
GOL	2021-04-04 19:06:33	308	37.45	3.25	5	668
GOL	2021-04-04 19:09:33	308	37.45	3.2	12.2	672
GOL	2021-04-04 19:12:33	308	37.45	3.2	26.8	668
GOL	2021-04-04 19:15:33	308	37.45	3.2	8.6	672
GOL	2021-04-04 19:18:33	308	37.45	3.2	11.8	672
GOL	2021-04-04 19:21:33	308	37.45	3.2	15.2	676
GOL	2021-04-04 19:24:33	308	37.45	3.2	22.2	648
GOL	2021-04-04 19:27:33	308	37.45	3.2	37	612
GOL	2021-04-04 19:30:33	308	37.45	3.2	4	656
GOL	2021-04-04 19:33:33	308	37.45	3.25	10.4	656
GOL	2021-04-04 19:36:33	308	37.45	3.25	27.4	664
GOL	2021-04-04 19:39:33	308	37.45	3.25	11	632
GOL	2021-04-04 19:42:33	308	37.4	3.15	21.4	632
GOL	2021-04-04 19:45:33	308	37.35	3.35	14	668
GOL	2021-04-04 19:48:33	308	37.35	3.25	2	668
GOL	2021-04-04 19:51:33	308	37.35	3.2	9.8	664
GOL	2021-04-04 19:54:33	308	37.35	3.25	10.8	616
GOL	2021-04-04 19:57:34	308	37.3	3.25	34	628
GOL	2021-04-04 20:00:34	308	37.3	3.35	2	644
GOL	2021-04-04 20:03:34	308	37.25	3.3	18.4	640
GOL	2021-04-04 20:06:34	308	37.25	3.2	9	632
GOL	2021-04-04 20:09:34	308	37.25	3.25	30	648
GOL	2021-04-04 20:12:34	308	37.3	3.25	2.2	640
GOL	2021-04-04 20:15:34	308	37.3	3.2	2	668
GOL	2021-04-04 20:18:34	308	37.25	3.2	6.6	276
GOL	2021-04-04 20:21:34	308	36.85	3.15	11.8	608
GOL	2021-04-04 20:24:34	308	36.85	3.2	9.4	676
GOL	2021-04-04 20:27:34	308	36.95	3.2	29.6	672
GOL	2021-04-04 20:30:34	308	37.05	3.15	30.6	664
GOL	2021-04-04 20:33:34	308	37.15	3.2	22.2	644
GOL	2021-04-04 20:36:34	308	37.15	3.2	17.8	664
GOL	2021-04-04 20:39:34	308	37.25	3.15	21.4	660
GOL	2021-04-04 20:42:34	308	37.25	3.2	17	648
GOL	2021-04-04 20:45:34	308	37.25	3.2	18.8	656
GOL	2021-04-04 20:48:34	308	37.25	3.25	18.8	664
GOL	2021-04-04 20:51:34	308	37.3	3.2	7.8	652
GOL	2021-04-04 20:54:34	308	37.3	3.2	39.2	616
GOL	2021-04-04 20:57:34	308	37.25	3.2	26.6	420
GOL	2021-04-04 21:00:34	308	37.05	3.2	12.2	568
GOL	2021-04-04 21:03:34	308	37	3.25	14.8	584
GOL	2021-04-04 21:06:34	308	37.05	3.2	31	568
GOL	2021-04-04 21:09:35	308	37	3.25	30.6	616
GOL	2021-04-04 21:12:35	308	37.05	3.25	27	648
GOL	2021-04-04 21:15:35	308	37.15	3.25	12.4	644
GOL	2021-04-04 21:18:35	308	37.15	3.2	17.4	640
GOL	2021-04-04 21:21:35	308	37.2	3.25	18	616
GOL	2021-04-04 21:24:35	308	37.2	3.3	10.6	656
GOL	2021-04-04 21:27:35	308	37.2	3.2	15	604
GOL	2021-04-04 21:30:35	308	37.25	3.2	4.6	640
GOL	2021-04-04 21:33:35	308	37.25	3.2	16	620
GOL	2021-04-04 21:36:35	308	37.25	3.25	28.2	516
GOL	2021-04-04 21:39:35	308	37.2	3.2	27.8	604
GOL	2021-04-04 21:42:35	308	37.15	3.25	21.8	624
GOL	2021-04-04 21:45:35	308	37.15	3.25	23	612
GOL	2021-04-04 21:48:35	308	37.15	3.25	14.8	604
GOL	2021-04-04 21:51:35	308	37.2	3.2	9.6	628
GOL	2021-04-04 21:54:35	308	37.2	3.2	24.4	620
GOL	2021-04-04 21:57:35	308	37.15	3.15	31	628
GOL	2021-04-04 22:00:35	308	37.15	3.15	42.6	620
GOL	2021-04-04 22:03:35	308	37.15	3.2	37.8	620
GOL	2021-04-04 22:06:35	308	37.15	3.15	30.8	668
GOL	2021-04-04 22:09:35	308	37.15	3.3	15.2	684
GOL	2021-04-04 22:12:35	308	37.2	3.15	17.2	668
GOL	2021-04-04 22:15:35	308	37.25	3.2	29	660
GOL	2021-04-04 22:18:35	308	37.2	3.15	15.8	636
GOL	2021-04-04 22:21:35	308	37.2	3.2	4.8	668
GOL	2021-04-04 22:24:36	308	37.25	3.2	28	552
GOL	2021-04-04 22:27:36	308	37.15	3.25	42.4	612
GOL	2021-04-04 22:30:36	308	37.15	3.2	28.6	632
GOL	2021-04-04 22:33:36	308	37.15	3.25	30.6	632
GOL	2021-04-04 22:36:36	308	37.15	3.25	21	628
GOL	2021-04-04 22:39:36	308	37.2	3.2	27.2	592
GOL	2021-04-04 22:42:36	308	37.2	3.25	22.4	616
GOL	2021-04-04 22:45:36	308	37.15	3.25	34.6	376
GOL	2021-04-04 22:48:36	308	36.9	3.2	29.6	544
GOL	2021-04-04 22:51:36	308	36.85	3.25	27	616
GOL	2021-04-04 22:54:36	308	36.95	3.2	27	596
GOL	2021-04-04 22:57:36	308	36.95	3.2	37	600
GOL	2021-04-04 23:00:36	308	37	3.25	33	620
GOL	2021-04-04 23:03:36	308	37.05	3.2	10	628
GOL	2021-04-04 23:06:36	308	37.05	3.2	15.6	632
GOL	2021-04-04 23:09:36	308	37.1	3.2	42.2	588
GOL	2021-04-04 23:12:36	308	37.1	3.2	4	676
GOL	2021-04-04 23:15:36	308	37.15	3.2	28	676
GOL	2021-04-04 23:18:36	308	37.15	3.25	3.8	680
GOL	2021-04-04 23:21:36	308	37.2	3.25	16	668
GOL	2021-04-04 23:24:36	308	37.25	3.2	32.8	676
GOL	2021-04-04 23:27:36	308	37.25	3.2	8.8	592
GOL	2021-04-04 23:30:36	308	37.2	3.2	36.2	632
GOL	2021-04-04 23:33:36	308	37.2	3.25	15.6	648
GOL	2021-04-04 23:36:37	308	37.25	3.3	21.4	652
GOL	2021-04-04 23:39:37	308	37.25	3.15	22.2	624
GOL	2021-04-04 23:42:37	308	37.25	3.3	20.8	652
GOL	2021-04-04 23:45:37	308	37.25	3.1	19	640
GOL	2021-04-04 23:48:37	308	37.25	3.2	2.2	644
GOL	2021-04-04 23:51:37	308	37.25	3.25	13.8	640
GOL	2021-04-04 23:54:37	308	37.25	3.2	21.6	640
GOL	2021-04-04 23:57:37	308	37.3	3.15	10	628
GOL	2021-04-05 00:00:37	308	37.25	3.2	14.2	552
GOL	2021-04-05 00:03:37	308	37.25	3.3	2	644
GOL	2021-04-05 00:06:37	308	37.25	3.2	16.2	628
GOL	2021-04-05 00:09:37	308	37.25	3.25	5	644
GOL	2021-04-05 00:12:37	308	37.25	3.2	17.4	648
GOL	2021-04-05 00:15:37	308	37.25	3.25	14.6	608
GOL	2021-04-05 00:18:37	308	37.25	3.3	2.4	632
GOL	2021-04-05 00:21:37	308	37.15	3.2	17.8	552
GOL	2021-04-05 00:24:37	308	37.15	3.3	24.6	652
GOL	2021-04-05 00:27:37	308	37.15	3.15	12.8	620
GOL	2021-04-05 00:30:37	308	37.2	3.2	39.6	620
GOL	2021-04-05 00:33:37	308	37.25	3.25	24.4	632
GOL	2021-04-05 00:36:37	308	37.2	2.55	23	656
GOL	2021-04-05 00:39:37	308	37.25	2.5	2.2	628
GOL	2021-04-05 00:42:37	308	37.25	2.55	2	640
GOL	2021-04-05 00:45:37	308	37.25	2.4	2	604
GOL	2021-04-05 00:48:38	308	37.25	2.05	15.2	508
GOL	2021-04-05 00:51:38	308	37.25	2.05	1.6	492
GOL	2021-04-05 00:54:38	308	37.25	2	1.6	492
GOL	2021-04-05 00:57:38	308	37.25	2.05	1.6	492
GOL	2021-04-05 01:00:38	308	37.25	2.1	2.4	516
GOL	2021-04-05 01:03:38	308	37.25	2.55	2	680
GOL	2021-04-05 01:06:38	308	37.25	2.5	1.6	652
GOL	2021-04-05 01:09:38	308	37.25	2	2	496
GOL	2021-04-05 01:12:38	308	37.2	2.05	2.8	448
GOL	2021-04-05 01:15:38	308	36.85	2.6	2	656
GOL	2021-04-05 01:18:38	308	36.95	2.65	1	684
GOL	2021-04-05 01:21:38	308	37.05	2.2	2	556
GOL	2021-04-05 01:24:38	308	37.1	2.15	2.2	516
GOL	2021-04-05 01:27:38	308	37.1	2.65	1.6	648
GOL	2021-04-05 01:30:38	308	37.15	2.65	4	668
GOL	2021-04-05 01:33:38	308	37.15	2.35	1.4	600
GOL	2021-04-05 01:36:38	308	37.2	2.05	2	504
GOL	2021-04-05 01:39:38	308	37.2	2.45	1.6	636
GOL	2021-04-05 01:42:38	308	37.2	2.6	12.6	676
GOL	2021-04-05 01:45:38	308	37.2	2.05	10.8	472
GOL	2021-04-05 01:48:38	308	37.2	2.7	17	556
GOL	2021-04-05 01:51:38	308	36.85	3.25	29.2	244
GOL	2021-04-05 01:54:38	308	36.55	3.2	16.2	532
GOL	2021-04-05 01:57:38	308	36.6	3.15	7.2	596
GOL	2021-04-05 02:00:38	308	36.75	3.2	5	640
GOL	2021-04-05 02:03:39	308	36.9	3.2	3.6	596
GOL	2021-04-05 02:06:39	308	36.95	3.25	19.2	588
GOL	2021-04-05 02:21:39	308	37.15	3.2	11	624
GOL	2021-04-05 02:27:39	308	37.25	3.2	24.4	648
GOL	2021-04-05 02:30:39	308	37.25	3.2	25.6	640
GOL	2021-04-05 02:33:39	308	37.25	3.2	9.4	632
GOL	2021-04-05 02:39:39	308	37.25	3.2	41.4	600
GOL	2021-04-05 02:42:39	308	37.15	3.25	11.8	620
GOL	2021-04-05 02:51:39	308	37.1	3.2	23	520
GOL	2021-04-05 03:09:39	308	37.15	3.25	35	632
GOL	2021-04-05 03:30:40	308	37.15	3.15	27	596
GOL	2021-04-05 03:33:40	308	37.05	3.25	26.2	584
GOL	2021-04-05 03:36:40	308	37.05	3.25	23.6	620
GOL	2021-04-05 03:39:40	308	37.05	3.2	9.6	652
GOL	2021-04-05 03:42:40	308	37.05	3.2	17.6	640
GOL	2021-04-05 03:51:40	308	37	3.2	7.2	624
GOL	2021-04-05 03:54:40	308	37.05	3.2	3	632
GOL	2021-04-05 03:57:40	308	37.05	3.2	41.6	584
GOL	2021-04-05 04:00:40	308	37.05	3.2	41.4	596
GOL	2021-04-05 04:03:40	308	36.95	3.15	21.8	588
GOL	2021-04-05 04:06:40	308	36.95	3.25	15.8	632
GOL	2021-04-05 04:09:40	308	36.95	3.15	35.4	644
GOL	2021-04-05 04:12:40	308	36.95	3.2	11.6	628
GOL	2021-04-05 04:15:40	308	36.95	3.2	25.4	644
GOL	2021-04-05 04:18:40	308	37	3.25	9.6	592
GOL	2021-04-05 04:21:40	308	36.95	3.3	2	648
GOL	2021-04-05 04:24:40	308	36.95	3.2	23	588
GOL	2021-04-05 04:27:40	308	36.95	3.1	18	612
GOL	2021-04-05 04:30:41	308	36.9	3.25	13.4	504
GOL	2021-04-05 04:33:41	308	36.85	3.2	29.6	612
GOL	2021-04-05 04:36:41	308	36.9	3.25	7	636
GOL	2021-04-05 04:39:41	308	36.95	3.2	16.4	624
GOL	2021-04-05 04:42:41	308	36.95	3.2	14.8	568
GOL	2021-04-05 04:45:41	308	36.95	3.2	8.6	616
GOL	2021-04-05 04:48:41	308	36.95	3.2	21.6	584
GOL	2021-04-05 04:51:41	308	36.95	3.2	7.8	604
GOL	2021-04-05 04:54:41	308	36.95	3.15	18.8	604
GOL	2021-04-05 04:57:41	308	36.8	3.25	5.4	252
GOL	2021-04-05 05:00:41	308	36.5	3.25	35	540
GOL	2021-04-05 05:03:41	308	36.55	3.25	21	640
GOL	2021-04-05 05:12:41	308	36.85	3.25	21.6	652
GOL	2021-04-05 05:15:41	308	36.95	3.25	23.6	656
GOL	2021-04-05 05:18:41	308	37.05	3.25	21.8	652
GOL	2021-04-05 05:21:41	308	37.1	3.2	4.4	648
GOL	2021-04-05 05:24:41	308	37.15	3.2	5.8	652
GOL	2021-04-05 05:27:41	308	37.2	3.2	4	648
GOL	2021-04-05 05:30:41	308	37.25	3.2	29.2	648
GOL	2021-04-05 05:33:41	308	37.25	3.2	29	632
GOL	2021-04-05 05:39:41	308	37.25	3.2	16.4	644
GOL	2021-04-05 05:42:42	308	37.25	3.2	14.2	652
GOL	2021-04-05 05:45:42	308	37.3	3.25	5.6	632
GOL	2021-04-05 05:48:42	308	37.25	3.25	18.2	520
GOL	2021-04-05 05:54:42	308	37.05	3.25	22.2	648
GOL	2021-04-05 05:57:42	308	37.05	3.25	31.6	556
GOL	2021-04-05 06:00:42	308	36.95	3.25	41.4	572
GOL	2021-04-05 06:03:42	308	36.85	3.2	32.4	600
GOL	2021-04-05 06:06:42	308	36.85	3.2	20.4	632
GOL	2021-04-05 06:09:42	308	36.95	3.2	26.6	640
GOL	2021-04-05 06:15:42	308	37.1	3.2	13.4	628
GOL	2021-04-05 06:18:42	308	37.1	3.25	16.2	636
GOL	2021-04-05 06:21:42	308	37.15	3.2	24	640
GOL	2021-04-05 06:24:42	308	37.15	3.2	19	648
GOL	2021-04-05 06:27:42	308	37.15	3.25	3.6	660
GOL	2021-04-05 06:30:42	308	37.2	3.15	31.6	632
GOL	2021-04-05 06:33:42	308	37.15	3.2	31.2	584
GOL	2021-04-05 06:36:42	308	37.05	3.15	34	612
GOL	2021-04-05 06:39:42	308	37.05	3.15	35.4	496
GOL	2021-04-05 06:42:42	308	36.85	3.2	32.4	604
GOL	2021-04-05 06:45:42	308	36.85	3.15	22.6	616
GOL	2021-04-05 06:48:42	308	36.85	3.25	6.6	668
GOL	2021-04-05 06:51:42	308	36.95	3.2	6.4	660
GOL	2021-04-05 06:54:43	308	37	3.2	31.2	628
GOL	2021-04-05 06:57:43	308	37.05	3.2	3	664
GOL	2021-04-05 07:00:43	308	37.1	3.2	22.2	656
GOL	2021-04-05 07:03:43	308	37.15	3.2	28.6	656
GOL	2021-04-05 07:09:43	308	37.15	3.2	39.8	580
GOL	2021-04-05 07:18:43	308	37	3.15	8.2	640
GOL	2021-04-05 07:21:43	308	37.05	3.3	2.4	648
GOL	2021-04-05 07:24:43	308	37	3.1	35.8	652
GOL	2021-04-05 07:27:43	308	37.05	3.25	6.4	652
GOL	2021-04-05 07:30:43	308	37.05	3.2	5	624
GOL	2021-04-05 07:39:43	308	36.9	3.25	21.2	616
GOL	2021-04-05 07:54:43	308	37	3.25	19	628
GOL	2021-04-05 08:00:43	308	37	3.2	2	644
GOL	2021-04-05 08:03:43	308	37	3.15	12.4	644
GOL	2021-04-05 08:06:43	308	37	3.25	4.6	600
GOL	2021-04-05 08:21:44	308	36.85	3.25	30.4	576
GOL	2021-04-05 08:24:44	308	36.8	3.2	35.6	592
GOL	2021-04-05 08:27:44	308	36.8	3.3	3	640
GOL	2021-04-05 08:30:44	308	36.8	3.2	17.4	592
GOL	2021-04-05 08:33:44	308	36.75	3.2	22	548
GOL	2021-04-05 08:36:44	308	36.65	3.25	37.6	460
GOL	2021-04-05 08:39:44	308	36.6	3.25	12	568
GOL	2021-04-05 08:42:44	308	36.65	3.25	22	460
GOL	2021-04-05 08:45:44	308	36.4	3.25	20.8	404
GOL	2021-04-05 08:48:44	308	36.3	3.3	17.6	536
GOL	2021-04-05 08:51:44	308	36.3	3.25	35.4	556
GOL	2021-04-05 08:54:44	308	36.4	3.2	27.6	632
GOL	2021-04-05 08:57:44	308	36.55	3.2	6.4	592
GOL	2021-04-05 09:00:44	308	36.6	3.25	13.8	608
GOL	2021-04-05 09:03:44	308	36.65	3.25	34.6	576
GOL	2021-04-05 09:06:44	308	36.65	3.3	13.8	612
GOL	2021-04-05 09:09:44	308	36.7	3.25	17.4	576
GOL	2021-04-05 09:12:44	308	36.65	3.2	6.6	644
GOL	2021-04-05 09:15:44	308	36.7	3.15	5.6	644
GOL	2021-04-05 09:18:44	308	36.75	3.2	8.4	576
GOL	2021-04-05 09:21:45	308	36.75	3.2	17.4	640
GOL	2021-04-05 09:27:45	308	36.8	3.2	22.8	608
GOL	2021-04-05 09:30:45	308	36.75	3.3	42	632
GOL	2021-04-05 09:33:45	308	36.75	3.2	31.2	636
GOL	2021-04-05 09:39:45	308	36.75	3.25	3.4	620
GOL	2021-04-05 09:45:45	308	36.7	3.2	28.4	576
GOL	2021-04-05 09:48:45	308	36.65	3.2	19.8	560
GOL	2021-04-05 09:51:45	308	36.65	3.25	41.8	580
GOL	2021-04-05 09:54:45	308	36.7	3.3	9.2	632
GOL	2021-04-05 09:57:45	308	36.75	3.2	9.6	604
GOL	2021-04-05 10:00:45	308	36.8	3.3	10.8	608
GOL	2021-04-05 10:03:45	308	36.8	3.25	18.8	520
GOL	2021-04-05 10:06:45	308	36.75	3.25	28.4	448
GOL	2021-04-05 10:09:45	308	36.65	3.25	21.4	504
GOL	2021-04-05 10:12:45	308	36.65	3.3	11.8	596
GOL	2021-04-05 10:15:45	308	36.7	3.2	2	580
GOL	2021-04-05 10:18:45	308	36.75	3.25	5.8	620
GOL	2021-04-05 10:21:45	308	36.75	3.25	2.4	628
GOL	2021-04-05 10:24:45	308	36.85	3.15	18.4	628
GOL	2021-04-05 10:27:45	308	36.9	3.2	9	588
GOL	2021-04-05 10:30:45	308	36.85	3.15	27.2	568
GOL	2021-04-05 10:33:45	308	36.85	3.25	13	584
GOL	2021-04-05 10:36:46	308	36.85	3.25	19.4	608
GOL	2021-04-05 10:39:46	308	36.85	3.3	16.2	616
GOL	2021-04-05 10:42:46	308	36.9	3.8	19.4	684
GOL	2021-04-05 10:45:46	308	36.95	3.75	27.2	644
GOL	2021-04-05 10:48:46	308	36.9	3.2	24	416
GOL	2021-04-05 10:51:46	308	36.75	3.2	32.6	512
GOL	2021-04-05 10:54:46	308	36.7	3.2	30.6	588
GOL	2021-04-05 10:57:46	308	36.75	3.25	2	616
GOL	2021-04-05 11:00:46	308	36.85	3.25	3.6	588
GOL	2021-04-05 11:03:46	308	36.85	3.2	8.6	584
GOL	2021-04-05 11:06:46	308	36.9	3.2	17.8	620
GOL	2021-04-05 11:09:46	308	36.95	3.2	23.6	628
GOL	2021-04-05 11:12:46	308	37.05	3.2	22.4	632
GOL	2021-04-05 11:15:46	308	37.1	3.25	22.6	604
GOL	2021-04-05 11:18:46	308	37.15	3.25	25.2	620
GOL	2021-04-05 11:21:46	308	37.15	3.3	15.8	624
GOL	2021-04-05 11:24:46	308	37.2	3.25	7.2	624
GOL	2021-04-05 11:27:46	308	37.25	3.25	7.4	608
GOL	2021-04-05 11:30:46	308	37.25	3.2	23.8	640
GOL	2021-04-05 11:33:46	308	37.35	3.25	21.2	424
GOL	2021-04-05 11:36:46	308	37.05	3.2	18.4	448
GOL	2021-04-05 11:39:46	308	36.9	3.25	12.4	584
GOL	2021-04-05 11:42:46	308	36.9	3.3	6.6	604
GOL	2021-04-05 11:45:46	308	36.95	3.25	13	548
GOL	2021-04-05 11:48:47	308	36.9	3.25	14.2	584
GOL	2021-04-05 11:51:47	308	36.95	3.2	27.8	568
GOL	2021-04-05 11:57:47	308	36.95	3.25	41.2	580
GOL	2021-04-05 12:00:47	308	37	3.2	24.8	600
GOL	2021-04-05 12:03:47	308	37	3.2	37.2	540
GOL	2021-04-05 12:06:47	308	36.95	3.2	34	588
GOL	2021-04-05 12:09:47	308	36.9	3.2	27.6	516
GOL	2021-04-05 12:12:47	308	36.85	3.2	33.4	504
GOL	2021-04-05 12:15:47	308	36.75	3.2	39.2	480
GOL	2021-04-05 12:18:47	308	36.75	3.25	28.6	528
GOL	2021-04-05 12:21:47	308	36.8	3.3	13.2	572
GOL	2021-04-05 12:24:47	308	36.85	3.2	9.6	492
GOL	2021-04-05 12:27:47	308	36.85	3.2	23.6	516
GOL	2021-04-05 12:30:47	308	36.8	3.2	16	524
GOL	2021-04-05 12:33:47	308	36.75	3.25	10.8	484
GOL	2021-04-05 12:36:47	308	36.75	3.3	30.4	548
GOL	2021-04-05 12:39:47	308	36.8	3.25	30.4	540
GOL	2021-04-05 12:42:47	308	36.85	3.2	34	536
GOL	2021-04-05 12:45:47	308	36.8	3.25	30	488
GOL	2021-04-05 12:48:47	308	36.8	3.25	5.8	532
GOL	2021-04-05 12:51:47	308	36.8	3.2	37	484
GOL	2021-04-05 12:54:47	308	36.75	3.25	24.2	504
GOL	2021-04-05 12:57:47	308	36.75	3.2	18.2	488
GOL	2021-04-05 13:00:47	308	36.75	3.25	31.8	512
GOL	2021-04-05 13:03:48	308	36.75	3.2	25.8	544
GOL	2021-04-05 13:06:48	308	36.75	3.2	14.8	532
GOL	2021-04-05 13:09:48	308	36.75	3.25	8.6	568
GOL	2021-04-05 13:12:48	308	36.8	3.2	9.6	548
GOL	2021-04-05 13:15:48	308	36.8	3.25	18.2	568
GOL	2021-04-05 13:18:48	308	36.75	3.25	39	340
GOL	2021-04-05 13:21:48	308	36.7	3.25	30.4	608
GOL	2021-04-05 13:27:48	308	36.85	3.25	24.8	556
GOL	2021-04-05 13:30:48	308	36.85	3.25	28.4	516
GOL	2021-04-05 13:36:48	308	36.85	3.2	22.2	548
GOL	2021-04-05 13:39:48	308	36.85	3.2	16.6	568
GOL	2021-04-05 13:42:48	308	36.95	3.2	23.6	584
GOL	2021-04-05 13:45:48	308	37.05	3.2	22.8	576
GOL	2021-04-05 13:48:48	308	37.05	3.2	33.4	548
GOL	2021-04-05 13:51:48	308	36.9	3.25	27	536
GOL	2021-04-05 13:54:48	308	36.8	3.25	5.4	560
GOL	2021-04-05 13:57:48	308	36.75	3.2	4.6	564
GOL	2021-04-05 14:00:48	308	36.7	3.15	24.8	564
GOL	2021-04-05 14:03:48	308	36.65	3.25	5	592
GOL	2021-04-05 14:06:48	308	36.65	3.15	21	580
GOL	2021-04-05 14:09:48	308	36.7	3.2	39	544
GOL	2021-04-05 14:12:48	308	36.7	3.2	35	548
GOL	2021-04-05 14:15:49	308	36.65	3.25	30.6	412
GOL	2021-04-05 14:18:49	308	36.55	3.25	26.2	564
GOL	2021-04-05 14:21:49	308	36.6	3.25	27	580
GOL	2021-04-05 14:24:49	308	36.7	3.2	25.8	600
GOL	2021-04-05 14:27:49	308	36.75	3.2	7.4	588
GOL	2021-04-05 14:30:49	308	36.8	3.2	32.4	592
GOL	2021-04-05 14:36:49	308	36.85	3.2	11.2	592
GOL	2021-04-05 14:39:49	308	36.85	3.25	4	596
GOL	2021-04-05 14:42:49	308	36.85	3.2	3.6	600
GOL	2021-04-05 14:45:49	308	36.9	3.25	14.2	600
GOL	2021-04-05 14:48:49	308	36.9	3.2	4.2	612
GOL	2021-04-05 14:51:49	308	36.9	3.2	26.4	308
GOL	2021-04-05 14:54:49	308	36.7	3.2	31.2	536
GOL	2021-04-05 14:57:49	308	36.65	3.25	6.6	616
GOL	2021-04-05 15:00:49	308	36.75	3.25	11	632
GOL	2021-04-05 15:06:49	308	36.9	3.25	5.8	624
GOL	2021-04-05 15:09:49	308	36.95	3.2	38.2	588
GOL	2021-04-05 15:12:49	308	36.9	3.2	29	592
GOL	2021-04-05 15:21:49	308	36.85	3.25	18.4	632
GOL	2021-04-05 15:24:49	308	36.9	3.2	26.8	596
GOL	2021-04-05 15:27:50	308	36.85	3.2	33.4	504
GOL	2021-04-05 15:30:50	308	36.8	3.25	36	592
GOL	2021-04-05 15:33:50	308	36.8	3.25	37.2	592
GOL	2021-04-05 15:36:50	308	36.85	3.15	8.4	608
GOL	2021-04-05 15:39:50	308	36.9	3.25	15.2	616
GOL	2021-04-05 15:42:50	308	36.95	3.15	23.8	596
GOL	2021-04-05 15:45:50	308	36.95	3.25	5.8	608
GOL	2021-04-05 15:48:50	308	36.95	3.15	11.8	596
[truncated: 1,713 more rows]

## Sheet: SMI
NAME	DATE-TIME	DEVICE NO.	TEMPERATURE (℃)	ROLL ANGLE (radian)	ACTIVITY INTENSITY	Y-AXIS ACCELERATION (mg)
SMI	2021-04-21 11:54:11	295	37	3.3	2.2	760
SMI	2021-04-21 11:57:11	295	37.05	3.2	37.8	772
SMI	2021-04-21 12:00:11	295	37.05	3.25	32.4	756
SMI	2021-04-21 12:03:11	295	37.05	3.25	17.2	740
SMI	2021-04-21 12:09:11	295	37.05	3.3	31.6	740
SMI	2021-04-21 12:12:11	295	37.05	3.25	28	752
SMI	2021-04-21 12:15:11	295	37.05	3.2	10	776
SMI	2021-04-21 12:18:11	295	37.05	3.2	41.8	772
SMI	2021-04-21 12:21:11	295	37.1	3.25	36.8	752
SMI	2021-04-21 12:24:11	295	37.1	3.25	25	752
SMI	2021-04-21 12:27:11	295	37.05	3.3	13.2	752
SMI	2021-04-21 12:30:11	295	36.95	3.2	8.6	636
SMI	2021-04-21 12:33:11	295	36.75	3.3	37	740
SMI	2021-04-21 12:36:11	295	36.75	3.25	13.8	724
SMI	2021-04-21 12:42:11	295	36.8	3.3	7.2	748
SMI	2021-04-21 12:45:11	295	36.8	3.25	22.2	736
SMI	2021-04-21 12:48:11	295	36.8	3.25	35.2	736
SMI	2021-04-21 12:51:11	295	36.8	3.2	2.2	760
SMI	2021-04-21 12:54:11	295	36.85	3.2	15.8	760
SMI	2021-04-21 12:57:11	295	36.85	3.25	34.2	760
SMI	2021-04-21 13:00:11	295	36.85	3.25	12.6	764
SMI	2021-04-21 13:03:11	295	36.85	3.25	22.4	752
SMI	2021-04-21 13:06:11	295	36.85	3.25	38.6	748
SMI	2021-04-21 13:09:12	295	36.85	3.25	37.8	760
SMI	2021-04-21 13:12:12	295	36.9	3.25	32	772
SMI	2021-04-21 13:15:12	295	36.9	3.25	39.8	760
SMI	2021-04-21 13:18:12	295	36.9	3.2	38.8	716
SMI	2021-04-21 13:21:12	295	36.75	3.25	12.6	712
SMI	2021-04-21 13:24:12	295	36.55	3.25	12	760
SMI	2021-04-21 13:30:12	295	36.6	3.2	6.6	768
SMI	2021-04-21 13:36:12	295	36.55	3.25	25.6	764
SMI	2021-04-21 13:39:12	295	36.6	3.25	22.6	780
SMI	2021-04-21 13:42:12	295	36.7	3.2	23	772
SMI	2021-04-21 13:45:12	295	36.75	3.3	22.8	776
SMI	2021-04-21 13:48:12	295	36.85	3.3	21.4	772
SMI	2021-04-21 13:51:12	295	36.9	3.25	35	728
SMI	2021-04-21 13:54:12	295	36.85	3.25	25.6	788
SMI	2021-04-21 13:57:12	295	36.85	3.25	39	784
SMI	2021-04-21 14:00:12	295	36.9	3.25	37.2	768
SMI	2021-04-21 14:03:12	295	36.95	3.25	29.6	780
SMI	2021-04-21 14:06:12	295	36.95	3.25	31	788
SMI	2021-04-21 14:09:12	295	37.05	3.15	27.6	796
SMI	2021-04-21 14:15:12	295	37	3.25	19	776
SMI	2021-04-21 14:18:12	295	37	3.25	27	788
SMI	2021-04-21 14:21:12	295	37	3.2	9.6	788
SMI	2021-04-21 14:27:13	295	37	3.2	34.2	756
SMI	2021-04-21 14:30:13	295	36.95	3.2	19.4	804
SMI	2021-04-21 14:33:13	295	36.9	3.25	36.2	796
SMI	2021-04-21 14:36:13	295	36.95	3.2	25.4	800
SMI	2021-04-21 14:39:13	295	36.95	3.3	35	792
SMI	2021-04-21 14:42:13	295	36.95	3.25	24.6	800
SMI	2021-04-21 14:48:13	295	36.95	3.15	16.2	764
SMI	2021-04-21 14:54:13	295	36.95	3.3	19.2	800
SMI	2021-04-21 14:57:13	295	36.95	3.25	12.8	796
SMI	2021-04-21 15:00:13	295	37	3.25	33.6	776
SMI	2021-04-21 15:03:13	295	37.05	3.25	31.4	772
SMI	2021-04-21 15:06:13	295	37.05	3.25	19.4	728
SMI	2021-04-21 15:09:13	295	36.95	3.25	27.6	788
SMI	2021-04-21 15:12:13	295	36.95	3.3	28	796
SMI	2021-04-21 15:15:13	295	36.95	3.3	31.6	788
SMI	2021-04-21 15:18:13	295	36.95	3.3	40	780
SMI	2021-04-21 15:30:13	295	37.1	3.25	28.2	776
SMI	2021-04-21 15:36:13	295	37.15	3.25	12	804
SMI	2021-04-21 15:39:13	295	37.15	3.3	16.4	796
SMI	2021-04-21 15:42:14	295	37.15	3.3	16.4	800
SMI	2021-04-21 15:45:14	295	37.15	3.35	28.2	780
SMI	2021-04-21 15:48:14	295	37.15	3.25	32.6	824
SMI	2021-04-21 15:51:14	295	37.15	3.3	16	808
SMI	2021-04-21 15:54:14	295	37.15	3.3	11	808
SMI	2021-04-21 15:57:14	295	37.15	3.3	5.4	800
SMI	2021-04-21 16:00:14	295	37.15	3.25	26.6	800
SMI	2021-04-21 16:03:14	295	37.2	3.25	14.6	800
SMI	2021-04-21 16:12:14	295	37.05	3.3	30.4	804
SMI	2021-04-21 16:15:14	295	37.05	3.3	38	720
SMI	2021-04-21 16:21:14	295	36.95	3.25	6.4	808
SMI	2021-04-21 16:24:14	295	36.95	3.3	24	800
SMI	2021-04-21 16:27:14	295	37	3.25	7.6	800
SMI	2021-04-21 16:30:14	295	37.05	3.35	31.2	792
SMI	2021-04-21 16:33:14	295	37.05	3.3	19.8	800
SMI	2021-04-21 16:36:14	295	37.1	3.35	25.4	796
SMI	2021-04-21 16:39:14	295	37.15	3.3	26.6	796
SMI	2021-04-21 16:45:14	295	37.15	3.25	27.6	816
SMI	2021-04-21 16:51:14	295	37.15	3.3	5.2	808
SMI	2021-04-21 16:54:14	295	37.15	3.25	24.4	804
SMI	2021-04-21 16:57:15	295	37.2	3.25	27.6	724
SMI	2021-04-21 17:00:15	295	36.95	3.25	22.4	696
SMI	2021-04-21 17:03:15	295	36.75	3.2	23	808
SMI	2021-04-21 17:06:15	295	36.75	3.3	14.6	796
SMI	2021-04-21 17:09:15	295	36.8	3.3	5	796
SMI	2021-04-21 17:12:15	295	36.85	3.3	4.6	808
SMI	2021-04-21 17:15:15	295	36.95	3.25	19.4	804
SMI	2021-04-21 17:18:15	295	36.95	3.2	7.8	816
SMI	2021-04-21 17:21:15	295	37	3.2	29.8	808
SMI	2021-04-21 17:24:15	295	37.05	3.35	40.6	804
SMI	2021-04-21 17:27:15	295	37.05	3.25	24.8	800
SMI	2021-04-21 17:30:15	295	37.05	3.3	34.2	796
SMI	2021-04-21 17:33:15	295	37.05	3.25	40	800
SMI	2021-04-21 17:39:15	295	37.1	3.25	14.6	812
SMI	2021-04-21 17:42:15	295	37.1	3.25	18.6	816
SMI	2021-04-21 17:45:15	295	37.1	3.25	8.4	808
SMI	2021-04-21 17:48:15	295	37.1	3.25	35.2	804
SMI	2021-04-21 17:51:15	295	37.1	3.3	13.6	776
SMI	2021-04-21 17:54:15	295	37	3.25	16.4	760
SMI	2021-04-21 17:57:15	295	36.95	3.25	8	804
SMI	2021-04-21 18:00:15	295	36.95	3.2	6.4	804
SMI	2021-04-21 18:03:15	295	36.95	3.25	24.2	812
SMI	2021-04-21 18:06:15	295	37	3.3	15.8	820
SMI	2021-04-21 18:09:15	295	37.05	3.2	38.2	808
SMI	2021-04-21 18:12:16	295	36.95	3.25	26.4	704
SMI	2021-04-21 18:15:16	295	36.8	3.25	32	784
SMI	2021-04-21 18:18:16	295	36.8	3.3	6.4	796
SMI	2021-04-21 18:21:16	295	36.85	3.3	4.8	792
SMI	2021-04-21 18:24:16	295	36.9	3.3	12	800
SMI	2021-04-21 18:27:16	295	36.95	3.25	2.6	808
SMI	2021-04-21 18:30:16	295	36.95	3.3	3.4	800
SMI	2021-04-21 18:33:16	295	37.05	3.25	10.6	820
SMI	2021-04-21 18:36:16	295	37.05	3.3	30	808
SMI	2021-04-21 18:39:16	295	37	3.25	35	728
SMI	2021-04-21 18:42:16	295	36.95	3.3	23.4	792
SMI	2021-04-21 18:45:16	295	36.95	3.25	32.6	800
SMI	2021-04-21 18:54:16	295	37	3.3	19.4	804
SMI	2021-04-21 18:57:16	295	37.05	3.3	21.2	788
SMI	2021-04-21 19:00:16	295	37.05	3.3	41.6	740
SMI	2021-04-21 19:03:16	295	36.95	3.25	29.6	804
SMI	2021-04-21 19:09:16	295	36.95	3.35	16.8	792
SMI	2021-04-21 19:12:16	295	36.95	3.25	38	812
SMI	2021-04-21 19:15:16	295	36.85	3.25	42.4	836
SMI	2021-04-21 19:18:16	295	36.9	3.3	38.4	816
SMI	2021-04-21 19:21:16	295	36.85	3.3	23.8	772
SMI	2021-04-21 19:24:16	295	36.85	3.2	7	788
SMI	2021-04-21 19:27:16	295	36.85	3.2	9.4	800
SMI	2021-04-21 19:30:17	295	36.85	3.25	2.8	800
SMI	2021-04-21 19:33:17	295	36.95	3.2	37.2	804
SMI	2021-04-21 19:36:17	295	37	3.25	8	808
SMI	2021-04-21 19:39:17	295	37.05	3.2	39.8	728
SMI	2021-04-21 19:42:17	295	36.95	3.25	23	768
SMI	2021-04-21 19:45:17	295	36.85	3.3	28.8	768
SMI	2021-04-21 19:48:17	295	36.9	3.25	19.6	768
SMI	2021-04-21 19:51:17	295	36.95	3.2	33.6	780
SMI	2021-04-21 19:54:17	295	36.95	3.3	14.2	772
SMI	2021-04-21 19:57:17	295	36.95	3.25	25.8	784
SMI	2021-04-21 20:00:17	295	37	3.3	38.4	776
SMI	2021-04-21 20:06:17	295	36.85	3.3	34	792
SMI	2021-04-21 20:18:17	295	36.95	3.25	27.2	796
SMI	2021-04-21 20:21:17	295	37	3.25	29.2	792
SMI	2021-04-21 20:24:17	295	37.05	3.35	27.6	784
SMI	2021-04-21 20:27:17	295	37.05	3.3	5	788
SMI	2021-04-21 20:30:17	295	37.1	3.3	38.8	784
SMI	2021-04-21 20:33:17	295	37.1	3.15	2	808
SMI	2021-04-21 20:36:17	295	37.1	3.3	35.2	804
SMI	2021-04-21 20:39:17	295	37.15	3.3	1.6	788
SMI	2021-04-21 20:42:17	295	37.15	3.25	33.2	788
SMI	2021-04-21 20:45:18	295	37.1	3.1	1.6	816
SMI	2021-04-21 20:48:18	295	37.05	3.2	34	788
SMI	2021-04-21 20:51:18	295	37.05	3.35	1.4	796
SMI	2021-04-21 20:54:18	295	37.05	3.25	29.6	800
SMI	2021-04-21 20:57:18	295	37.05	3.2	2.2	796
SMI	2021-04-21 21:00:18	295	37.05	3.3	28	796
SMI	2021-04-21 21:03:18	295	37.05	3.25	7	812
SMI	2021-04-21 21:06:18	295	37.1	3.3	5.2	796
SMI	2021-04-21 21:09:18	295	37.15	3.3	37.4	804
SMI	2021-04-21 21:12:18	295	37.15	3.25	1.4	800
SMI	2021-04-21 21:15:18	295	37.15	3.3	2	792
SMI	2021-04-21 21:18:18	295	37.15	3.25	12.6	656
SMI	2021-04-21 21:21:18	295	36.85	3.25	11.8	684
SMI	2021-04-21 21:24:18	295	36.65	3.3	31.6	772
SMI	2021-04-21 21:27:18	295	36.6	3.3	29.6	760
SMI	2021-04-21 21:33:18	295	36.65	3.3	14	808
SMI	2021-04-21 21:36:18	295	36.75	3.3	37.8	800
SMI	2021-04-21 21:39:18	295	36.8	3.25	33	792
SMI	2021-04-21 21:42:18	295	36.85	3.3	13.4	804
SMI	2021-04-21 21:45:18	295	36.95	3.3	37	808
SMI	2021-04-21 21:48:18	295	36.95	3.3	28.4	792
SMI	2021-04-21 21:51:18	295	37	3.35	28.4	788
SMI	2021-04-21 21:57:18	295	37.05	3.35	7.8	796
SMI	2021-04-21 22:18:19	295	37	3.3	16.4	792
SMI	2021-04-21 22:21:19	295	36.95	3.35	5	792
SMI	2021-04-21 22:24:19	295	36.95	3.3	1.6	796
SMI	2021-04-21 22:27:19	295	36.85	3.2	32.8	724
SMI	2021-04-21 22:30:19	295	36.8	3.25	21.8	812
SMI	2021-04-21 22:33:19	295	36.8	3.25	15.4	812
SMI	2021-04-21 22:36:19	295	36.85	3.4	5	800
SMI	2021-04-21 22:39:19	295	36.9	3.2	2.6	820
SMI	2021-04-21 22:42:19	295	36.95	3.2	10	812
SMI	2021-04-21 22:45:19	295	37	3.35	3	780
SMI	2021-04-21 22:48:19	295	37.05	3.15	1.6	808
SMI	2021-04-21 22:51:19	295	37.05	3.3	32.8	796
SMI	2021-04-21 22:54:19	295	37.05	3.3	28.2	800
SMI	2021-04-21 22:57:19	295	37.1	3.25	13.6	812
SMI	2021-04-21 23:00:19	295	37.1	3.3	29.2	796
SMI	2021-04-21 23:03:19	295	37.05	3.2	22.4	708
SMI	2021-04-21 23:09:19	295	36.95	3.25	13.8	820
SMI	2021-04-21 23:12:19	295	36.95	3.2	10.4	828
SMI	2021-04-21 23:15:20	295	36.95	3.25	9.4	832
SMI	2021-04-21 23:18:20	295	37	3.2	8.4	820
SMI	2021-04-21 23:21:20	295	37.05	3.2	2	828
SMI	2021-04-21 23:24:20	295	37.05	3.2	12	828
SMI	2021-04-21 23:27:20	295	37.1	3.25	31	820
SMI	2021-04-21 23:33:20	295	37.15	3.25	4.4	824
SMI	2021-04-21 23:36:20	295	37.15	3.2	16.6	836
SMI	2021-04-21 23:39:20	295	37.2	3.25	8.6	820
SMI	2021-04-21 23:42:20	295	37.2	3.2	19.6	732
SMI	2021-04-21 23:45:20	295	37	3.2	8.6	784
SMI	2021-04-21 23:48:20	295	36.9	3.25	34	804
SMI	2021-04-21 23:51:20	295	36.9	3.25	32.8	824
SMI	2021-04-21 23:54:20	295	36.95	3.2	17.8	828
SMI	2021-04-22 00:03:20	295	37	3.2	36.4	732
SMI	2021-04-22 00:06:20	295	36.9	3.35	14	796
SMI	2021-04-22 00:09:20	295	36.85	3.3	40.6	772
SMI	2021-04-22 00:12:20	295	36.65	3.2	18.6	800
SMI	2021-04-22 00:15:20	295	36.6	3.2	5.8	792
SMI	2021-04-22 00:18:20	295	36.45	3.25	27.2	740
SMI	2021-04-22 00:21:20	295	36.4	3.3	29	788
SMI	2021-04-22 00:24:20	295	36.45	3.35	27.6	784
SMI	2021-04-22 00:42:21	295	35.26	3.25	25	824
SMI	2021-04-22 00:51:21	295	36.45	3.25	28.6	816
SMI	2021-04-22 00:54:21	295	36.65	3.15	28.2	828
SMI	2021-04-22 01:00:21	295	36.85	3.25	25.4	792
SMI	2021-04-22 01:03:21	295	36.9	3.2	39.8	800
SMI	2021-04-22 01:09:21	295	36.8	3.2	24	816
SMI	2021-04-22 01:12:21	295	36.85	3.1	26	824
SMI	2021-04-22 01:15:21	295	36.85	3.3	31.6	804
SMI	2021-04-22 01:18:21	295	36.9	3.25	6.4	808
SMI	2021-04-22 01:21:21	295	36.95	3.25	23.4	820
SMI	2021-04-22 01:24:21	295	36.95	3.2	30.2	820
SMI	2021-04-22 01:27:21	295	37	3.2	24.2	796
SMI	2021-04-22 01:30:21	295	37	3.25	38.2	804
SMI	2021-04-22 01:33:21	295	37	3.1	26.6	820
SMI	2021-04-22 01:36:21	295	37	3.3	38	804
SMI	2021-04-22 01:39:21	295	37	3.2	2	820
SMI	2021-04-22 01:42:21	295	37.05	3.25	5	812
SMI	2021-04-22 01:45:21	295	36.95	3.25	36.8	684
SMI	2021-04-22 01:48:22	295	36.75	3.25	29.8	804
SMI	2021-04-22 01:51:22	295	36.7	3.15	2.2	824
SMI	2021-04-22 01:54:22	295	36.7	3.15	40	784
SMI	2021-04-22 01:57:22	295	36.7	3.05	1.6	816
SMI	2021-04-22 02:03:22	295	36.4	3.25	22.8	792
SMI	2021-04-22 02:06:22	295	36.4	3.3	2.2	808
SMI	2021-04-22 02:09:22	295	36.5	3.1	23.6	812
SMI	2021-04-22 02:12:22	295	36.6	3.15	22.6	816
SMI	2021-04-22 02:15:22	295	36.65	3.1	37.6	804
SMI	2021-04-22 02:18:22	295	36.75	3.2	14.4	816
SMI	2021-04-22 02:24:22	295	36.85	3.2	34.4	796
SMI	2021-04-22 02:27:22	295	36.85	3.1	13.4	820
SMI	2021-04-22 02:30:22	295	36.85	3.15	29.2	812
SMI	2021-04-22 02:33:22	295	36.8	3.25	21.6	728
SMI	2021-04-22 02:39:22	295	36.65	3.1	16.2	832
SMI	2021-04-22 02:54:22	295	36.75	3.1	31	796
SMI	2021-04-22 03:00:22	295	36.65	3.25	40.2	804
SMI	2021-04-22 03:06:23	295	36.65	3.3	3.6	800
SMI	2021-04-22 03:09:23	295	36.65	3.25	6	772
SMI	2021-04-22 03:15:23	295	36.7	3.25	7	808
SMI	2021-04-22 03:18:23	295	36.7	3.25	6.8	812
SMI	2021-04-22 03:21:23	295	36.75	3.1	5.6	824
SMI	2021-04-22 03:27:23	295	36.75	3.2	3	816
SMI	2021-04-22 03:33:23	295	36.55	3.25	9.4	676
SMI	2021-04-22 03:36:23	295	36.45	3.2	10.6	824
SMI	2021-04-22 03:39:23	295	36.45	3.25	7.4	808
SMI	2021-04-22 03:42:23	295	36.5	3.3	13.2	796
SMI	2021-04-22 03:45:23	295	36.55	3.2	41	808
SMI	2021-04-22 03:48:23	295	36.55	3.25	18.4	800
SMI	2021-04-22 03:51:23	295	36.6	3.2	2.2	808
SMI	2021-04-22 03:54:23	295	36.6	3.3	27.6	800
SMI	2021-04-22 03:57:23	295	36.65	3.15	22.4	820
SMI	2021-04-22 04:03:23	295	36.65	3.15	15.4	828
SMI	2021-04-22 04:09:23	295	36.7	3.15	9	836
SMI	2021-04-22 04:15:23	295	36.3	3.2	16	808
SMI	2021-04-22 04:18:24	295	36.16	3.15	29.4	584
SMI	2021-04-22 04:21:24	295	35.96	3.2	11.8	824
SMI	2021-04-22 04:24:24	295	36.01	3.2	3.6	824
SMI	2021-04-22 04:27:24	295	36.16	3.25	30.2	820
SMI	2021-04-22 04:39:24	295	36.45	3.15	4.6	816
SMI	2021-04-22 04:45:24	295	36.5	3.2	8.6	760
SMI	2021-04-22 04:48:24	295	36.5	3.2	29.8	792
SMI	2021-04-22 04:51:24	295	36.5	3.2	25.6	800
SMI	2021-04-22 04:54:24	295	36.5	3.25	23	816
SMI	2021-04-22 04:57:24	295	36.5	3.25	29.4	808
SMI	2021-04-22 05:03:24	295	36.45	3.25	29.6	764
SMI	2021-04-22 05:06:24	295	36.4	3.25	37.8	800
SMI	2021-04-22 05:09:24	295	36.4	3.3	26.4	784
SMI	2021-04-22 05:12:24	295	36.35	3.25	26.4	772
SMI	2021-04-22 05:15:24	295	36.35	3.15	7.6	820
SMI	2021-04-22 05:18:24	295	36.3	3.15	13	740
SMI	2021-04-22 05:24:24	295	36.21	3.2	10.8	808
SMI	2021-04-22 05:27:24	295	36.25	3.3	23.4	796
SMI	2021-04-22 05:30:24	295	36.3	3.2	15.2	812
SMI	2021-04-22 05:33:25	295	36.3	3.2	18.8	796
SMI	2021-04-22 05:36:25	295	36.35	3.15	18	820
SMI	2021-04-22 05:39:25	295	36.3	3.25	22.8	768
SMI	2021-04-22 05:42:25	295	36.3	3.2	19.4	804
SMI	2021-04-22 05:45:25	295	36.3	3.2	30.2	820
SMI	2021-04-22 05:48:25	295	36.35	3.2	14.4	812
SMI	2021-04-22 05:51:25	295	36.4	3.3	23	800
SMI	2021-04-22 05:54:25	295	36.4	3.25	39.4	792
SMI	2021-04-22 05:57:25	295	36.4	3.25	6	816
SMI	2021-04-22 06:00:25	295	36.45	3.25	39	776
SMI	2021-04-22 06:03:25	295	36.4	3.2	13.8	816
SMI	2021-04-22 06:06:25	295	36.4	3.25	15.2	816
SMI	2021-04-22 06:09:25	295	36.4	3.2	11.4	824
SMI	2021-04-22 06:12:25	295	36.4	3.25	20.2	804
SMI	2021-04-22 06:15:25	295	36.4	3.15	10.8	804
SMI	2021-04-22 06:18:25	295	36.35	3.2	15	740
SMI	2021-04-22 06:21:25	295	36.3	3.25	23.6	804
SMI	2021-04-22 06:24:25	295	36.3	3.2	10	808
SMI	2021-04-22 06:27:25	295	36.3	3.25	14.2	804
SMI	2021-04-22 06:30:25	295	36.35	3.3	4.4	820
SMI	2021-04-22 06:33:25	295	36.4	3.15	24	832
SMI	2021-04-22 06:36:25	295	36.4	3.25	28.4	768
SMI	2021-04-22 06:39:25	295	36.4	3.15	12.6	684
SMI	2021-04-22 06:42:25	295	36.25	3.25	22.8	800
SMI	2021-04-22 06:45:25	295	36.21	3.2	16.2	812
SMI	2021-04-22 06:48:26	295	36.25	3.25	18.4	816
SMI	2021-04-22 06:54:26	295	36.4	3.2	31.6	820
SMI	2021-04-22 06:57:26	295	36.45	3.25	35.2	800
SMI	2021-04-22 07:00:26	295	36.45	3.25	17.2	808
SMI	2021-04-22 07:15:26	295	36.55	3.25	17.6	824
SMI	2021-04-22 07:21:26	295	36.6	3.3	8.2	816
SMI	2021-04-22 07:24:26	295	36.6	3.25	28.8	820
SMI	2021-04-22 07:27:26	295	36.65	3.25	5.2	816
SMI	2021-04-22 07:33:26	295	36.65	3.3	4	812
SMI	2021-04-22 07:36:26	295	36.65	3.3	29	792
SMI	2021-04-22 07:39:26	295	36.65	3.3	25.2	776
SMI	2021-04-22 07:42:26	295	36.55	3.2	40.2	696
SMI	2021-04-22 07:45:26	295	36.5	3.25	17	808
SMI	2021-04-22 07:51:26	295	36.45	3.3	33.2	800
SMI	2021-04-22 07:54:26	295	36.5	3.3	33.4	816
SMI	2021-04-22 07:57:26	295	36.55	3.25	32.4	816
SMI	2021-04-22 08:00:26	295	36.55	3.25	36.6	820
SMI	2021-04-22 08:03:26	295	36.55	3.25	7.6	824
SMI	2021-04-22 08:09:27	295	36.65	3.25	25.8	808
SMI	2021-04-22 08:12:27	295	36.65	3.25	6	816
SMI	2021-04-22 08:15:27	295	36.65	3.25	38	804
SMI	2021-04-22 08:18:27	295	36.65	3.25	28.2	812
SMI	2021-04-22 08:21:27	295	36.65	3.25	29.2	808
SMI	2021-04-22 08:33:27	295	36.65	3.25	18.4	800
SMI	2021-04-22 08:36:27	295	36.65	3.2	2	808
SMI	2021-04-22 08:39:27	295	36.7	3.25	9.4	800
SMI	2021-04-22 08:42:27	295	36.7	3.3	2	796
SMI	2021-04-22 08:45:27	295	36.75	3.25	28	756
SMI	2021-04-22 08:48:27	295	36.6	3.2	24.8	676
SMI	2021-04-22 08:51:27	295	36.4	3.2	21.6	792
SMI	2021-04-22 08:54:27	295	36.4	3.25	12.2	800
SMI	2021-04-22 08:57:27	295	36.4	3.25	27.8	816
SMI	2021-04-22 09:00:27	295	36.45	3.25	34.2	756
SMI	2021-04-22 09:03:27	295	36.45	3.3	6.8	804
SMI	2021-04-22 09:06:27	295	36.45	3.25	1.6	816
SMI	2021-04-22 09:09:27	295	36.5	3.3	3.6	816
SMI	2021-04-22 09:12:27	295	36.55	3.3	22.2	800
SMI	2021-04-22 09:15:27	295	36.6	3.25	23	796
SMI	2021-04-22 09:21:28	295	36.6	3.2	26.4	780
SMI	2021-04-22 09:24:28	295	36.55	3.2	32.6	772
SMI	2021-04-22 09:27:28	295	36.5	3.25	7.2	792
SMI	2021-04-22 09:30:28	295	36.55	3.2	1.6	800
SMI	2021-04-22 09:33:28	295	36.6	3.3	14	800
SMI	2021-04-22 09:36:28	295	36.65	3.2	24.2	796
SMI	2021-04-22 09:39:28	295	36.7	3.25	11	792
SMI	2021-04-22 09:42:28	295	36.75	3.2	4.8	808
SMI	2021-04-22 09:45:28	295	36.8	3.25	11	792
SMI	2021-04-22 09:48:28	295	36.85	3.25	2.6	816
SMI	2021-04-22 09:51:28	295	36.9	3.3	17	812
SMI	2021-04-22 09:54:28	295	36.95	3.15	18.4	808
SMI	2021-04-22 10:00:28	295	36.7	3.2	7.4	784
SMI	2021-04-22 10:06:28	295	36.75	3.25	31.2	820
SMI	2021-04-22 10:09:28	295	36.65	3.25	33.6	724
SMI	2021-04-22 10:12:28	295	36.65	3.25	22	808
SMI	2021-04-22 10:15:28	295	36.65	3.2	7.6	816
SMI	2021-04-22 10:18:28	295	36.7	3.2	2	816
SMI	2021-04-22 10:24:28	295	36.8	3.25	3.6	808
SMI	2021-04-22 10:27:28	295	36.85	3.3	6.6	804
SMI	2021-04-22 10:30:28	295	36.85	3.25	37	780
SMI	2021-04-22 10:36:29	295	36.85	3.25	39.8	772
SMI	2021-04-22 10:39:29	295	36.85	3.25	25.8	776
SMI	2021-04-22 10:45:29	295	36.9	3.2	29.8	808
SMI	2021-04-22 10:48:29	295	36.95	3.25	18	804
SMI	2021-04-22 10:51:29	295	36.95	3.3	8.2	784
SMI	2021-04-22 10:54:29	295	36.95	3.25	16	800
SMI	2021-04-22 10:57:29	295	36.95	3.25	29.2	800
SMI	2021-04-22 11:00:29	295	36.95	3.25	10	812
SMI	2021-04-22 11:03:29	295	36.9	3.3	28.4	768
SMI	2021-04-22 11:06:29	295	36.85	3.2	24.8	812
SMI	2021-04-22 11:12:29	295	36.85	3.25	8.8	804
SMI	2021-04-22 11:15:29	295	36.85	3.25	4.6	788
SMI	2021-04-22 11:18:29	295	36.85	3.2	4.4	804
SMI	2021-04-22 11:30:29	295	36.95	3.2	23.2	736
SMI	2021-04-22 11:33:29	295	36.7	3.2	23.6	676
SMI	2021-04-22 11:36:29	295	36.55	3.25	12	748
SMI	2021-04-22 11:39:29	295	36.35	3.25	15	744
SMI	2021-04-22 11:42:29	295	36.35	3.25	33.2	800
SMI	2021-04-22 11:45:29	295	36.45	3.3	41.2	808
SMI	2021-04-22 11:48:29	295	36.5	3.2	4.4	808
SMI	2021-04-22 11:54:30	295	36.65	3.25	11.6	804
SMI	2021-04-22 11:57:30	295	36.7	3.15	10.2	808
SMI	2021-04-22 12:00:30	295	36.75	3.15	3.4	796
SMI	2021-04-22 12:03:30	295	36.8	3.2	26	804
SMI	2021-04-22 12:12:30	295	36.8	3.25	19.6	800
SMI	2021-04-22 12:15:30	295	36.8	3.2	36.2	784
SMI	2021-04-22 12:18:30	295	36.75	3.25	15.6	800
SMI	2021-04-22 12:21:30	295	36.75	3.25	6.6	808
SMI	2021-04-22 12:24:30	295	36.75	3.2	15	800
SMI	2021-04-22 12:27:30	295	36.75	3.2	9.4	792
SMI	2021-04-22 12:30:30	295	36.8	3.15	14.8	796
SMI	2021-04-22 12:33:30	295	36.85	3.2	24.6	800
SMI	2021-04-22 12:36:30	295	36.85	3.3	37.6	800
SMI	2021-04-22 12:39:30	295	36.85	3.25	22.4	812
SMI	2021-04-22 12:42:30	295	36.85	3.25	12	804
SMI	2021-04-22 12:45:30	295	36.85	3.2	17.8	820
SMI	2021-04-22 12:48:30	295	36.85	3.25	6.6	792
SMI	2021-04-22 12:51:30	295	36.85	3.25	4.2	792
SMI	2021-04-22 12:54:30	295	36.9	3.2	16.4	804
SMI	2021-04-22 12:57:30	295	36.9	3.2	25.6	796
SMI	2021-04-22 13:00:30	295	36.85	3.2	20.6	792
SMI	2021-04-22 13:03:30	295	36.85	3.2	15.6	812
SMI	2021-04-22 13:06:31	295	36.85	3.2	36.4	792
SMI	2021-04-22 13:09:31	295	36.75	3.25	16.4	808
SMI	2021-04-22 13:12:31	295	36.65	3.25	22.4	760
SMI	2021-04-22 13:15:31	295	36.55	3.2	10.4	788
SMI	2021-04-22 13:18:31	295	36.5	3.25	5.2	792
SMI	2021-04-22 13:21:31	295	36.5	3.25	6.2	768
SMI	2021-04-22 13:24:31	295	36.35	3.2	10	656
SMI	2021-04-22 13:27:31	295	36.21	3.2	10.8	792
SMI	2021-04-22 13:30:31	295	36.11	3.2	27.2	752
SMI	2021-04-22 13:33:31	295	36.06	3.2	36.6	744
SMI	2021-04-22 13:36:31	295	36.01	3.15	5.2	792
SMI	2021-04-22 13:39:31	295	36.01	3.15	22.8	724
SMI	2021-04-22 13:42:31	295	36.11	3.2	14.4	792
SMI	2021-04-22 13:45:31	295	36.21	3.2	20	784
SMI	2021-04-22 13:54:31	295	36.4	3.15	6	816
SMI	2021-04-22 13:57:31	295	36.45	3.2	21.8	756
SMI	2021-04-22 14:00:31	295	36.21	3.2	5	660
SMI	2021-04-22 14:03:31	295	35.81	3.25	20	716
SMI	2021-04-22 14:06:31	295	35.86	3.3	11.8	780
SMI	2021-04-22 14:12:31	295	35.86	3.25	23	780
SMI	2021-04-22 14:15:31	295	36.01	3.25	11	800
SMI	2021-04-22 14:18:31	295	36.16	3.15	13	776
SMI	2021-04-22 14:21:31	295	36.25	3.3	23.2	780
SMI	2021-04-22 14:24:32	295	36.3	3.2	4.2	800
SMI	2021-04-22 14:27:32	295	36.4	3.3	8	784
SMI	2021-04-22 14:30:32	295	36.45	3.2	7.8	796
SMI	2021-04-22 14:33:32	295	36.5	3.25	21.6	788
SMI	2021-04-22 14:36:32	295	36.5	3.25	29.2	764
SMI	2021-04-22 14:39:32	295	36.45	3.25	11.2	760
SMI	2021-04-22 14:42:32	295	36.3	3.15	27.6	788
SMI	2021-04-22 14:45:32	295	36.35	3.25	3	804
SMI	2021-04-22 14:48:32	295	36.4	3.2	2	808
SMI	2021-04-22 14:51:32	295	36.55	3.2	2.2	804
SMI	2021-04-22 14:54:32	295	36.55	3.15	28.8	616
SMI	2021-04-22 14:57:32	295	36.16	3.2	35.8	616
SMI	2021-04-22 15:00:32	295	35.86	3.25	18.8	720
SMI	2021-04-22 15:03:32	295	35.86	3.15	32.4	728
SMI	2021-04-22 15:09:32	295	36.01	3.15	2.8	796
SMI	2021-04-22 15:12:32	295	36.11	3.25	16.8	740
SMI	2021-04-22 15:15:32	295	36.11	3.2	28.8	732
SMI	2021-04-22 15:18:32	295	36.06	3.15	17.6	788
SMI	2021-04-22 15:21:32	295	36.11	3.2	5	760
SMI	2021-04-22 15:24:32	295	36.11	3.25	26.2	744
SMI	2021-04-22 15:27:32	295	36.11	3.25	40.2	748
SMI	2021-04-22 15:30:32	295	36.16	3.15	24.2	792
SMI	2021-04-22 15:33:32	295	36.21	3.3	14.8	708
SMI	2021-04-22 15:36:32	295	36.25	3.25	26	784
SMI	2021-04-22 15:39:33	295	36.35	3.2	7.8	780
SMI	2021-04-22 15:42:33	295	36.45	3.3	2.6	796
SMI	2021-04-22 15:45:33	295	36.5	3.25	15.6	768
SMI	2021-04-22 15:48:33	295	36.5	3.15	8.4	776
SMI	2021-04-22 15:51:33	295	36.35	3.15	35.6	672
SMI	2021-04-22 15:54:33	295	36.25	3.15	24.8	796
SMI	2021-04-22 15:57:33	295	36.25	3.2	34	768
SMI	2021-04-22 16:00:33	295	36.25	3.2	30.6	772
SMI	2021-04-22 16:03:33	295	36.3	3.15	33	792
SMI	2021-04-22 16:06:33	295	36.4	3.25	15.4	788
SMI	2021-04-22 16:09:33	295	36.45	3.25	28	792
SMI	2021-04-22 16:12:33	295	36.55	3.25	19.8	796
SMI	2021-04-22 16:15:33	295	36.55	3.2	29.2	788
SMI	2021-04-22 16:18:33	295	36.6	3.25	2.4	796
SMI	2021-04-22 16:21:33	295	36.65	3.3	24.4	800
SMI	2021-04-22 16:24:33	295	36.7	3.15	18.6	800
SMI	2021-04-22 16:27:33	295	36.7	3.1	3	816
SMI	2021-04-22 16:30:33	295	36.75	3.15	2.6	808
SMI	2021-04-22 16:33:33	295	36.75	3.15	18	804
SMI	2021-04-22 16:36:33	295	36.75	3.15	21.6	808
SMI	2021-04-22 16:39:33	295	36.75	3.15	16.4	708
SMI	2021-04-22 16:42:33	295	36.65	3.25	14.8	780
SMI	2021-04-22 16:45:33	295	36.6	3.15	29	768
SMI	2021-04-22 16:48:33	295	36.45	3.2	40.6	812
SMI	2021-04-22 16:51:33	295	36.45	3.2	33.2	720
SMI	2021-04-22 16:54:34	295	36.4	3.25	29	800
SMI	2021-04-22 17:06:34	295	36.55	3.25	3.6	808
SMI	2021-04-22 17:09:34	295	36.55	3.25	3	796
SMI	2021-04-22 17:21:34	295	36.75	3.15	1.6	824
SMI	2021-04-22 17:24:34	295	36.75	3.2	6.8	816
SMI	2021-04-22 17:27:34	295	36.8	3.25	19.2	820
SMI	2021-04-22 17:30:34	295	36.85	3.2	25.6	828
SMI	2021-04-22 17:36:34	295	36.9	3.15	25.4	824
SMI	2021-04-22 17:39:34	295	36.9	3.25	27.2	788
SMI	2021-04-22 17:42:34	295	36.9	3.25	26.4	796
SMI	2021-04-22 17:45:34	295	36.85	3.2	31.8	804
SMI	2021-04-22 17:48:34	295	36.8	3.2	30.4	744
SMI	2021-04-22 17:51:34	295	36.75	3.15	33.8	808
SMI	2021-04-22 17:54:34	295	36.75	3.15	26	796
SMI	2021-04-22 18:03:34	295	36.6	3.25	29.6	808
SMI	2021-04-22 18:06:34	295	36.6	3.25	12.2	804
SMI	2021-04-22 18:09:35	295	36.65	3.2	13.8	808
SMI	2021-04-22 18:12:35	295	36.7	3.2	38.6	824
SMI	2021-04-22 18:15:35	295	36.75	3.2	29	804
SMI	2021-04-22 18:18:35	295	36.75	3.2	17.6	820
SMI	2021-04-22 18:21:35	295	36.8	3.2	41.2	812
SMI	2021-04-22 18:30:35	295	36.85	3.25	11	828
SMI	2021-04-22 18:33:35	295	36.85	3.25	28.6	780
SMI	2021-04-22 18:36:35	295	36.85	3.2	32.2	820
SMI	2021-04-22 18:39:35	295	36.85	3.25	13	808
SMI	2021-04-22 18:42:35	295	36.85	3.3	21.4	812
SMI	2021-04-22 18:45:35	295	36.8	3.2	15.8	720
SMI	2021-04-22 18:51:35	295	36.8	3.2	18.8	788
SMI	2021-04-22 18:54:35	295	36.85	3.3	21	780
SMI	2021-04-22 19:00:35	295	36.9	3.3	3.6	808
SMI	2021-04-22 19:03:35	295	36.95	3.25	18	776
SMI	2021-04-22 19:12:35	295	36.95	3.25	4.6	812
SMI	2021-04-22 19:21:35	295	37.05	3.2	4.2	804
SMI	2021-04-22 19:24:36	295	37.05	3.2	8.4	808
SMI	2021-04-22 19:33:36	295	37.15	3.15	21	812
SMI	2021-04-22 19:36:36	295	37.15	3.2	40.8	764
SMI	2021-04-22 19:39:36	295	36.95	3.2	20.2	596
SMI	2021-04-22 19:42:36	295	36.75	3.2	8.2	816
SMI	2021-04-22 19:45:36	295	36.75	3.25	36	824
SMI	2021-04-22 19:48:36	295	36.85	3.25	6	816
SMI	2021-04-22 19:51:36	295	36.85	3.3	18	800
SMI	2021-04-22 19:54:36	295	36.9	3.25	40.6	780
SMI	2021-04-22 19:57:36	295	36.95	3.25	12.8	804
SMI	2021-04-22 20:00:36	295	36.95	3.25	2.2	816
SMI	2021-04-22 20:03:36	295	37	3.25	21	812
SMI	2021-04-22 20:06:36	295	37.05	3.15	20.2	816
SMI	2021-04-22 20:09:36	295	37.05	3.05	40.2	808
SMI	2021-04-22 20:15:36	295	37.05	3.2	26.6	812
SMI	2021-04-22 20:18:36	295	37.1	3.2	23	808
SMI	2021-04-22 20:21:36	295	37.1	3.3	1.4	796
SMI	2021-04-22 20:30:36	295	37.1	3.3	31.4	788
SMI	2021-04-22 20:39:36	295	37.05	3.2	29.8	784
SMI	2021-04-22 20:42:37	295	37.05	3.3	12.4	792
SMI	2021-04-22 20:45:37	295	37.1	3.25	27.8	764
SMI	2021-04-22 20:48:37	295	37.05	3.1	27.4	804
SMI	2021-04-22 20:51:37	295	37.05	3.2	34.4	732
SMI	2021-04-22 20:54:37	295	36.85	3.25	40	696
SMI	2021-04-22 20:57:37	295	36.75	3.2	29.2	772
SMI	2021-04-22 21:00:37	295	36.8	3.35	1.6	784
SMI	2021-04-22 21:06:37	295	36.9	3.25	9.8	812
SMI	2021-04-22 21:09:37	295	36.95	3.25	31.4	812
SMI	2021-04-22 21:12:37	295	37	3.2	17.4	824
SMI	2021-04-22 21:15:37	295	37.05	3.2	31.8	800
SMI	2021-04-22 21:30:37	295	37.1	3.2	17.2	784
SMI	2021-04-22 21:33:37	295	37.05	3.15	31	792
SMI	2021-04-22 21:39:37	295	36.95	3.3	9.2	788
SMI	2021-04-22 21:42:37	295	37	3.2	22.8	792
SMI	2021-04-22 21:45:37	295	37	3.25	25.8	788
SMI	2021-04-22 21:48:37	295	37	3.3	18.4	812
SMI	2021-04-22 21:51:37	295	37.05	3.2	2	812
SMI	2021-04-22 21:54:37	295	37.05	3.35	22.4	796
SMI	2021-04-22 21:57:38	295	37.05	3.2	31.8	800
SMI	2021-04-22 22:00:38	295	37.1	3.2	17.6	808
SMI	2021-04-22 22:03:38	295	37.1	3.25	21.8	800
SMI	2021-04-22 22:09:38	295	37.15	3.25	21.6	796
SMI	2021-04-22 22:12:38	295	37.15	3.15	1.6	808
SMI	2021-04-22 22:15:38	295	37.15	3.3	32.4	792
SMI	2021-04-22 22:18:38	295	37.05	3.3	10.6	732
SMI	2021-04-22 22:24:38	295	36.95	3.25	19.2	808
SMI	2021-04-22 22:27:38	295	36.95	3.15	24.2	804
SMI	2021-04-22 22:30:38	295	37	3.2	1.4	804
SMI	2021-04-22 22:33:38	295	37.05	3.25	18.6	812
SMI	2021-04-22 22:39:38	295	37.05	3.2	30.2	776
SMI	2021-04-22 22:45:38	295	37.05	3.1	1.6	820
SMI	2021-04-22 22:48:38	295	37.05	3.2	19.6	800
SMI	2021-04-22 22:51:38	295	37.05	3.1	12.6	696
SMI	2021-04-22 23:00:38	295	36.9	2.6	23.8	812
SMI	2021-04-22 23:03:38	295	36.85	2	3.2	772
SMI	2021-04-22 23:06:38	295	36.75	1.95	3.2	764
SMI	2021-04-22 23:09:38	295	36.55	1.95	3.4	768
SMI	2021-04-22 23:12:39	295	36.25	2	12.2	752
SMI	2021-04-22 23:15:39	295	36.16	2.05	17.8	748
SMI	2021-04-22 23:18:39	295	36.11	2	5.8	748
SMI	2021-04-22 23:21:39	295	35.81	2.95	32.2	604
SMI	2021-04-22 23:24:39	295	35.51	3.2	38	780
SMI	2021-04-22 23:27:39	295	35.66	3.2	7.8	824
SMI	2021-04-22 23:30:39	295	35.91	3.2	25.2	788
SMI	2021-04-22 23:33:39	295	36.11	3.25	31.6	808
SMI	2021-04-22 23:39:39	295	36.45	3.25	10	796
SMI	2021-04-22 23:42:39	295	36.55	3.2	30.8	812
SMI	2021-04-22 23:48:39	295	36.7	3.2	20.8	804
SMI	2021-04-23 00:00:39	295	36.8	3.25	39	700
SMI	2021-04-23 00:06:39	295	36.7	3.1	3	824
SMI	2021-04-23 00:09:39	295	36.75	3.15	8	820
SMI	2021-04-23 00:15:39	295	36.85	3.2	16.6	820
SMI	2021-04-23 00:18:39	295	36.85	3.2	27.6	812
SMI	2021-04-23 00:24:39	295	36.9	3.25	19.8	740
SMI	2021-04-23 00:27:40	295	36.85	3.2	15.2	812
SMI	2021-04-23 00:48:40	295	36.95	3.15	8	824
SMI	2021-04-23 00:54:40	295	37	3.25	30	808
SMI	2021-04-23 00:57:40	295	37	3.15	32.8	812
SMI	2021-04-23 01:00:40	295	37	3.15	20	828
SMI	2021-04-23 01:09:40	295	37	3.2	26.2	808
SMI	2021-04-23 01:12:40	295	36.95	3.25	35	812
SMI	2021-04-23 01:18:40	295	36.9	3.3	2.4	812
SMI	2021-04-23 01:21:40	295	36.9	3.25	20.4	780
SMI	2021-04-23 01:24:40	295	36.9	3.25	8.6	784
SMI	2021-04-23 01:27:40	295	36.9	3.2	7.8	796
SMI	2021-04-23 01:39:40	295	36.8	3.15	3.8	812
SMI	2021-04-23 01:57:41	295	36.95	3.2	35.8	716
SMI	2021-04-23 02:00:41	295	36.85	3.3	16.4	796
SMI	2021-04-23 02:03:41	295	36.8	3.15	12.6	824
SMI	2021-04-23 02:06:41	295	36.85	3.25	32.8	828
SMI	2021-04-23 02:09:41	295	36.85	3.1	19.6	828
SMI	2021-04-23 02:12:41	295	36.9	3.2	2	808
SMI	2021-04-23 02:15:41	295	36.9	3.25	28.6	804
SMI	2021-04-23 02:18:41	295	36.9	3.2	14	820
SMI	2021-04-23 02:21:41	295	36.95	3.3	4.2	808
SMI	2021-04-23 02:24:41	295	36.95	3.2	32	812
SMI	2021-04-23 02:27:41	295	36.95	3.15	18.2	824
SMI	2021-04-23 02:30:41	295	36.95	3.2	2	800
SMI	2021-04-23 02:33:41	295	36.95	3.1	28.6	820
SMI	2021-04-23 02:36:41	295	36.85	3.15	16.8	716
SMI	2021-04-23 02:45:41	295	36.75	3.25	31.4	800
SMI	2021-04-23 02:48:41	295	36.75	3.15	25.8	832
SMI	2021-04-23 02:51:41	295	36.75	3.1	17.6	808
SMI	2021-04-23 03:18:42	295	36.85	3.25	39.8	788
SMI	2021-04-23 03:24:42	295	36.75	3.15	36.8	820
SMI	2021-04-23 03:27:42	295	36.75	3.35	21.2	808
SMI	2021-04-23 03:30:42	295	36.75	3.25	10.6	812
SMI	2021-04-23 03:33:42	295	36.8	3.1	20.2	824
SMI	2021-04-23 03:39:42	295	36.8	3.3	20.6	792
SMI	2021-04-23 03:42:42	295	36.8	3.1	1.6	820
SMI	2021-04-23 03:45:42	295	36.8	3.25	24.8	812
SMI	2021-04-23 03:48:42	295	36.8	3.05	2	828
SMI	2021-04-23 03:51:42	295	36.8	3.2	13	792
SMI	2021-04-23 03:54:42	295	36.8	3.3	7.6	780
SMI	2021-04-23 03:57:42	295	36.75	3.15	29.2	800
SMI	2021-04-23 04:00:42	295	36.7	3.1	2.6	816
SMI	2021-04-23 04:03:42	295	36.7	3.15	1.6	808
SMI	2021-04-23 04:06:42	295	36.7	3.15	27.8	712
SMI	2021-04-23 04:09:42	295	36.55	3.15	37.6	796
SMI	2021-04-23 04:21:43	295	36.6	3.2	11.4	820
SMI	2021-04-23 04:33:43	295	36.75	3.15	27.6	812
SMI	2021-04-23 04:36:43	295	36.75	3.2	40.6	708
SMI	2021-04-23 04:39:43	295	36.6	3.2	37.2	812
SMI	2021-04-23 04:42:43	295	36.3	3.1	18.4	516
SMI	2021-04-23 04:45:43	295	35.66	3.1	17.6	716
SMI	2021-04-23 05:00:43	295	35.91	3.1	8	768
SMI	2021-04-23 05:03:43	295	35.91	3.2	24	756
SMI	2021-04-23 05:06:43	295	36.01	3.2	4	796
SMI	2021-04-23 05:09:43	295	36.06	3.2	30.2	772
SMI	2021-04-23 05:12:43	295	36.16	3.2	13.2	804
SMI	2021-04-23 05:15:43	295	36.21	3.1	32	804
SMI	2021-04-23 05:21:43	295	36.35	3.2	12.2	804
SMI	2021-04-23 05:24:43	295	36.4	3.2	2.6	796
SMI	2021-04-23 05:27:44	295	36.4	3.3	20.8	772
SMI	2021-04-23 05:30:44	295	36.4	3.1	6.4	812
SMI	2021-04-23 05:33:44	295	36.45	3.25	23.4	800
SMI	2021-04-23 05:36:44	295	36.5	3.15	8	808
SMI	2021-04-23 05:39:44	295	36.5	3.1	2.4	820
SMI	2021-04-23 05:42:44	295	36.5	3.05	3	792
SMI	2021-04-23 05:45:44	295	36.45	3.15	25.8	792
SMI	2021-04-23 05:48:44	295	36.45	3.15	14	700
SMI	2021-04-23 05:54:44	295	36.25	3.2	20	812
SMI	2021-04-23 05:57:44	295	36.3	3.15	10.2	808
SMI	2021-04-23 06:00:44	295	36.4	3.15	14.6	804
SMI	2021-04-23 06:03:44	295	36.45	3.1	21.8	820
SMI	2021-04-23 06:06:44	295	36.5	3.1	10.6	820
SMI	2021-04-23 06:09:44	295	36.55	3.2	25.8	812
SMI	2021-04-23 06:12:44	295	36.55	3.2	34.4	804
SMI	2021-04-23 06:15:44	295	36.55	3.2	4.2	828
SMI	2021-04-23 06:18:44	295	36.55	3.15	9.6	824
SMI	2021-04-23 06:21:44	295	36.55	3.15	19.6	828
SMI	2021-04-23 06:24:44	295	36.6	3.2	3.6	820
SMI	2021-04-23 06:27:44	295	36.6	3.15	5	824
SMI	2021-04-23 06:30:44	295	36.6	3.15	36.4	736
SMI	2021-04-23 06:33:44	295	36.5	3.2	18.4	808
SMI	2021-04-23 06:36:44	295	36.45	3.25	13.2	828
SMI	2021-04-23 06:39:44	295	36.45	3.2	27.4	792
SMI	2021-04-23 06:42:45	295	36.5	3.25	16.4	800
SMI	2021-04-23 06:45:45	295	36.5	3.2	25.4	812
SMI	2021-04-23 06:48:45	295	36.5	3.2	22.6	816
SMI	2021-04-23 06:51:45	295	36.5	3.3	9	816
SMI	2021-04-23 06:54:45	295	36.55	3.15	6.4	832
SMI	2021-04-23 06:57:45	295	36.55	3.3	19.8	812
SMI	2021-04-23 07:00:45	295	36.55	3.15	12.6	836
SMI	2021-04-23 07:03:45	295	36.55	3.2	7.8	832
SMI	2021-04-23 07:06:45	295	36.55	3.25	11.4	824
SMI	2021-04-23 07:09:45	295	36.55	3.15	6.8	832
SMI	2021-04-23 07:12:45	295	36.55	3.1	28.4	812
SMI	2021-04-23 07:15:45	295	36.55	3.25	2	816
SMI	2021-04-23 07:18:45	295	36.55	3.25	18.2	816
SMI	2021-04-23 07:21:45	295	36.55	3.2	15	816
SMI	2021-04-23 07:24:45	295	36.5	3.15	27.6	724
SMI	2021-04-23 07:27:45	295	36.45	3.25	2.2	804
SMI	2021-04-23 07:30:45	295	36.45	3.25	41.2	812
SMI	2021-04-23 07:33:45	295	36.45	3.2	17	820
SMI	2021-04-23 07:36:45	295	36.45	3.25	2	820
SMI	2021-04-23 07:39:45	295	36.45	3.2	2.4	812
SMI	2021-04-23 07:42:45	295	36.45	3.25	2	804
SMI	2021-04-23 07:45:45	295	36.45	3.2	12.2	808
SMI	2021-04-23 07:48:45	295	36.45	3.2	5	836
SMI	2021-04-23 07:51:45	295	36.35	3.15	21.2	724
SMI	2021-04-23 07:54:45	295	36.25	3.2	7.8	824
SMI	2021-04-23 08:12:46	295	36.55	3.2	34.6	816
SMI	2021-04-23 08:15:46	295	36.55	3.15	7.8	832
SMI	2021-04-23 08:18:46	295	36.55	3.25	2.2	816
SMI	2021-04-23 08:21:46	295	36.55	3.15	12.4	824
SMI	2021-04-23 08:27:46	295	36.6	3.3	2.8	796
SMI	2021-04-23 08:30:46	295	36.6	3.1	12	828
SMI	2021-04-23 08:33:46	295	36.6	3.25	3.6	816
SMI	2021-04-23 08:36:46	295	36.6	3.25	9.4	816
SMI	2021-04-23 08:39:46	295	36.65	3.1	17	824
SMI	2021-04-23 08:42:46	295	36.65	3.3	9.4	816
SMI	2021-04-23 08:45:46	295	36.65	3.1	26.4	824
SMI	2021-04-23 08:51:46	295	36.65	3.2	2.8	808
SMI	2021-04-23 08:54:46	295	36.65	3.15	18.8	684
SMI	2021-04-23 08:57:46	295	36.55	3.3	28.2	788
SMI	2021-04-23 09:00:46	295	36.55	3.2	1.4	808
SMI	2021-04-23 09:03:46	295	36.6	3.15	2.4	804
SMI	2021-04-23 09:06:46	295	36.65	3.3	2	792
SMI	2021-04-23 09:09:46	295	36.65	3.2	26	796
SMI	2021-04-23 09:12:47	295	36.7	2.45	12.6	836
SMI	2021-04-23 09:15:47	295	36.75	2.1	3.6	824
SMI	2021-04-23 09:18:47	295	36.8	2.25	4.8	848
SMI	2021-04-23 09:21:47	295	36.85	2.75	29.4	744
SMI	2021-04-23 09:27:47	295	36.75	3.25	7.4	764
SMI	2021-04-23 09:30:47	295	36.75	3.2	38	784
SMI	2021-04-23 09:33:47	295	36.7	3.25	36.4	796
SMI	2021-04-23 09:36:47	295	36.75	3.3	2.8	800
SMI	2021-04-23 09:39:47	295	36.75	3.2	4.6	752
SMI	2021-04-23 09:42:47	295	36.65	3.15	40.2	756
SMI	2021-04-23 09:45:47	295	36.65	3.25	23.4	784
SMI	2021-04-23 09:51:47	295	36.65	3.25	42.2	752
SMI	2021-04-23 09:54:47	295	36.65	3.15	5.6	796
SMI	2021-04-23 10:00:47	295	36.75	3.2	28.6	788
SMI	2021-04-23 10:03:47	295	36.8	3.25	40.6	776
SMI	2021-04-23 10:06:47	295	36.8	3.15	18.6	708
SMI	2021-04-23 10:12:47	295	36.6	3.25	16.4	768
SMI	2021-04-23 10:15:47	295	36.65	3.2	15	796
SMI	2021-04-23 10:18:47	295	36.7	3.2	23.2	756
SMI	2021-04-23 10:21:47	295	36.75	3.25	8	780
SMI	2021-04-23 10:24:47	295	36.8	3.25	18.8	760
SMI	2021-04-23 10:27:47	295	36.8	3.2	20.8	764
SMI	2021-04-23 10:30:48	295	36.85	3.25	5	788
SMI	2021-04-23 10:33:48	295	36.85	3.15	4.4	780
SMI	2021-04-23 10:36:48	295	36.9	3.25	20.2	788
SMI	2021-04-23 10:39:48	295	36.95	3.2	9.6	764
SMI	2021-04-23 10:42:48	295	36.95	3.15	16.8	788
SMI	2021-04-23 10:45:48	295	36.95	3.2	24.6	792
SMI	2021-04-23 10:48:48	295	36.95	3.25	25	804
SMI	2021-04-23 10:51:48	295	36.95	3.2	22.6	812
SMI	2021-04-23 10:54:48	295	37	3.25	9.2	796
SMI	2021-04-23 10:57:48	295	37	3.15	33.6	756
SMI	2021-04-23 11:00:48	295	36.85	3.2	24	744
SMI	2021-04-23 11:03:48	295	36.8	3.2	6.4	788
SMI	2021-04-23 11:06:48	295	36.75	3.2	18	740
SMI	2021-04-23 11:09:48	295	36.7	3.15	32	624
SMI	2021-04-23 11:12:48	295	36.55	3.2	22.6	776
SMI	2021-04-23 11:15:48	295	36.6	3.25	8.8	788
SMI	2021-04-23 11:18:48	295	36.7	3.25	22.6	784
SMI	2021-04-23 11:21:48	295	36.8	3.2	15.2	808
SMI	2021-04-23 11:24:48	295	36.85	3.2	31.6	768
SMI	2021-04-23 11:27:48	295	36.85	3.2	28.6	800
SMI	2021-04-23 11:30:48	295	36.85	3.15	7.2	796
SMI	2021-04-23 11:33:48	295	36.9	3.1	30.4	796
SMI	2021-04-23 11:36:48	295	36.95	3.15	5	816
SMI	2021-04-23 11:39:48	295	36.95	3.3	11.6	760
SMI	2021-04-23 11:42:48	295	36.85	3.15	38.2	712
SMI	2021-04-23 11:45:49	295	36.6	3.2	23.8	772
SMI	2021-04-23 11:48:49	295	36.55	3.25	28.6	756
SMI	2021-04-23 11:51:49	295	36.55	3.25	24.4	756
SMI	2021-04-23 11:54:49	295	36.55	3.2	42	704
SMI	2021-04-23 11:57:49	295	36.45	3.15	14.8	756
SMI	2021-04-23 12:00:49	295	36.4	3.3	19.4	792
SMI	2021-04-23 12:06:49	295	36.55	3.2	5.8	804
SMI	2021-04-23 12:09:49	295	36.65	3.25	2.2	804
SMI	2021-04-23 12:12:49	295	36.7	3.2	18.2	756
SMI	2021-04-23 12:15:49	295	36.55	3.2	27.2	696
SMI	2021-04-23 12:18:49	295	36.5	3.2	28.2	792
SMI	2021-04-23 12:21:49	295	36.5	3.15	29.8	780
SMI	2021-04-23 12:24:49	295	36.6	3.15	10	788
SMI	2021-04-23 12:27:49	295	36.65	3.2	32.8	760
SMI	2021-04-23 12:30:49	295	36.65	3.25	7	780
SMI	2021-04-23 12:33:49	295	36.65	3.25	7.6	760
SMI	2021-04-23 12:36:49	295	36.6	3.15	14	736
SMI	2021-04-23 12:39:49	295	36.65	3.2	27.2	772
SMI	2021-04-23 12:42:49	295	36.65	3.15	28.6	780
SMI	2021-04-23 12:45:49	295	36.65	3.25	7.8	788
SMI	2021-04-23 12:48:49	295	36.7	3.2	20.2	728
SMI	2021-04-23 12:51:49	295	36.55	3.2	27.6	700
SMI	2021-04-23 12:54:49	295	36.55	3.25	20	796
SMI	2021-04-23 12:57:49	295	36.55	3.2	34.8	744
SMI	2021-04-23 13:00:50	295	36.6	3.25	4.2	784
SMI	2021-04-23 13:03:50	295	36.7	3.25	21.8	804
SMI	2021-04-23 13:06:50	295	36.8	3.25	3.6	792
SMI	2021-04-23 13:09:50	295	36.85	3.15	17.6	792
SMI	2021-04-23 13:12:50	295	36.85	3.2	34.2	760
SMI	2021-04-23 13:15:50	295	36.85	3.2	2.2	792
SMI	2021-04-23 13:18:50	295	36.85	3.15	26.8	768
SMI	2021-04-23 13:21:50	295	36.7	3.15	29.8	680
SMI	2021-04-23 13:24:50	295	36.65	3.2	5.2	796
SMI	2021-04-23 13:27:50	295	36.7	3.2	28.2	752
SMI	2021-04-23 13:30:50	295	36.75	3.25	4.4	784
SMI	2021-04-23 13:33:50	295	36.8	3.15	4.4	808
SMI	2021-04-23 13:36:50	295	36.85	3.25	23.2	792
SMI	2021-04-23 13:39:50	295	36.85	3.15	25.4	776
SMI	2021-04-23 13:42:50	295	36.85	3.15	36.2	732
SMI	2021-04-23 13:45:50	295	36.7	3.15	25.2	644
SMI	2021-04-23 13:48:50	295	36.65	3.2	23.4	772
SMI	2021-04-23 13:51:50	295	36.65	3.3	3.6	788
SMI	2021-04-23 13:54:50	295	36.75	3.2	1.6	808
SMI	2021-04-23 13:57:50	295	36.8	3.3	29	756
SMI	2021-04-23 14:00:50	295	36.75	3.25	11.2	772
SMI	2021-04-23 14:03:50	295	36.75	3.1	26.2	760
SMI	2021-04-23 14:06:50	295	36.75	3.2	30	784
SMI	2021-04-23 14:09:50	295	36.75	3.2	27.6	756
SMI	2021-04-23 14:12:50	295	36.75	3.2	23.8	780
SMI	2021-04-23 14:15:51	295	36.75	3.3	22.8	784
SMI	2021-04-23 14:18:51	295	36.75	3.2	16.4	760
SMI	2021-04-23 14:21:51	295	36.65	3.15	32.6	620
SMI	2021-04-23 14:24:51	295	36.45	3.1	41.8	692
SMI	2021-04-23 14:27:51	295	36.4	3.1	38.6	684
SMI	2021-04-23 14:30:51	295	36.4	3.15	31	756
SMI	2021-04-23 14:33:51	295	36.45	3.25	12.8	756
SMI	2021-04-23 14:39:51	295	36.55	3.15	19.4	748
SMI	2021-04-23 14:42:51	295	36.6	3.25	8.8	804
SMI	2021-04-23 14:45:51	295	36.65	3.15	27.2	776
SMI	2021-04-23 14:48:51	295	36.65	3.15	6.6	804
SMI	2021-04-23 14:51:51	295	36.7	3.25	16.6	808
SMI	2021-04-23 14:54:51	295	36.75	3.2	4.4	808
SMI	2021-04-23 14:57:51	295	36.8	3.2	9.2	796
SMI	2021-04-23 15:00:51	295	36.8	3.3	14.6	800
SMI	2021-04-23 15:03:51	295	36.85	3.3	11	788
SMI	2021-04-23 15:06:51	295	36.8	3.2	34.4	752
SMI	2021-04-23 15:09:51	295	36.65	3.2	30	712
SMI	2021-04-23 15:12:51	295	36.5	3.1	34.2	756
SMI	2021-04-23 15:15:51	295	36.45	3.15	28.4	640
SMI	2021-04-23 15:21:51	295	36.4	3.2	29	780
SMI	2021-04-23 15:24:51	295	36.4	3.15	40.2	752
SMI	2021-04-23 15:27:51	295	36.4	3.15	25.4	816
SMI	2021-04-23 15:30:52	295	36.5	3.15	38.4	788
SMI	2021-04-23 15:33:52	295	36.55	3.15	32	784
SMI	2021-04-23 15:36:52	295	36.6	3.2	25.8	808
SMI	2021-04-23 15:42:52	295	36.5	3.2	16.4	816
SMI	2021-04-23 15:48:52	295	36.7	3.2	2.8	824
SMI	2021-04-23 15:51:52	295	36.8	3.15	30.8	792
SMI	2021-04-23 15:54:52	295	36.8	3.15	40.8	788
SMI	2021-04-23 15:57:52	295	36.85	3.1	6.4	828
SMI	2021-04-23 16:00:52	295	36.9	3.15	18.2	808
SMI	2021-04-23 16:03:52	295	36.9	3.25	25	796
SMI	2021-04-23 16:06:52	295	36.9	3.05	20.4	816
SMI	2021-04-23 16:09:52	295	36.95	3.2	24	808
SMI	2021-04-23 16:12:52	295	36.95	3.25	24.8	800
SMI	2021-04-23 16:15:52	295	36.95	3.15	34.2	816
SMI	2021-04-23 16:18:52	295	36.9	3.25	19.6	848
SMI	2021-04-23 16:21:52	295	36.9	3.15	27.2	820
SMI	2021-04-23 16:27:52	295	36.9	3.15	16.2	816
SMI	2021-04-23 16:30:52	295	36.9	3.2	26.8	788
SMI	2021-04-23 16:33:52	295	36.9	3.2	7	808
SMI	2021-04-23 16:36:52	295	36.9	3.2	23.6	776
SMI	2021-04-23 16:39:52	295	36.75	3.25	7.8	760
SMI	2021-04-23 16:42:52	295	36.75	3.15	25.4	832
SMI	2021-04-23 16:45:53	295	36.8	3.2	28	816
SMI	2021-04-23 16:48:53	295	36.85	3.3	9.2	820
SMI	2021-04-23 16:54:53	295	36.9	3.15	17.4	820
SMI	2021-04-23 16:57:53	295	36.95	3.35	5.4	804
SMI	2021-04-23 17:00:53	295	36.95	3.25	12	816
SMI	2021-04-23 17:03:53	295	36.95	3.15	23.6	812
SMI	2021-04-23 17:06:53	295	36.95	3.2	12.6	816
SMI	2021-04-23 17:09:53	295	36.95	3.25	25.6	808
SMI	2021-04-23 17:12:53	295	36.9	3.25	5.2	812
SMI	2021-04-23 17:15:53	295	36.9	3.2	7.2	804
SMI	2021-04-23 17:24:53	295	36.95	3.3	5	808
SMI	2021-04-23 17:27:53	295	36.95	3.25	12	772
SMI	2021-04-23 17:30:53	295	36.9	3.15	25.4	824
SMI	2021-04-23 17:33:53	295	36.85	3.25	28.6	784
SMI	2021-04-23 17:36:53	295	36.85	3.3	9	824
SMI	2021-04-23 17:39:53	295	36.8	3.25	6	836
SMI	2021-04-23 17:42:53	295	36.8	3.2	24.4	708
SMI	2021-04-23 17:45:53	295	36.65	3.15	5	812
SMI	2021-04-23 17:48:53	295	36.65	3.15	29.6	796
SMI	2021-04-23 17:51:53	295	36.65	3.25	3.6	824
SMI	2021-04-23 17:54:53	295	36.7	3.2	3	824
SMI	2021-04-23 17:57:53	295	36.75	3.25	8	812
SMI	2021-04-23 18:00:54	295	36.8	3.25	16.8	820
SMI	2021-04-23 18:03:54	295	36.8	3.25	34.6	792
SMI	2021-04-23 18:12:54	295	36.85	3.2	23.6	808
SMI	2021-04-23 18:15:54	295	36.85	3.15	21	824
SMI	2021-04-23 18:18:54	295	36.95	3.2	12.4	824
SMI	2021-04-23 18:21:54	295	36.95	3.2	15.4	808
SMI	2021-04-23 18:24:54	295	36.95	3.2	3.8	828
SMI	2021-04-23 18:27:54	295	37	3.15	11.6	836
SMI	2021-04-23 18:30:54	295	37.05	3.15	7.8	836
SMI	2021-04-23 18:33:54	295	37.05	3.15	22.8	824
SMI	2021-04-23 18:36:54	295	37.1	3.2	11.6	816
SMI	2021-04-23 18:39:54	295	37.1	3.2	24.6	676
SMI	2021-04-23 18:42:54	295	36.95	3.2	18.8	804
SMI	2021-04-23 18:45:54	295	36.95	3.1	16.4	828
SMI	2021-04-23 18:54:54	295	37.1	3.25	38.8	804
SMI	2021-04-23 18:57:54	295	37.15	3.3	24.4	812
SMI	2021-04-23 19:00:54	295	37.15	3.15	5.8	836
SMI	2021-04-23 19:06:54	295	37.2	3.15	2.2	836
SMI	2021-04-23 19:12:54	295	37.25	3.2	25	828
SMI	2021-04-23 19:18:55	295	37.25	3.25	22.6	800
SMI	2021-04-23 19:21:55	295	37.25	3.2	23.6	820
SMI	2021-04-23 19:24:55	295	37.25	3.2	3	824
SMI	2021-04-23 19:30:55	295	37.25	3.15	3.6	828
SMI	2021-04-23 19:33:55	295	37.25	3.1	3.8	836
SMI	2021-04-23 19:45:55	295	37.25	3.35	1.4	808
SMI	2021-04-23 19:51:55	295	37.25	3.15	5.4	832
SMI	2021-04-23 19:54:55	295	37.25	3.15	17.2	836
SMI	2021-04-23 19:57:55	295	37.3	3.2	14	796
SMI	2021-04-23 20:00:55	295	37.25	3.35	30.8	812
SMI	2021-04-23 20:03:55	295	37.25	3.2	22.6	828
SMI	2021-04-23 20:06:55	295	37.25	3.35	2	816
SMI	2021-04-23 20:09:55	295	37.3	3.15	36.2	808
SMI	2021-04-23 20:12:55	295	37.25	3.05	3.8	828
SMI	2021-04-23 20:15:55	295	37.25	3.2	2	804
SMI	2021-04-23 20:21:55	295	37.2	3.15	31	604
SMI	2021-04-23 20:30:56	295	36.65	3.2	34.8	824
SMI	2021-04-23 20:33:56	295	36.75	3.25	25.8	808
SMI	2021-04-23 20:36:56	295	36.85	3.25	15.6	804
SMI	2021-04-23 20:39:56	295	36.95	3.2	14.6	808
SMI	2021-04-23 20:42:56	295	37	3.2	8.6	804
SMI	2021-04-23 20:45:56	295	37.05	3.2	16.8	812
SMI	2021-04-23 20:48:56	295	37.05	3.15	15.2	824
SMI	2021-04-23 20:51:56	295	37.05	3.2	24.2	812
SMI	2021-04-23 21:03:56	295	37.05	3.15	24	832
SMI	2021-04-23 21:12:56	295	37.05	3.2	28.8	808
SMI	2021-04-23 21:15:56	295	37.05	3.15	34.6	860
SMI	2021-04-23 21:18:56	295	37	3.15	20.6	828
SMI	2021-04-23 21:21:56	295	36.95	3.25	33.6	708
SMI	2021-04-23 21:30:56	295	37	3.25	42	796
SMI	2021-04-23 21:33:56	295	37	3.35	19.2	808
SMI	2021-04-23 21:36:56	295	37	3.2	29	808
SMI	2021-04-23 21:39:56	295	36.95	3.15	41	692
SMI	2021-04-23 21:42:56	295	36.85	3.25	23	812
SMI	2021-04-23 21:48:57	295	36.9	3.25	4.4	832
SMI	2021-04-23 21:54:57	295	37	3.15	14.4	812
SMI	2021-04-23 21:57:57	295	37	3.25	2.2	820
SMI	2021-04-23 22:00:57	295	37	3.2	17.2	816
SMI	2021-04-23 22:03:57	295	37	3.35	7.2	816
SMI	2021-04-23 22:06:57	295	37.05	3.15	40.2	828
SMI	2021-04-23 22:09:57	295	37.05	3.05	12.6	836
SMI	2021-04-23 22:12:57	295	37.05	3.2	11.8	832
SMI	2021-04-23 22:15:57	295	37.05	3.3	11	828
SMI	2021-04-23 22:18:57	295	37.05	3.2	25.2	832
SMI	2021-04-23 22:21:57	295	37.05	3.35	8.6	820
SMI	2021-04-23 22:24:57	295	37.05	3.15	32.4	832
SMI	2021-04-23 22:27:57	295	37.1	3.35	2	816
SMI	2021-04-23 22:30:57	295	37.1	3.25	15.8	816
SMI	2021-04-23 22:36:57	295	37.05	3.35	11.8	820
SMI	2021-04-23 22:39:57	295	37.05	3.9	30.2	768
SMI	2021-04-23 22:42:57	295	37	3.95	1.6	772
SMI	2021-04-23 22:45:57	295	36.95	3.9	2.4	764
SMI	2021-04-23 22:48:57	295	36.9	4.4	4.4	616
SMI	2021-04-23 22:51:57	295	36.7	3.7	38.6	700
SMI	2021-04-23 22:54:57	295	36.55	3.2	21.6	780
SMI	2021-04-23 22:57:57	295	36.45	3.25	12.4	776
SMI	2021-04-23 23:00:58	295	36.35	3.1	17.6	732
SMI	2021-04-23 23:03:58	295	36.3	3.3	13.8	820
SMI	2021-04-23 23:06:58	295	36.35	3.3	26.2	816
SMI	2021-04-23 23:09:58	295	36.35	3.25	26.8	828
SMI	2021-04-23 23:12:58	295	36.35	3.2	6	836
SMI	2021-04-23 23:15:58	295	36.25	3.15	28.2	732
SMI	2021-04-23 23:18:58	295	36.11	3.25	31.2	808
SMI	2021-04-23 23:21:58	295	36.01	3.25	10.6	820
SMI	2021-04-23 23:24:58	295	35.96	3.2	32	840
SMI	2021-04-23 23:27:58	295	35.86	3.7	40.4	568
SMI	2021-04-23 23:30:58	295	35.16	3.15	25.6	532
SMI	2021-04-23 23:33:58	295	34.67	2.15	9.8	520
SMI	2021-04-23 23:36:58	295	34.17	3	11.2	360
SMI	2021-04-23 23:39:58	295	33.77	4.05	19	232
SMI	2021-04-23 23:42:58	295	33.28	2.05	33.2	492
SMI	2021-04-23 23:45:58	295	32.68	3.85	15.4	244
SMI	2021-04-23 23:48:58	295	32.49	4.1	28.4	320
SMI	2021-04-23 23:51:58	295	32.19	2.35	35.8	476
SMI	2021-04-23 23:54:58	295	32.39	2.3	8	656
SMI	2021-04-23 23:57:58	295	32.73	2.75	3.4	780
SMI	2021-04-24 00:00:58	295	32.93	2.85	2.6	812
SMI	2021-04-24 00:03:58	295	33.28	2.7	7.8	844
SMI	2021-04-24 00:06:58	295	33.82	2.6	5.4	860
SMI	2021-04-24 00:09:58	295	34.42	2.6	22.4	872
SMI	2021-04-24 00:12:58	295	34.92	2.65	2	852
SMI	2021-04-24 00:15:59	295	35.21	2.35	19.8	820
SMI	2021-04-24 00:18:59	295	35.31	2.55	2.2	872
SMI	2021-04-24 00:21:59	295	35.61	2.45	18	836
SMI	2021-04-24 00:24:59	295	35.61	2.4	2.2	848
SMI	2021-04-24 00:27:59	295	35.66	2.6	8	860
SMI	2021-04-24 00:30:59	295	35.76	2.2	11.2	812
SMI	2021-04-24 00:33:59	295	35.71	2.4	3.4	864
SMI	2021-04-24 00:36:59	295	35.76	2.2	7.2	844
SMI	2021-04-24 00:39:59	295	35.86	2.15	26.8	852
SMI	2021-04-24 00:42:59	295	36.06	2.35	4.2	868
SMI	2021-04-24 00:45:59	295	36.16	1.7	2	784
SMI	2021-04-24 00:48:59	295	36.21	2.45	14.4	884
SMI	2021-04-24 00:51:59	295	36.3	1.75	2.4	796
SMI	2021-04-24 00:54:59	295	36.4	2	5.4	844
SMI	2021-04-24 00:57:59	295	36.45	2.2	10.6	816
SMI	2021-04-24 01:00:59	295	36.35	3.3	23.2	844
SMI	2021-04-24 01:03:59	295	36.01	3.2	20.2	688
SMI	2021-04-24 01:06:59	295	35.66	3.25	19.4	844
SMI	2021-04-24 01:09:59	295	35.51	3.25	22.2	740
SMI	2021-04-24 01:12:59	295	35.46	3.25	15	720
SMI	2021-04-24 01:15:59	295	35.26	3.2	21.4	788
SMI	2021-04-24 01:18:59	295	35.41	3.35	6.2	836
SMI	2021-04-24 01:21:59	295	35.46	3.2	17.6	656
SMI	2021-04-24 01:24:59	295	35.36	3.25	30.2	720
SMI	2021-04-24 01:27:59	295	35.26	3.2	19.6	712
SMI	2021-04-24 01:30:59	295	35.31	3.2	22	788
SMI	2021-04-24 01:34:00	295	35.51	3.25	19.2	824
SMI	2021-04-24 01:37:00	295	35.76	3.35	13.8	828
SMI	2021-04-24 01:40:00	295	36.01	3.4	3.6	824
SMI	2021-04-24 01:43:00	295	36.21	3.35	6.2	844
SMI	2021-04-24 01:46:00	295	36.4	3.25	34.8	848
SMI	2021-04-24 01:49:00	295	36.55	3.35	11.6	840
SMI	2021-04-24 01:52:00	295	36.65	3.35	21.4	836
SMI	2021-04-24 01:58:00	295	36.85	3.35	17.6	816
SMI	2021-04-24 02:01:00	295	36.9	3.3	29	856
SMI	2021-04-24 02:04:00	295	36.9	3.35	21	800
SMI	2021-04-24 02:13:00	295	36.9	3.2	31.8	812
SMI	2021-04-24 02:16:00	295	36.85	3.3	36.8	812
SMI	2021-04-24 02:19:00	295	36.85	3.3	40.2	824
SMI	2021-04-24 02:25:00	295	36.95	3.2	32	824
SMI	2021-04-24 02:28:00	295	37	3.35	22.4	824
SMI	2021-04-24 02:31:00	295	37.05	3.3	12.2	840
SMI	2021-04-24 02:34:00	295	37.15	3.25	18.6	856
SMI	2021-04-24 02:37:00	295	37.2	3.2	18.6	856
SMI	2021-04-24 02:43:00	295	37.35	3.25	10.2	852
SMI	2021-04-24 02:46:00	295	37.35	3.3	25.4	836
SMI	2021-04-24 02:49:01	295	37.4	3.4	2	824
SMI	2021-04-24 02:52:01	295	37.45	3.35	11.8	824
SMI	2021-04-24 02:55:01	295	37.45	3.3	18.4	844
SMI	2021-04-24 03:01:01	295	37.45	3.3	4.2	832
SMI	2021-04-24 03:04:01	295	37.49	3.25	25.2	832
SMI	2021-04-24 03:10:01	295	37.54	3.35	33.6	832
SMI	2021-04-24 03:13:01	295	37.54	3.25	20	820
SMI	2021-04-24 03:16:01	295	37.54	3.4	2.6	836
SMI	2021-04-24 03:19:01	295	37.49	3.25	40.2	828
SMI	2021-04-24 03:25:01	295	37.49	3.25	39.4	844
SMI	2021-04-24 03:34:01	295	37.59	3.25	26.2	836
SMI	2021-04-24 03:37:01	295	37.59	3.3	29	848
SMI	2021-04-24 03:46:01	295	37.64	3.2	9	852
SMI	2021-04-24 03:49:01	295	37.59	3.2	28.6	676
SMI	2021-04-24 03:58:01	295	37.35	3.3	18.4	840
SMI	2021-04-24 04:01:01	295	37.4	3.2	33.4	848
SMI	2021-04-24 04:04:02	295	37.49	3.35	13	832
SMI	2021-04-24 04:10:02	295	37.54	3.4	1.6	828
SMI	2021-04-24 04:16:02	295	37.59	3.35	8.8	840
SMI	2021-04-24 04:19:02	295	37.64	3.35	40	840
SMI	2021-04-24 04:22:02	295	37.64	3.2	5	840
SMI	2021-04-24 04:28:02	295	37.64	3.3	27	844
SMI	2021-04-24 04:31:02	295	37.64	3.25	30	836
SMI	2021-04-24 04:34:02	295	37.59	3.3	30.8	832
SMI	2021-04-24 04:37:02	295	37.54	3.4	3.8	828
SMI	2021-04-24 04:43:02	295	37.49	3.25	8.4	792
SMI	2021-04-24 04:46:02	295	37.45	3.2	31.4	788
SMI	2021-04-24 04:49:02	295	37.35	3.25	33.4	760
SMI	2021-04-24 04:52:02	295	37.25	3.3	2.8	796
SMI	2021-04-24 04:55:02	295	37.3	3.3	26.8	816
SMI	2021-04-24 04:58:02	295	37.35	3.3	10.6	760
SMI	2021-04-24 05:01:02	295	37.3	3.3	9.6	780
SMI	2021-04-24 05:04:02	295	37.2	3.35	28.4	796
SMI	2021-04-24 05:07:02	295	37.25	3.4	19.2	836
SMI	2021-04-24 05:16:03	295	37.49	3.35	28.8	784
SMI	2021-04-24 05:19:03	295	37.49	3.3	5.2	832
SMI	2021-04-24 05:22:03	295	37.49	3.35	2	820
SMI	2021-04-24 05:25:03	295	37.54	3.3	8.4	800
SMI	2021-04-24 05:31:03	295	37.54	3.45	16.8	832
SMI	2021-04-24 05:34:03	295	37.54	3.3	25.4	836
SMI	2021-04-24 05:37:03	295	37.54	3.45	20.4	828
SMI	2021-04-24 05:40:03	295	37.54	3.4	11.8	840
SMI	2021-04-24 05:43:03	295	37.59	3.45	11.6	844
SMI	2021-04-24 05:49:03	295	37.64	3.3	28.4	752
SMI	2021-04-24 05:52:03	295	37.54	3.25	18.6	812
SMI	2021-04-24 05:55:03	295	37.45	3.2	20.8	816
SMI	2021-04-24 05:58:03	295	37.45	3.3	12.6	824
SMI	2021-04-24 06:01:03	295	37.49	3.3	3.6	812
SMI	2021-04-24 06:04:03	295	37.54	3.25	7.2	828
SMI	2021-04-24 06:07:03	295	37.59	3.35	27.6	824
SMI	2021-04-24 06:10:03	295	37.64	3.3	10	804
SMI	2021-04-24 06:16:03	295	37.49	3.4	2.2	808
SMI	2021-04-24 06:19:03	295	37.54	3.25	17.4	828
SMI	2021-04-24 06:22:03	295	37.54	3.2	34.6	688
SMI	2021-04-24 06:25:03	295	37.45	3.2	2.2	828
SMI	2021-04-24 06:28:03	295	37.54	3.4	2	812
SMI	2021-04-24 06:31:04	295	37.59	3.2	1.6	828
SMI	2021-04-24 06:34:04	295	37.69	3.15	7.6	820
SMI	2021-04-24 06:37:04	295	37.74	3.25	2	820
SMI	2021-04-24 06:40:04	295	37.79	3.1	2.2	816
SMI	2021-04-24 06:43:04	295	37.79	3.4	9	812
SMI	2021-04-24 06:46:04	295	37.84	3.25	2.2	796
SMI	2021-04-24 06:49:04	295	37.84	3.25	2.6	808
SMI	2021-04-24 06:52:04	295	37.84	3.3	2	816
SMI	2021-04-24 06:55:04	295	37.84	3.25	4.2	828
SMI	2021-04-24 06:58:04	295	37.89	3.35	1.6	800
SMI	2021-04-24 07:01:04	295	37.89	3.25	1.6	800
SMI	2021-04-24 07:04:04	295	37.89	3.25	2.4	812
SMI	2021-04-24 07:07:04	295	37.89	3.3	1.6	812
SMI	2021-04-24 07:10:04	295	37.89	3.25	28.6	832
SMI	2021-04-24 07:13:04	295	37.89	3.25	14	816
SMI	2021-04-24 07:22:04	295	37.84	3.4	29.6	804
SMI	2021-04-24 07:25:04	295	37.84	3.35	4.2	792
SMI	2021-04-24 07:28:04	295	37.84	3.2	15.8	812
SMI	2021-04-24 07:31:04	295	37.84	3.2	22.6	820
SMI	2021-04-24 07:34:04	295	37.79	3.15	21.4	820
SMI	2021-04-24 07:40:04	295	37.74	3.25	3.6	824
SMI	2021-04-24 07:43:04	295	37.74	3.2	2.8	824
SMI	2021-04-24 07:46:05	295	37.64	3.2	17.4	828
SMI	2021-04-24 07:49:05	295	37.64	3.25	24	820
SMI	2021-04-24 07:52:05	295	37.64	3.25	6.6	824
SMI	2021-04-24 07:55:05	295	37.59	3.3	15.4	824
SMI	2021-04-24 07:58:05	295	37.59	3.2	28.4	828
SMI	2021-04-24 08:01:05	295	37.59	3.3	2	820
SMI	2021-04-24 08:04:05	295	37.59	3.3	1.6	812
SMI	2021-04-24 08:07:05	295	37.64	3.25	1.6	788
SMI	2021-04-24 08:10:05	295	37.59	3.35	2.8	816
SMI	2021-04-24 08:13:05	295	37.59	3.25	4.6	836
SMI	2021-04-24 08:16:05	295	37.64	3.3	2.6	828
SMI	2021-04-24 08:19:05	295	37.64	3.3	3	820
SMI	2021-04-24 08:22:05	295	37.64	3.1	1.6	816
SMI	2021-04-24 08:25:05	295	37.64	3.25	1.6	792
SMI	2021-04-24 08:28:05	295	37.64	3.35	1.6	812
SMI	2021-04-24 08:31:05	295	37.69	3.2	3.6	824
SMI	2021-04-24 08:34:05	295	37.69	3.2	5.4	828
SMI	2021-04-24 08:37:05	295	37.69	3.1	1.6	812
SMI	2021-04-24 08:40:05	295	37.69	3.25	7.4	812
SMI	2021-04-24 08:43:05	295	37.74	3.2	2.4	812
SMI	2021-04-24 08:46:05	295	37.74	3.25	12.4	808
SMI	2021-04-24 08:49:05	295	37.74	3.1	2	812
SMI	2021-04-24 08:52:05	295	37.74	3.2	11.6	808
SMI	2021-04-24 08:55:05	295	37.74	3.3	2.2	804
SMI	2021-04-24 09:01:06	295	37.69	3.15	24.8	832
SMI	2021-04-24 09:07:06	295	37.69	3.25	18.2	816
SMI	2021-04-24 09:13:06	295	37.69	3.2	21.4	796
SMI	2021-04-24 09:16:06	295	37.64	3.3	3.2	804
SMI	2021-04-24 09:22:06	295	37.64	3.25	2.4	788
SMI	2021-04-24 09:25:06	295	37.64	3.25	21.6	820
SMI	2021-04-24 09:28:06	295	37.69	3.3	2.2	804
SMI	2021-04-24 09:31:06	295	37.74	3.35	7.4	796
SMI	2021-04-24 09:34:06	295	37.79	3.15	1.6	804
SMI	2021-04-24 09:37:06	295	37.84	3.15	2.8	796
SMI	2021-04-24 09:40:06	295	37.89	3.2	18.4	820
SMI	2021-04-24 09:52:06	295	37.94	3.25	9.6	820
SMI	2021-04-24 10:07:06	295	37.99	3.25	4.2	832
SMI	2021-04-24 10:10:06	295	37.99	3.35	2.2	800
SMI	2021-04-24 10:13:06	295	37.99	3.25	2	788
SMI	2021-04-24 10:16:07	295	37.99	3.2	2.6	816
SMI	2021-04-24 10:19:07	295	38.04	3.3	5.4	812
SMI	2021-04-24 10:22:07	295	37.99	3.3	2.8	776
SMI	2021-04-24 10:25:07	295	37.94	3.2	27.6	788
SMI	2021-04-24 10:31:07	295	37.84	3.25	20.8	792
SMI	2021-04-24 10:34:07	295	37.74	3.35	21.4	788
SMI	2021-04-24 10:37:07	295	37.69	3.35	41.2	764
SMI	2021-04-24 10:43:07	295	37.59	3.3	8.8	796
SMI	2021-04-24 10:46:07	295	37.59	3.25	19.2	796
SMI	2021-04-24 10:49:07	295	37.64	3.25	32.8	792
SMI	2021-04-24 10:52:07	295	37.64	3.25	13.2	792
SMI	2021-04-24 10:55:07	295	37.69	3.1	3.8	804
SMI	2021-04-24 10:58:07	295	37.74	3.1	2	804
SMI	2021-04-24 11:01:07	295	37.74	3.2	2	784
SMI	2021-04-24 11:04:07	295	37.79	3.25	21.8	808
SMI	2021-04-24 11:07:07	295	37.84	3.15	2	812
SMI	2021-04-24 11:10:07	295	37.84	3.15	1.6	808
SMI	2021-04-24 11:13:07	295	37.84	3.1	3	800
SMI	2021-04-24 11:16:07	295	37.84	3.35	9.6	792
SMI	2021-04-24 11:19:07	295	37.89	3.3	2	788
SMI	2021-04-24 11:22:07	295	37.89	3.25	29	812
SMI	2021-04-24 11:25:07	295	37.94	3.25	7.6	788
SMI	2021-04-24 11:28:07	295	37.84	3.25	22.2	712
SMI	2021-04-24 11:31:08	295	37.69	3.2	33.4	772
SMI	2021-04-24 11:34:08	295	37.69	3.2	34	764
SMI	2021-04-24 11:37:08	295	37.64	3.15	12	796
SMI	2021-04-24 11:40:08	295	37.64	3.3	1.6	788
SMI	2021-04-24 11:43:08	295	37.74	3.15	2	812
SMI	2021-04-24 11:46:08	295	37.84	3.25	2	780
SMI	2021-04-24 11:49:08	295	37.89	3.25	1.6	796
SMI	2021-04-24 11:52:08	295	37.94	3.25	2.4	752
SMI	2021-04-24 11:55:08	295	37.84	3.2	16.4	804
SMI	2021-04-24 11:58:08	295	37.79	3.3	19.8	784
SMI	2021-04-24 12:01:08	295	37.79	3.2	2.2	792
SMI	2021-04-24 12:04:08	295	37.79	3.15	27	800
SMI	2021-04-24 12:10:08	295	37.74	3.15	3.8	440
SMI	2021-04-24 12:13:08	295	37.45	3.2	29.2	732
SMI	2021-04-24 12:16:08	295	37.4	3.15	2.2	792
SMI	2021-04-24 12:19:08	295	37.49	3.25	23	784
SMI	2021-04-24 12:22:08	295	37.54	3.25	9.8	776
SMI	2021-04-24 12:25:08	295	37.54	3.1	2.2	784
SMI	2021-04-24 12:28:08	295	37.64	3.2	1.6	800
SMI	2021-04-24 12:31:08	295	37.69	3.3	2	792
SMI	2021-04-24 12:34:08	295	37.74	3.3	2	788
SMI	2021-04-24 12:37:08	295	37.79	3.3	14.6	792
SMI	2021-04-24 12:40:08	295	37.84	3.2	2.8	788
SMI	2021-04-24 12:43:08	295	37.84	3.25	15	792
SMI	2021-04-24 12:46:09	295	37.84	3.3	16.8	796
SMI	2021-04-24 12:49:09	295	37.84	3.3	9	780
SMI	2021-04-24 12:55:09	295	37.79	3.2	25.2	780
SMI	2021-04-24 13:01:09	295	37.74	3.25	28.2	772
SMI	2021-04-24 13:04:09	295	37.79	3.15	2.6	804
SMI	2021-04-24 13:07:09	295	37.84	3.1	2.6	800
SMI	2021-04-24 13:10:09	295	37.89	3.3	2.8	788
SMI	2021-04-24 13:13:09	295	37.89	3.15	2.6	796
SMI	2021-04-24 13:16:09	295	37.94	3.1	2.6	788
SMI	2021-04-24 13:19:09	295	37.94	3.3	2	780
SMI	2021-04-24 13:22:09	295	37.94	3.2	1.6	776
SMI	2021-04-24 13:25:09	295	37.99	3.35	1.6	780
SMI	2021-04-24 13:28:09	295	37.99	3.05	2.2	804
SMI	2021-04-24 13:31:09	295	37.99	3.3	17	776
SMI	2021-04-24 13:40:09	295	37.89	3.15	19.2	760
SMI	2021-04-24 13:43:09	295	37.74	3.05	4.8	700
SMI	2021-04-24 13:46:09	295	37.54	3.2	18.8	776
SMI	2021-04-24 13:49:09	295	37.59	3.25	34.2	760
SMI	2021-04-24 13:52:09	295	37.49	3.1	9.4	528
SMI	2021-04-24 13:55:09	295	37.45	3.15	4.8	828
SMI	2021-04-24 13:58:09	295	37.54	3.3	21	784
SMI	2021-04-24 14:04:10	295	37.69	3.25	2	792
SMI	2021-04-24 14:07:10	295	37.74	3.1	1.4	816
SMI	2021-04-24 14:13:10	295	37.84	3.1	2.2	820
SMI	2021-04-24 14:16:10	295	37.84	3.25	9.2	812
SMI	2021-04-24 14:19:10	295	37.89	3.25	28.2	804
SMI	2021-04-24 14:22:10	295	37.84	3.35	7.6	752
SMI	2021-04-24 14:25:10	295	37.79	3.15	10	860
SMI	2021-04-24 14:28:10	295	37.79	3.25	10.8	808
SMI	2021-04-24 14:31:10	295	37.84	3.2	10.2	816
SMI	2021-04-24 14:34:10	295	37.84	3.25	20.4	768
SMI	2021-04-24 14:37:10	295	37.79	3.15	5.6	804
SMI	2021-04-24 14:40:10	295	37.79	3.3	2.2	800
SMI	2021-04-24 14:43:10	295	37.84	3.05	2.8	796
SMI	2021-04-24 14:46:10	295	37.84	3.2	2	776
SMI	2021-04-24 14:49:10	295	37.89	3.25	22.2	796
SMI	2021-04-24 14:52:10	295	37.89	3.35	2.2	780
SMI	2021-04-24 14:55:10	295	37.89	3.1	4.6	788
SMI	2021-04-24 14:58:10	295	37.89	3.25	27.6	796
SMI	2021-04-24 15:01:10	295	37.89	3.3	6.2	736
SMI	2021-04-24 15:04:10	295	37.74	3.25	31.8	708
SMI	2021-04-24 15:07:10	295	37.59	3.25	19.4	784
SMI	2021-04-24 15:10:10	295	37.54	3.3	17.2	760
SMI	2021-04-24 15:13:10	295	37.54	3.2	2.2	800
SMI	2021-04-24 15:16:11	295	37.54	3.2	15.2	772
SMI	2021-04-24 15:19:11	295	37.54	3.2	30.8	808
SMI	2021-04-24 15:22:11	295	37.54	3.1	14.8	840
SMI	2021-04-24 15:25:11	295	37.59	3.05	6	812
SMI	2021-04-24 15:28:11	295	37.64	3.2	15.8	816
SMI	2021-04-24 15:31:11	295	37.69	3.15	3	812
SMI	2021-04-24 15:34:11	295	37.74	3.25	6.4	780
SMI	2021-04-24 15:37:11	295	37.74	3.3	18.6	756
SMI	2021-04-24 15:40:11	295	37.69	3.25	7.8	776
SMI	2021-04-24 15:46:11	295	37.59	3.25	3.4	748
SMI	2021-04-24 15:49:11	295	37.45	3.15	13	596
SMI	2021-04-24 15:52:11	295	37.45	3.2	7.2	788
SMI	2021-04-24 15:58:11	295	37.64	3.3	12.4	792
SMI	2021-04-24 16:04:11	295	37.74	3.2	27	804
SMI	2021-04-24 16:07:11	295	37.79	3.15	5.4	784
SMI	2021-04-24 16:13:11	295	37.84	3.2	22.2	808
SMI	2021-04-24 16:16:11	295	37.84	3.25	4.6	784
SMI	2021-04-24 16:19:11	295	37.84	3.2	28	752
SMI	2021-04-24 16:22:11	295	37.74	3.25	7.2	788
SMI	2021-04-24 16:25:11	295	37.74	3.3	8.4	764
SMI	2021-04-24 16:28:11	295	37.74	3.15	6.8	788
SMI	2021-04-24 16:31:12	295	37.74	3.25	18.2	784
SMI	2021-04-24 16:34:12	295	37.74	3.2	12.8	796
SMI	2021-04-24 16:40:12	295	37.84	3.25	2.2	804
SMI	2021-04-24 16:43:12	295	37.84	3.25	1.6	812
SMI	2021-04-24 16:46:12	295	37.84	3.3	19.8	824
SMI	2021-04-24 16:49:12	295	37.84	3.2	1.6	820
SMI	2021-04-24 16:52:12	295	37.89	3.25	1.6	800
SMI	2021-04-24 16:55:12	295	37.89	3.3	32.2	820
SMI	2021-04-24 16:58:12	295	37.84	3.2	8.2	736
SMI	2021-04-24 17:01:12	295	37.64	3.2	10.4	708
SMI	2021-04-24 17:04:12	295	37.4	3.2	34.8	728
SMI	2021-04-24 17:07:12	295	37.25	3.2	12	756
SMI	2021-04-24 17:10:12	295	37.3	3.2	34.8	784
SMI	2021-04-24 17:13:12	295	37.4	3.2	31	780
SMI	2021-04-24 17:16:12	295	37.49	3.25	17.8	788
SMI	2021-04-24 17:19:12	295	37.59	3.2	2.2	788
SMI	2021-04-24 17:22:12	295	37.64	3.25	22.6	780
SMI	2021-04-24 17:25:12	295	37.64	3.25	39.2	804
SMI	2021-04-24 17:28:12	295	37.69	3.25	17	800
SMI	2021-04-24 17:31:12	295	37.69	3.1	2.4	824
SMI	2021-04-24 17:37:12	295	37.74	3.25	22.4	800
SMI	2021-04-24 17:43:12	295	37.74	3.05	1.6	800
SMI	2021-04-24 17:49:13	295	37.84	3.15	22.2	776
SMI	2021-04-24 17:55:13	295	37.74	3.15	28.2	796
SMI	2021-04-24 18:01:13	295	37.74	3.2	12.8	768
SMI	2021-04-24 18:04:13	295	37.74	3.2	7.2	804
SMI	2021-04-24 18:07:13	295	37.74	3.2	16.2	784
SMI	2021-04-24 18:10:13	295	37.79	3.2	15.6	796
SMI	2021-04-24 18:13:13	295	37.74	3.25	3	764
SMI	2021-04-24 18:16:13	295	37.74	3.15	33.6	660
SMI	2021-04-24 18:19:13	295	37.64	3.15	2	808
SMI	2021-04-24 18:22:13	295	37.64	3.05	8.6	820
SMI	2021-04-24 18:25:13	295	37.69	3.2	2.4	804
SMI	2021-04-24 18:28:13	295	37.74	3.25	14.4	824
SMI	2021-04-24 18:31:13	295	37.79	3.05	2	816
SMI	2021-04-24 18:34:13	295	37.84	3.25	1.6	796
SMI	2021-04-24 18:37:13	295	37.84	3.25	21.2	828
SMI	2021-04-24 18:40:13	295	37.84	3.1	2	812
SMI	2021-04-24 18:43:13	295	37.89	3.15	2	792
SMI	2021-04-24 18:46:13	295	37.89	3.3	24.4	832
SMI	2021-04-24 18:49:13	295	37.89	3.2	1.6	804
SMI	2021-04-24 18:52:13	295	37.94	3.3	2	820
SMI	2021-04-24 18:55:13	295	37.94	3.05	7	828
SMI	2021-04-24 18:58:13	295	37.94	3	32.8	828
SMI	2021-04-24 19:01:14	295	37.94	3.2	19.8	816
SMI	2021-04-24 19:07:14	295	37.84	3.1	2.4	768
SMI	2021-04-24 19:16:14	295	37.79	3.2	4.4	816
SMI	2021-04-24 19:19:14	295	37.84	3.35	2.2	808
SMI	2021-04-24 19:25:14	295	37.84	3.1	5.4	828
SMI	2021-04-24 19:31:14	295	37.89	3.25	8	816
SMI	2021-04-24 19:37:14	295	37.89	3.3	2.6	804
SMI	2021-04-24 19:40:14	295	37.84	3.05	2	828
SMI	2021-04-24 19:43:14	295	37.84	3.35	17.6	820
SMI	2021-04-24 19:46:14	295	37.84	3.2	2	812
SMI	2021-04-24 19:49:14	295	37.89	3.2	2	804
SMI	2021-04-24 19:55:14	295	37.84	3.25	21.6	804
SMI	2021-04-24 19:58:14	295	37.79	3.15	34.6	648
SMI	2021-04-24 20:01:14	295	37.54	3.25	6.6	732
SMI	2021-04-24 20:04:14	295	37.45	3.25	18.8	808
SMI	2021-04-24 20:07:14	295	37.49	3.2	15	808
SMI	2021-04-24 20:10:14	295	37.59	3	2	812
SMI	2021-04-24 20:13:15	295	37.64	3.25	1.6	800
SMI	2021-04-24 20:16:15	295	37.74	3.25	16.8	804
SMI	2021-04-24 20:19:15	295	37.69	3.35	4.2	828
SMI	2021-04-24 20:22:15	295	37.69	3.25	5.2	780
SMI	2021-04-24 20:25:15	295	37.74	3.25	2.4	796
SMI	2021-04-24 20:31:15	295	37.74	3.35	2	800
SMI	2021-04-24 20:37:15	295	37.79	3.25	2.8	820
SMI	2021-04-24 20:43:15	295	37.79	3.15	6.2	824
SMI	2021-04-24 20:46:15	295	37.74	3.15	9	792
SMI	2021-04-24 20:49:15	295	37.64	3.15	1.4	748
SMI	2021-04-24 20:55:15	295	37.59	3.25	18	792
SMI	2021-04-24 20:58:15	295	37.54	3.2	6.4	820
SMI	2021-04-24 21:01:15	295	37.54	3.2	8.8	784
SMI	2021-04-24 21:04:15	295	37.54	3.15	2.4	816
SMI	2021-04-24 21:10:15	295	37.59	3.25	6.6	816
SMI	2021-04-24 21:13:15	295	37.64	3.25	26.2	804
SMI	2021-04-24 21:16:15	295	37.64	3.15	11.2	824
SMI	2021-04-24 21:22:15	295	37.64	3.2	27	824
SMI	2021-04-24 21:25:15	295	37.64	3.15	2.2	820
SMI	2021-04-24 21:28:16	295	37.59	3.15	22.2	684
SMI	2021-04-24 21:31:16	295	37.4	3.3	4.8	808
SMI	2021-04-24 21:34:16	295	37.4	3.1	12.4	820
SMI	2021-04-24 21:37:16	295	37.45	3.15	19.2	824
SMI	2021-04-24 21:40:16	295	37.54	3.2	2	792
SMI	2021-04-24 21:43:16	295	37.59	3.2	2.6	804
SMI	2021-04-24 21:46:16	295	37.64	3.25	7	828
SMI	2021-04-24 21:49:16	295	37.64	3.2	2	792
SMI	2021-04-24 21:52:16	295	37.64	3.25	34.6	792
SMI	2021-04-24 21:55:16	295	37.59	3.2	2	776
SMI	2021-04-24 21:58:16	295	37.54	3.15	34.2	808
SMI	2021-04-24 22:04:16	295	37.54	3.2	29.2	820
SMI	2021-04-24 22:07:16	295	37.54	3.15	5.8	816
SMI	2021-04-24 22:10:16	295	37.54	3.25	3.2	820
SMI	2021-04-24 22:13:16	295	37.59	3.3	7	828
SMI	2021-04-24 22:16:16	295	37.59	3.15	35	824
SMI	2021-04-24 22:19:16	295	37.54	3.15	2.2	804
SMI	2021-04-24 22:22:16	295	37.54	3.1	28.8	824
SMI	2021-04-24 22:25:16	295	37.54	3.15	3.2	796
SMI	2021-04-24 22:28:16	295	37.54	3.15	21.4	820
SMI	2021-04-24 22:34:16	295	37.35	3.2	31	804
SMI	2021-04-24 22:37:16	295	37.35	3.25	27.4	812
SMI	2021-04-24 22:40:16	295	37.35	3.1	10.6	824
SMI	2021-04-24 22:43:17	295	37.4	3.2	3	824
SMI	2021-04-24 22:46:17	295	37.45	3.25	2	796
SMI	2021-04-24 22:49:17	295	37.45	3.2	9.8	828
SMI	2021-04-24 22:52:17	295	37.45	3.1	1.6	816
SMI	2021-04-24 22:55:17	295	37.49	3.2	2	792
SMI	2021-04-24 22:58:17	295	37.49	3.2	12.4	828
SMI	2021-04-24 23:01:17	295	37.54	3	1.4	820
SMI	2021-04-24 23:10:17	295	37.49	3.05	4	800
SMI	2021-04-24 23:13:17	295	37.54	3.25	2.2	820
SMI	2021-04-24 23:16:17	295	37.54	3.4	8.2	820
SMI	2021-04-24 23:19:17	295	37.54	3.15	2.4	844
SMI	2021-04-24 23:22:17	295	37.54	3.25	2	816
SMI	2021-04-24 23:25:17	295	37.54	3.25	28.2	812
SMI	2021-04-24 23:28:17	295	37.45	3.15	2	832
SMI	2021-04-24 23:31:17	295	37.45	3.25	2	816
SMI	2021-04-24 23:37:17	295	37.4	3.15	8.4	760
SMI	2021-04-24 23:40:17	295	37.2	3.15	13	824
SMI	2021-04-24 23:43:17	295	37.25	2.95	1.6	828
SMI	2021-04-24 23:46:17	295	37.25	3.1	18.6	812
SMI	2021-04-24 23:49:17	295	37.25	3.1	23.4	812
SMI	2021-04-24 23:55:17	295	37.35	3.1	25.2	796
SMI	2021-04-24 23:58:18	295	37.15	3.2	20.4	772
SMI	2021-04-25 00:01:18	295	37	3.15	24.8	660
SMI	2021-04-25 00:07:18	295	37	3.2	3.8	800
SMI	2021-04-25 00:10:18	295	37.1	3.2	17.8	808
SMI	2021-04-25 00:13:18	295	37.2	3.15	26.8	820
SMI	2021-04-25 00:16:18	295	37.25	3.25	4	812
SMI	2021-04-25 00:19:18	295	37.25	3.3	20.4	820
SMI	2021-04-25 00:22:18	295	37.3	3.1	1.6	812
SMI	2021-04-25 00:25:18	295	37.3	3.3	8.2	820
SMI	2021-04-25 00:28:18	295	37.35	3.05	2	808
SMI	2021-04-25 00:31:18	295	37.35	3.25	40.2	844
SMI	2021-04-25 00:34:18	295	37.35	3.3	35	804
SMI	2021-04-25 00:37:18	295	37.35	3.05	2	820
SMI	2021-04-25 00:40:18	295	37.35	3.2	11	808
SMI	2021-04-25 00:43:18	295	37.35	3.25	3.4	840
SMI	2021-04-25 00:46:18	295	37.35	3	2	824
SMI	2021-04-25 00:49:18	295	37.3	3.25	38.4	820
SMI	2021-04-25 00:52:18	295	37.25	3.2	1.6	788
SMI	2021-04-25 00:55:18	295	37.25	3.2	31.4	800
SMI	2021-04-25 01:01:18	295	37.15	3.2	2.2	804
SMI	2021-04-25 01:04:18	295	37.15	3.15	12.6	828
SMI	2021-04-25 01:10:18	295	37.25	3.15	6.8	792
SMI	2021-04-25 01:13:19	295	37.25	3.1	15.2	804
SMI	2021-04-25 01:16:19	295	37.25	3.15	33.2	816
SMI	2021-04-25 01:19:19	295	37.15	3.2	10.2	828
SMI	2021-04-25 01:25:19	295	37.15	3.2	17.2	824
SMI	2021-04-25 01:28:19	295	37.2	3.25	6.6	804
SMI	2021-04-25 01:31:19	295	37.2	3.05	14.4	832
SMI	2021-04-25 01:34:19	295	37.25	3.25	8.4	820
SMI	2021-04-25 01:37:19	295	37.25	3.1	14.4	800
SMI	2021-04-25 01:43:19	295	37.25	3.1	9	836
SMI	2021-04-25 01:46:19	295	37.25	3.15	6.6	832
SMI	2021-04-25 01:49:19	295	37.25	3.25	10	804
SMI	2021-04-25 01:52:19	295	37.2	3.25	15.2	820
SMI	2021-04-25 01:55:19	295	37.15	3.25	31.6	824
SMI	2021-04-25 02:04:19	295	37.25	3.25	1.6	844
SMI	2021-04-25 02:07:19	295	37.25	3.2	1.6	836
SMI	2021-04-25 02:10:19	295	37.3	3.35	3.6	852
SMI	2021-04-25 02:13:19	295	37.3	3.25	26.2	848
SMI	2021-04-25 02:16:19	295	37.35	3.2	2.6	852
SMI	2021-04-25 02:19:19	295	37.35	3.2	9.8	840
SMI	2021-04-25 02:22:19	295	37.35	3.2	1.6	820
SMI	2021-04-25 02:25:19	295	37.35	3.15	22.2	836
SMI	2021-04-25 02:28:20	295	37.3	3.1	9.4	848
SMI	2021-04-25 02:43:20	295	37.35	3.2	27.4	816
SMI	2021-04-25 02:49:20	295	37.35	3.2	2	796
SMI	2021-04-25 02:52:20	295	37.35	3.2	3.4	804
SMI	2021-04-25 02:55:20	295	37.35	3.15	22.6	840
SMI	2021-04-25 02:58:20	295	37.35	3.2	2.2	804
SMI	2021-04-25 03:01:20	295	37.35	3.2	2	788
SMI	2021-04-25 03:07:20	295	37.35	3.1	2	812
SMI	2021-04-25 03:10:20	295	37.35	3.05	2	796
SMI	2021-04-25 03:13:20	295	37.3	3.2	18.8	796
SMI	2021-04-25 03:22:20	295	37.35	3.25	23.8	800
SMI	2021-04-25 03:25:20	295	37.35	3.25	10.6	840
SMI	2021-04-25 03:28:20	295	37.3	3.15	2	820
SMI	2021-04-25 03:31:20	295	37.35	3.2	2.6	808
SMI	2021-04-25 03:34:20	295	37.35	3.15	6	816
SMI	2021-04-25 03:37:20	295	37.25	3.2	8.2	816
SMI	2021-04-25 03:40:20	295	37.15	3.2	26	796
SMI	2021-04-25 03:43:21	295	37.1	3.05	13.8	696
SMI	2021-04-25 03:49:21	295	36.95	3.2	23.4	816
SMI	2021-04-25 03:52:21	295	37.05	3.2	29	816
SMI	2021-04-25 04:01:21	295	37.15	3.3	8.6	820
SMI	2021-04-25 04:07:21	295	37.25	3.2	26	832
SMI	2021-04-25 04:10:21	295	37.25	3.25	2	828
SMI	2021-04-25 04:13:21	295	37.3	3.2	2	804
SMI	2021-04-25 04:16:21	295	37.35	3.2	23	856
SMI	2021-04-25 04:19:21	295	37.35	3.1	2.6	848
SMI	2021-04-25 04:22:21	295	37.35	3.25	5.2	804
SMI	2021-04-25 04:25:21	295	37.35	3.1	23.6	824
SMI	2021-04-25 04:28:21	295	37.3	3.15	7.4	812
SMI	2021-04-25 04:31:21	295	37.25	3.1	33.4	764
SMI	2021-04-25 04:34:21	295	36.95	3.15	7.6	648
SMI	2021-04-25 04:37:21	295	36.75	3.25	7.2	780
SMI	2021-04-25 04:40:21	295	36.75	3.2	7	816
SMI	2021-04-25 04:43:21	295	36.9	3.3	23.4	812
SMI	2021-04-25 04:46:21	295	37	3.25	7	812
SMI	2021-04-25 04:49:21	295	37.05	3.1	10	800
SMI	2021-04-25 04:52:21	295	37.05	3.3	15.8	820
SMI	2021-04-25 04:55:21	295	37.05	3.2	2	820
SMI	2021-04-25 04:58:22	295	37.1	3.2	8.4	824
SMI	2021-04-25 05:01:22	295	37.15	3.3	2.6	828
SMI	2021-04-25 05:04:22	295	37.2	3.2	2	816
SMI	2021-04-25 05:10:22	295	37.25	3.15	25.2	816
SMI	2021-04-25 05:13:22	295	37.25	3.1	19.2	840
SMI	2021-04-25 05:16:22	295	37.2	3.2	31.4	820
SMI	2021-04-25 05:19:22	295	37.2	3.2	14	792
SMI	2021-04-25 05:22:22	295	37.1	3.15	3	816
SMI	2021-04-25 05:31:22	295	37.15	3.15	20.8	832
SMI	2021-04-25 05:34:22	295	37.2	3.25	27.4	820
SMI	2021-04-25 05:40:22	295	37.25	3.2	8.8	828
SMI	2021-04-25 05:43:22	295	37.3	3.2	2.2	840
SMI	2021-04-25 05:46:22	295	37.35	3	2.6	844
SMI	2021-04-25 05:52:22	295	37.4	3.15	13.8	836
SMI	2021-04-25 05:55:22	295	37.35	3.1	3	828
SMI	2021-04-25 05:58:22	295	37.35	3.15	3.6	836
SMI	2021-04-25 06:01:22	295	37.35	3.1	13.8	828
SMI	2021-04-25 06:04:22	295	37.4	3.15	9	824
SMI	2021-04-25 06:07:22	295	37.4	3.2	17.2	824
SMI	2021-04-25 06:10:22	295	37.45	3.2	2	816
SMI	2021-04-25 06:13:23	295	37.45	3.2	31.4	836
SMI	2021-04-25 06:16:23	295	37.45	3.2	4	816
SMI	2021-04-25 06:19:23	295	37.45	3.25	13.2	804
SMI	2021-04-25 06:25:23	295	37.45	3.2	5	820
SMI	2021-04-25 06:28:23	295	37.45	3.25	19.2	832
SMI	2021-04-25 06:31:23	295	37.45	3.2	4.2	844
SMI	2021-04-25 06:37:23	295	37.45	3.15	3.6	844
SMI	2021-04-25 06:43:23	295	37.49	3.1	7.6	848
SMI	2021-04-25 06:46:23	295	37.49	3.1	20	776
SMI	2021-04-25 06:49:23	295	37.25	3.25	25.4	800
SMI	2021-04-25 06:55:23	295	36.85	3.25	24.8	812
SMI	2021-04-25 07:01:23	295	37.15	3.25	3	804
SMI	2021-04-25 07:04:23	295	37.25	3	2	836
SMI	2021-04-25 07:07:23	295	37.35	3.25	8.8	816
SMI	2021-04-25 07:16:23	295	37.45	3.25	23.4	832
SMI	2021-04-25 07:19:23	295	37.45	3.2	2	816
SMI	2021-04-25 07:22:23	295	37.45	3.2	2	812
SMI	2021-04-25 07:25:23	295	37.45	3.25	12.8	776
SMI	2021-04-25 07:31:24	295	37.25	3.15	28.8	848
SMI	2021-04-25 07:34:24	295	37.25	3.3	3	840
SMI	2021-04-25 07:37:24	295	37.25	3.2	25	848
SMI	2021-04-25 07:40:24	295	37.3	3.2	1.6	832
SMI	2021-04-25 07:43:24	295	37.35	3.2	2	820
SMI	2021-04-25 07:46:24	295	37.35	3.25	23.6	860
SMI	2021-04-25 07:49:24	295	37.35	3.25	6.6	832
SMI	2021-04-25 07:52:24	295	37.35	3.2	2	820
SMI	2021-04-25 07:55:24	295	37.35	3.15	31	832
SMI	2021-04-25 08:01:24	295	37.3	3.15	29.6	812
SMI	2021-04-25 08:04:24	295	37.25	3.25	14	828
SMI	2021-04-25 08:10:24	295	37.25	3.2	6	836
SMI	2021-04-25 08:13:24	295	37.25	3.05	1.6	832
SMI	2021-04-25 08:16:24	295	37.3	3.2	2	816
SMI	2021-04-25 08:22:24	295	37.35	3.3	8	832
SMI	2021-04-25 08:25:24	295	37.35	3.2	1.6	820
SMI	2021-04-25 08:28:24	295	37.35	3.2	2	816
SMI	2021-04-25 08:31:24	295	37.35	3.2	5	848
SMI	2021-04-25 08:34:24	295	37.35	3.2	2	832
SMI	2021-04-25 08:37:24	295	37.35	3.2	2	840
SMI	2021-04-25 08:40:24	295	37.35	3.25	6.8	852
SMI	2021-04-25 08:49:25	295	37.15	3.2	15.4	824
SMI	2021-04-25 08:55:25	295	37.2	3.25	3	832
SMI	2021-04-25 08:58:25	295	37.25	3.2	17.4	840
SMI	2021-04-25 09:04:25	295	37.3	3.25	2.2	828
SMI	2021-04-25 09:25:25	295	37.35	3.25	12.6	784
SMI	2021-04-25 09:28:25	295	37.15	3.25	31.2	732
SMI	2021-04-25 09:31:25	295	36.95	3.2	18.6	816
SMI	2021-04-25 09:34:25	295	36.8	3.15	27.4	640
SMI	2021-04-25 09:37:25	295	36.65	3.25	12	780
SMI	2021-04-25 09:40:25	295	36.7	3.15	28.2	796
SMI	2021-04-25 09:49:25	295	37.05	3.25	38.6	812
SMI	2021-04-25 09:52:25	295	37.1	3.15	10.4	804
SMI	2021-04-25 09:55:25	295	37.15	3.2	13.4	848
SMI	2021-04-25 09:58:26	295	37.25	3.3	2	824
SMI	2021-04-25 10:01:26	295	37.25	3.2	1.6	804
SMI	2021-04-25 10:07:26	295	37.2	3.25	16.6	836
SMI	2021-04-25 10:10:26	295	37.2	3.2	7	824
SMI	2021-04-25 10:19:26	295	37.3	3.15	4.6	836
SMI	2021-04-25 10:22:26	295	37.35	3.15	10.4	832
SMI	2021-04-25 10:28:26	295	37.35	3.3	5.2	808
SMI	2021-04-25 10:34:26	295	37.35	3.15	2.6	828
SMI	2021-04-25 10:37:26	295	37.35	3.2	14.4	816
SMI	2021-04-25 10:40:26	295	37.35	3.2	2.4	828
SMI	2021-04-25 10:49:26	295	37.35	3.2	8.6	832
SMI	2021-04-25 10:52:26	295	37.35	3.15	6.4	824
SMI	2021-04-25 10:55:26	295	37.3	3.2	2.4	820
SMI	2021-04-25 10:58:26	295	37.3	3.25	2.6	820
SMI	2021-04-25 11:01:26	295	37.3	3.25	2.8	820
SMI	2021-04-25 11:04:26	295	37.3	3.2	3.4	828
SMI	2021-04-25 11:16:27	295	37.3	3.25	5.4	788
SMI	2021-04-25 11:19:27	295	37.2	3.2	26.2	832
SMI	2021-04-25 11:22:27	295	37.15	3.25	8.6	828
SMI	2021-04-25 11:25:27	295	37.15	3.2	41	808
SMI	2021-04-25 11:28:27	295	37.1	3.15	24.6	824
SMI	2021-04-25 11:31:27	295	37.1	3.15	2.8	824
SMI	2021-04-25 11:37:27	295	37.15	3.2	9.4	808
SMI	2021-04-25 11:40:27	295	37.15	3.2	17.8	788
SMI	2021-04-25 11:43:27	295	37.15	3.2	28.6	812
SMI	2021-04-25 11:46:27	295	37.1	3.2	10	804
SMI	2021-04-25 11:49:27	295	37.15	3.2	3	824
SMI	2021-04-25 11:52:27	295	37.2	3.2	8.6	832
SMI	2021-04-25 11:55:27	295	37.25	3.3	6.6	828
SMI	2021-04-25 11:58:27	295	37.3	3.25	9	832
SMI	2021-04-25 12:01:27	295	37.35	3.25	7.2	828
SMI	2021-04-25 12:04:27	295	37.35	3.1	2.2	832
SMI	2021-04-25 12:07:27	295	37.35	3.3	1.6	824
SMI	2021-04-25 12:13:27	295	37.35	3.15	2	812
SMI	2021-04-25 12:16:27	295	37.4	3.15	2	824
SMI	2021-04-25 12:19:27	295	37.4	3.1	15.6	836
SMI	2021-04-25 12:22:27	295	37.45	3.25	2.2	828
SMI	2021-04-25 12:25:27	295	37.45	3.25	5.4	772
SMI	2021-04-25 12:31:28	295	37.35	3.2	19.2	820
SMI	2021-04-25 12:34:28	295	37.35	3.1	11.4	592
SMI	2021-04-25 12:37:28	295	37.05	3.25	23.4	780
SMI	2021-04-25 12:40:28	295	37.05	3.25	4	800
SMI	2021-04-25 12:43:28	295	37.1	3.2	5.6	792
SMI	2021-04-25 12:49:28	295	37.15	3.15	4	788
SMI	2021-04-25 12:52:28	295	37.15	3.2	23.4	804
SMI	2021-04-25 12:55:28	295	37.15	3.1	6.6	792
SMI	2021-04-25 12:58:28	295	37.2	3.25	23.8	820
SMI	2021-04-25 13:01:28	295	37.25	3.25	4.6	816
SMI	2021-04-25 13:04:28	295	37.3	3.15	2	812
SMI	2021-04-25 13:07:28	295	37.35	3.15	2.6	836
SMI	2021-04-25 13:10:28	295	37.35	3.1	4.4	828
SMI	2021-04-25 13:13:28	295	37.4	3.15	2	804
SMI	2021-04-25 13:19:28	295	37.4	3.05	7.2	808
SMI	2021-04-25 13:22:28	295	37.4	3.15	2.2	800
SMI	2021-04-25 13:25:28	295	37.4	3.2	27.8	816
SMI	2021-04-25 13:28:28	295	37.35	3.2	21.4	800
SMI	2021-04-25 13:37:28	295	37.4	3.3	2	816
SMI	2021-04-25 13:40:28	295	37.4	3.2	37	808
SMI	2021-04-25 13:46:29	295	37.4	3.2	17	800
SMI	2021-04-25 13:49:29	295	37.25	3.2	26	680
SMI	2021-04-25 13:52:29	295	37.15	3.25	4.4	828
SMI	2021-04-25 13:55:29	295	37.25	3.1	3	832
SMI	2021-04-25 13:58:29	295	37.35	3.15	11.8	816
SMI	2021-04-25 14:01:29	295	37.4	3.3	3.4	816
SMI	2021-04-25 14:04:29	295	37.45	3.35	2.4	812
SMI	2021-04-25 14:07:29	295	37.49	3.2	2	812
SMI	2021-04-25 14:10:29	295	37.54	3.1	8.2	832
SMI	2021-04-25 14:16:29	295	37.49	3.2	4.6	816
SMI	2021-04-25 14:19:29	295	37.49	3.2	3	820
SMI	2021-04-25 14:22:29	295	37.49	3.15	4.2	828
SMI	2021-04-25 14:25:29	295	37.54	3.2	2.8	820
SMI	2021-04-25 14:28:29	295	37.54	3.2	3.4	816
SMI	2021-04-25 14:31:29	295	37.59	3.3	2.2	820
SMI	2021-04-25 14:34:29	295	37.59	3.25	11.4	816
SMI	2021-04-25 14:37:29	295	37.59	3.2	3.6	812
SMI	2021-04-25 14:40:29	295	37.59	3.25	8	808
SMI	2021-04-25 14:43:29	295	37.59	3.2	36.6	820
SMI	2021-04-25 14:46:29	295	37.59	3.2	7.2	816
SMI	2021-04-25 14:49:29	295	37.59	3.15	19	832
SMI	2021-04-25 14:55:29	295	37.54	3.25	8.2	816
SMI	2021-04-25 14:58:30	295	37.54	3.3	15	820
SMI	2021-04-25 15:01:30	295	37.54	3.15	23	844
SMI	2021-04-25 15:04:30	295	37.54	3.1	2.6	840
SMI	2021-04-25 15:07:30	295	37.54	3.05	2	832
SMI	2021-04-25 15:10:30	295	37.59	3.25	2.6	832
SMI	2021-04-25 15:19:30	295	37.59	3.35	14.2	832
SMI	2021-04-25 15:28:30	295	37.59	3.1	5.8	824
SMI	2021-04-25 15:31:30	295	37.59	3.2	20.2	812
SMI	2021-04-25 15:34:30	295	37.59	3.2	24.6	812
SMI	2021-04-25 15:43:30	295	37.49	3.25	18.6	832
SMI	2021-04-25 15:49:30	295	37.54	3.25	2	828
SMI	2021-04-25 16:04:30	295	37.64	3.15	2.6	836
SMI	2021-04-25 16:10:30	295	37.54	3.15	18.2	824
SMI	2021-04-25 16:13:31	295	37.49	3.15	3.2	820
SMI	2021-04-25 16:16:31	295	37.45	3.1	4.4	828
SMI	2021-04-25 16:19:31	295	37.45	3.45	2	812
SMI	2021-04-25 16:22:31	295	37.49	3.1	2	848
SMI	2021-04-25 16:25:31	295	37.54	3.15	18	824
SMI	2021-04-25 16:28:31	295	37.54	3.2	14.6	816
SMI	2021-04-25 16:31:31	295	37.59	3.1	0	816
SMI	2021-04-25 16:34:31	295	37.59	3.25	21.8	828
SMI	2021-04-25 16:40:31	295	37.54	3.25	28.6	828
SMI	2021-04-25 16:43:31	295	37.54	3.3	3.6	828
SMI	2021-04-25 16:46:31	295	37.54	3.25	37.6	808
SMI	2021-04-25 16:49:31	295	37.45	3.25	32.2	804
SMI	2021-04-25 16:52:31	295	37.3	3.3	14.8	804
SMI	2021-04-25 16:55:31	295	37.3	3.3	9.2	836
SMI	2021-04-25 16:58:31	295	37.35	3.35	23.8	828
SMI	2021-04-25 17:04:31	295	37.35	3.25	36	828
SMI	2021-04-25 17:07:31	295	37.35	3.2	30.2	760
SMI	2021-04-25 17:10:31	295	37.3	3.25	5.8	836
SMI	2021-04-25 17:16:31	295	37.45	3.2	6.6	844
SMI	2021-04-25 17:19:31	295	37.49	3.25	3	820
SMI	2021-04-25 17:22:31	295	37.54	3.2	10	816
SMI	2021-04-25 17:25:31	295	37.59	3.25	17.8	820
SMI	2021-04-25 17:31:32	295	37.45	3.2	18	808
SMI	2021-04-25 17:37:32	295	37.35	3.2	18.2	736
SMI	2021-04-25 17:40:32	295	37.15	3.1	5.4	584
SMI	2021-04-25 17:43:32	295	37.05	3.15	3.6	804
SMI	2021-04-25 17:46:32	295	37.15	3.15	2.6	816
SMI	2021-04-25 17:49:32	295	37.3	3.2	3.2	812
SMI	2021-04-25 17:52:32	295	37.4	3.2	6	796
SMI	2021-04-25 17:55:32	295	37.45	3.15	14.8	816
SMI	2021-04-25 17:58:32	295	37.45	3.15	2	804
SMI	2021-04-25 18:04:32	295	37.49	3.15	15.6	800
SMI	2021-04-25 18:07:32	295	37.54	3.15	7.8	832
SMI	2021-04-25 18:13:32	295	37.59	3.25	31.6	816
SMI	2021-04-25 18:22:32	295	37.54	3.2	27.6	832
SMI	2021-04-25 18:25:32	295	37.35	3.15	12.4	608
SMI	2021-04-25 18:31:32	295	37.15	3.2	26.8	820
SMI	2021-04-25 18:34:32	295	37.25	3.1	8	836
SMI	2021-04-25 18:37:32	295	37.35	3.2	3.8	844
SMI	2021-04-25 18:43:33	295	37.45	3.3	19.2	852
SMI	2021-04-25 18:55:33	295	37.54	3.2	3	816
SMI	2021-04-25 18:58:33	295	37.54	3.3	2.4	828
SMI	2021-04-25 19:01:33	295	37.59	3.15	4.4	824
SMI	2021-04-25 19:04:33	295	37.59	3.2	6.6	828
SMI	2021-04-25 19:07:33	295	37.59	3.25	5.4	820
SMI	2021-04-25 19:10:33	295	37.64	3.2	2	832
SMI	2021-04-25 19:13:33	295	37.69	3.2	4.8	844
SMI	2021-04-25 19:22:33	295	37.74	3.05	3	824
SMI	2021-04-25 19:28:33	295	37.69	3.25	2.6	840
SMI	2021-04-25 19:31:33	295	37.69	3.2	2.6	844
SMI	2021-04-25 19:34:33	295	37.74	3.2	4.2	856
SMI	2021-04-25 19:37:33	295	37.79	3.15	7.6	836
SMI	2021-04-25 19:40:33	295	37.84	3.05	3	828
SMI	2021-04-25 19:43:33	295	37.84	3.15	8.4	840
SMI	2021-04-25 19:46:33	295	37.79	3.05	17	852
SMI	2021-04-25 19:49:33	295	37.74	3.1	5.4	836
SMI	2021-04-25 19:58:34	295	37.4	3.25	39.4	820
SMI	2021-04-25 20:01:34	295	37.45	3.1	31.6	844
SMI	2021-04-25 20:10:34	295	37.64	3.15	27.6	864
SMI	2021-04-25 20:19:34	295	37.69	3.35	4.6	848
SMI	2021-04-25 20:22:34	295	37.74	3	2	844
SMI	2021-04-25 20:25:34	295	37.74	3.25	2	824
SMI	2021-04-25 20:28:34	295	37.74	3.25	30.8	840
SMI	2021-04-25 20:31:34	295	37.74	3.35	2	824
SMI	2021-04-25 20:37:34	295	37.74	3.3	2.4	828
SMI	2021-04-25 20:40:34	295	37.74	3.4	14.6	852
SMI	2021-04-25 20:52:34	295	37.79	3.25	2.4	836
SMI	2021-04-25 20:58:34	295	37.79	2.95	28.8	848
SMI	2021-04-25 21:04:34	295	37.74	3.35	20.2	832
SMI	2021-04-25 21:07:34	295	37.74	3.15	4.4	836
SMI	2021-04-25 21:13:35	295	37.49	3.3	18.6	820
SMI	2021-04-25 21:19:35	295	37.54	3.25	17.8	832
SMI	2021-04-25 21:22:35	295	37.59	3.25	19	852
SMI	2021-04-25 21:25:35	295	37.64	3.3	16	852
SMI	2021-04-25 21:28:35	295	37.74	3.1	2	848
SMI	2021-04-25 21:46:35	295	37.84	3.3	1.6	836
SMI	2021-04-25 21:55:35	295	37.84	3.2	2.4	804
SMI	2021-04-25 21:58:35	295	37.79	3.25	22.6	804
SMI	2021-04-25 22:01:35	295	37.74	3.35	16.4	832
SMI	2021-04-25 22:04:35	295	37.69	3.15	8.6	848
SMI	2021-04-25 22:10:35	295	37.74	3.3	23	852
SMI	2021-04-25 22:16:35	295	37.79	3.35	2.4	796
SMI	2021-04-25 22:19:35	295	37.79	3.3	1.6	820
SMI	2021-04-25 22:22:35	295	37.79	3.05	2	832
SMI	2021-04-25 22:25:36	295	37.84	3.4	2	812
SMI	2021-04-25 22:28:36	295	37.84	3.25	2.2	828
SMI	2021-04-25 22:31:36	295	37.89	3.3	1.6	812
SMI	2021-04-25 22:34:36	295	37.89	3.3	16.2	840
SMI	2021-04-25 22:37:36	295	37.84	3.25	3.8	828
SMI	2021-04-25 22:40:36	295	37.89	3.2	2	812
SMI	2021-04-25 22:43:36	295	37.89	3.2	1.6	812
SMI	2021-04-25 22:52:36	295	37.79	3.05	7.6	852
SMI	2021-04-25 22:55:36	295	37.79	3.3	2	804
SMI	2021-04-25 22:58:36	295	37.74	3.15	27.4	820
SMI	2021-04-25 23:04:36	295	37.54	3.15	25	864
SMI	2021-04-25 23:07:36	295	37.54	3.1	11.6	832
SMI	2021-04-25 23:10:36	295	37.59	3.1	10.8	816
SMI	2021-04-25 23:13:36	295	37.59	3.25	3.4	792
SMI	2021-04-25 23:19:36	295	37.45	3.2	24.4	808
SMI	2021-04-25 23:22:36	295	37.49	3.2	30	840
SMI	2021-04-25 23:25:36	295	37.54	3.05	3	848
SMI	2021-04-25 23:28:36	295	37.64	3.2	12.6	852
SMI	2021-04-25 23:31:36	295	37.74	3.2	1.6	836
SMI	2021-04-25 23:40:37	295	37.79	3.05	1.6	840
SMI	2021-04-25 23:43:37	295	37.79	3.2	2	828
SMI	2021-04-25 23:46:37	295	37.84	3.15	27.4	836
SMI	2021-04-25 23:52:37	295	37.84	3.25	2	836
SMI	2021-04-25 23:58:37	295	37.84	3.25	16.4	860
SMI	2021-04-26 00:01:37	295	37.84	3.2	2	840
SMI	2021-04-26 00:04:37	295	37.84	3.15	2	784
SMI	2021-04-26 00:10:37	295	37.54	3.1	12.8	752
SMI	2021-04-26 00:16:37	295	37.4	3.15	3.6	780
SMI	2021-04-26 00:19:37	295	37.4	3.15	4.6	756
SMI	2021-04-26 00:25:37	295	37.49	3.15	2.2	800
SMI	2021-04-26 00:28:37	295	37.49	4	6	764
SMI	2021-04-26 00:31:37	295	37.49	3.75	13.2	764
SMI	2021-04-26 00:34:37	295	37.45	3.1	2	800
SMI	2021-04-26 00:37:37	295	37.45	3.15	7.6	812
SMI	2021-04-26 00:46:37	295	37.54	3.1	20.2	836
SMI	2021-04-26 00:49:37	295	37.54	3.2	2.2	824
SMI	2021-04-26 00:52:37	295	37.54	3.2	2.4	792
SMI	2021-04-26 00:55:38	295	37.54	3.25	23	804
SMI	2021-04-26 00:58:38	295	37.49	3.25	14.2	832
SMI	2021-04-26 01:01:38	295	37.45	3.05	20.8	844
SMI	2021-04-26 01:04:38	295	37.54	3.15	14.8	844
SMI	2021-04-26 01:07:38	295	37.54	3.1	7	836
SMI	2021-04-26 01:10:38	295	37.54	3.1	2	828
SMI	2021-04-26 01:13:38	295	37.54	3.15	13.2	844
SMI	2021-04-26 01:16:38	295	37.4	3.2	20.4	648
SMI	2021-04-26 01:19:38	295	37.35	3.2	41.4	840
SMI	2021-04-26 01:22:38	295	37.4	3.25	16.2	816
SMI	2021-04-26 01:25:38	295	37.45	3.2	23.6	840
SMI	2021-04-26 01:28:38	295	37.49	3.35	1.6	812
SMI	2021-04-26 01:31:38	295	37.54	3.25	18.2	820
SMI	2021-04-26 01:34:38	295	37.54	3.2	23.8	860
SMI	2021-04-26 01:37:38	295	37.59	3.3	2.2	836
SMI	2021-04-26 01:40:38	295	37.64	3.1	2.2	836
SMI	2021-04-26 01:43:38	295	37.64	3.3	24.4	860
SMI	2021-04-26 01:46:38	295	37.69	3.25	2	832
SMI	2021-04-26 01:49:38	295	37.69	3.25	1.6	828
SMI	2021-04-26 01:52:38	295	37.69	3.2	23.2	848
SMI	2021-04-26 01:55:38	295	37.69	3.15	2.2	848
SMI	2021-04-26 01:58:38	295	37.69	3.2	19.8	832
SMI	2021-04-26 02:01:38	295	37.74	3	5	836
SMI	2021-04-26 02:04:38	295	37.59	3.2	25.8	752
SMI	2021-04-26 02:07:38	295	37.4	3.2	21.6	784
SMI	2021-04-26 02:10:39	295	37.3	3.1	13	780
SMI	2021-04-26 02:13:39	295	37.05	3.1	13.2	488
SMI	2021-04-26 02:16:39	295	36.7	3.05	14.4	792
SMI	2021-04-26 02:19:39	295	36.65	3.1	11.4	720
SMI	2021-04-26 02:22:39	295	36.6	3.2	25	768
SMI	2021-04-26 02:25:39	295	36.75	3.3	8.4	836
SMI	2021-04-26 02:28:39	295	37	3	2	832
SMI	2021-04-26 02:31:39	295	37.15	3.2	2	820
SMI	2021-04-26 02:34:39	295	37.3	3.15	1.4	820
SMI	2021-04-26 02:40:39	295	37.45	3.1	14.6	808
SMI	2021-04-26 02:43:39	295	37.45	3.1	4.6	856
SMI	2021-04-26 02:46:39	295	37.49	3.25	1.6	844
SMI	2021-04-26 02:49:39	295	37.49	3	2	844
SMI	2021-04-26 02:52:39	295	37.54	3.05	3.6	828
SMI	2021-04-26 02:55:39	295	37.54	3.1	15.4	844
SMI	2021-04-26 02:58:39	295	37.49	3.25	26	808
SMI	2021-04-26 03:01:39	295	37.45	3.2	2	812
SMI	2021-04-26 03:04:39	295	37.49	3.15	1.6	812
SMI	2021-04-26 03:07:39	295	37.54	3.15	12.2	820
SMI	2021-04-26 03:10:39	295	37.49	3.3	29	844
SMI	2021-04-26 03:13:39	295	37.54	3.2	1.4	828
SMI	2021-04-26 03:16:39	295	37.54	3.2	5.6	812
SMI	2021-04-26 03:19:39	295	37.54	3.2	10.8	796
SMI	2021-04-26 03:22:39	295	37.45	3.15	25	664
SMI	2021-04-26 03:25:40	295	37.15	3.15	26.6	768
SMI	2021-04-26 03:31:40	295	37.05	3.25	24	804
SMI	2021-04-26 03:37:40	295	37.15	3.15	4.8	804
SMI	2021-04-26 03:40:40	295	37.15	3.25	23.8	696
SMI	2021-04-26 03:43:40	295	36.95	3.1	13.6	704
SMI	2021-04-26 03:46:40	295	36.85	3.25	2.6	788
SMI	2021-04-26 03:49:40	295	37	3.05	2.2	840
SMI	2021-04-26 03:52:40	295	37.15	3.15	28.8	808
SMI	2021-04-26 03:55:40	295	37.25	3.15	23.2	828
SMI	2021-04-26 03:58:40	295	37.3	3.1	23.8	708
SMI	2021-04-26 04:01:40	295	37.05	3.15	6.6	740
SMI	2021-04-26 04:04:40	295	37	3.1	9.2	844
SMI	2021-04-26 04:07:40	295	37.15	3.25	2.2	836
SMI	2021-04-26 04:13:40	295	37.35	3.25	2.2	832
SMI	2021-04-26 04:16:40	295	37.45	3.25	2.4	832
SMI	2021-04-26 04:19:40	295	37.49	3.35	2	824
SMI	2021-04-26 04:22:40	295	37.54	3.15	1.6	824
SMI	2021-04-26 04:25:40	295	37.54	3.15	2	824
SMI	2021-04-26 04:28:40	295	37.59	3.15	21	848
SMI	2021-04-26 04:31:40	295	37.54	3.25	1.6	840
SMI	2021-04-26 04:34:40	295	37.54	3.1	1.6	820
SMI	2021-04-26 04:37:40	295	37.59	3.1	22.2	828
SMI	2021-04-26 04:40:41	295	37.54	3.25	4.8	784
SMI	2021-04-26 04:43:41	295	37.45	3.05	8.4	840
SMI	2021-04-26 04:52:41	295	37.25	3.25	17	788
SMI	2021-04-26 04:55:41	295	37.1	3.15	7	796
SMI	2021-04-26 04:58:41	295	37.05	3.1	2.6	828
SMI	2021-04-26 05:01:41	295	37.15	3.15	7.8	816
SMI	2021-04-26 05:04:41	295	37.1	3.2	32.6	812
SMI	2021-04-26 05:07:41	295	37.05	3.2	25.6	820
SMI	2021-04-26 05:10:41	295	37.05	3.2	26.4	836
SMI	2021-04-26 05:13:41	295	37.05	3.25	6.6	836
SMI	2021-04-26 05:16:41	295	37.15	3.25	2	824
SMI	2021-04-26 05:19:41	295	37.15	3.25	2	840
SMI	2021-04-26 05:22:41	295	37.2	3.25	1.6	844
SMI	2021-04-26 05:25:41	295	37.25	3.2	2	840
SMI	2021-04-26 05:31:41	295	37.3	3.15	1.6	832
SMI	2021-04-26 05:34:41	295	37.35	3.15	13	840
SMI	2021-04-26 05:37:41	295	37.35	3.3	7.6	820
SMI	2021-04-26 05:40:41	295	37.25	3.2	21.8	804
SMI	2021-04-26 05:43:41	295	37.05	3.2	31.2	760
SMI	2021-04-26 05:46:41	295	36.85	3.15	8.4	756
SMI	2021-04-26 05:49:41	295	36.65	3.15	14.4	784
SMI	2021-04-26 05:52:41	295	36.7	3.15	23.8	848
SMI	2021-04-26 05:55:42	295	36.85	3.15	27.2	824
SMI	2021-04-26 05:58:42	295	36.9	3.2	2.2	852
SMI	2021-04-26 06:01:42	295	37	3.1	3.2	840
SMI	2021-04-26 06:04:42	295	37	3.15	2.8	808
SMI	2021-04-26 06:07:42	295	37.05	3.2	10.6	832
SMI	2021-04-26 06:10:42	295	37.15	3.15	27.4	832
SMI	2021-04-26 06:13:42	295	37.2	3.2	2.8	820
SMI	2021-04-26 06:16:42	295	37.25	3.15	1	800
SMI	2021-04-26 06:19:42	295	37.15	3.15	6	804
SMI	2021-04-26 06:22:42	295	37.05	3.2	15	788
SMI	2021-04-26 06:25:42	295	36.9	3.15	12.8	680
SMI	2021-04-26 06:28:42	295	36.8	3.15	7.8	836
SMI	2021-04-26 06:34:42	295	36.95	3.2	17.8	836
SMI	2021-04-26 06:37:42	295	36.95	3.1	12.8	792
SMI	2021-04-26 06:40:42	295	36.95	3.2	17.8	820
SMI	2021-04-26 06:43:42	295	37	3.2	26.4	828
SMI	2021-04-26 06:49:42	295	37.15	3.15	2.2	840
SMI	2021-04-26 06:52:42	295	37.25	3.15	2	836
SMI	2021-04-26 06:55:42	295	37.25	3.2	3	828
SMI	2021-04-26 07:10:43	295	37.3	3.15	9.8	844
SMI	2021-04-26 07:13:43	295	37.25	3.2	2	812
SMI	2021-04-26 07:16:43	295	37.3	3.2	2	816
SMI	2021-04-26 07:19:43	295	37.3	3.15	2.6	812
SMI	2021-04-26 07:25:43	295	37.25	3.05	2	848
SMI	2021-04-26 07:28:43	295	37.3	3.2	1.6	824
SMI	2021-04-26 07:31:43	295	37.3	3.25	9.4	836
SMI	2021-04-26 07:37:43	295	37.3	3.3	2	836
SMI	2021-04-26 07:40:43	295	37.25	3.2	7.8	792
SMI	2021-04-26 07:43:43	295	37.15	3.15	14.8	732
SMI	2021-04-26 07:46:43	295	36.9	3.2	29.8	736
SMI	2021-04-26 07:52:43	295	36.7	3.2	2.2	836
SMI	2021-04-26 07:55:43	295	36.85	3.15	3	804
SMI	2021-04-26 08:04:43	295	37	3.15	24.8	812
SMI	2021-04-26 08:07:43	295	36.95	3.25	10	788
SMI	2021-04-26 08:10:43	295	36.95	3.15	21.4	824
SMI	2021-04-26 08:13:43	295	36.95	3.1	12.4	820
SMI	2021-04-26 08:16:43	295	37	3.15	24.4	784
SMI	2021-04-26 08:22:43	295	37.05	3.15	2.8	848
SMI	2021-04-26 08:25:44	295	37.1	3.15	5.4	840
SMI	2021-04-26 08:31:44	295	37.15	3.25	4.2	840
SMI	2021-04-26 08:34:44	295	37.15	3.2	4.6	844
SMI	2021-04-26 08:43:44	295	37.15	3.15	29.2	792
SMI	2021-04-26 08:46:44	295	37.05	3.2	22.4	816
SMI	2021-04-26 08:49:44	295	37.05	3.25	33.6	808
SMI	2021-04-26 08:52:44	295	37.1	3.25	25.8	812
SMI	2021-04-26 08:55:44	295	37.15	3.1	4.2	744
SMI	2021-04-26 08:58:44	295	37.05	3.15	2.2	836
SMI	2021-04-26 09:01:44	295	37	3.2	17.2	788
SMI	2021-04-26 09:10:44	295	36.95	3.15	2.4	820
SMI	2021-04-26 09:13:44	295	36.95	3.15	12.2	736
SMI	2021-04-26 09:16:44	295	36.75	3.15	28.2	604
SMI	2021-04-26 09:22:44	295	36.75	3.1	2.6	820
SMI	2021-04-26 09:28:44	295	36.75	3.2	27.4	800
SMI	2021-04-26 09:34:44	295	36.75	3.2	6	780
SMI	2021-04-26 09:37:44	295	36.7	3.05	25.8	740
SMI	2021-04-26 09:40:45	295	36.6	3.1	17.8	720
SMI	2021-04-26 09:43:45	295	36.65	3.15	3	808
SMI	2021-04-26 09:46:45	295	36.75	3.3	3	804
SMI	2021-04-26 09:49:45	295	36.8	3.15	11	808
SMI	2021-04-26 09:55:45	295	36.85	3.15	12	716
SMI	2021-04-26 10:01:45	295	36.65	3.2	2	828
SMI	2021-04-26 10:04:45	295	36.7	3.15	3	832
SMI	2021-04-26 10:07:45	295	36.8	3.15	4	808
SMI	2021-04-26 10:10:45	295	36.85	3.15	2.2	784
SMI	2021-04-26 10:13:45	295	36.85	3.25	26	820
SMI	2021-04-26 10:16:45	295	36.85	3.25	4	752
SMI	2021-04-26 10:22:45	295	36.75	3.25	10.6	812
SMI	2021-04-26 10:25:45	295	36.85	3.1	5.6	788
SMI	2021-04-26 10:28:45	295	36.85	3.15	21.4	832
SMI	2021-04-26 10:34:45	295	36.7	3.2	12.2	792
SMI	2021-04-26 10:37:45	295	36.7	3.15	31	824
SMI	2021-04-26 10:40:45	295	36.7	3.2	2.4	764
SMI	2021-04-26 10:43:45	295	36.75	3.15	26	800
SMI	2021-04-26 10:46:45	295	36.85	3.3	3.2	820
SMI	2021-04-26 10:49:45	295	36.85	3.2	17.2	780
SMI	2021-04-26 10:58:46	295	36.8	3.25	13.4	792
SMI	2021-04-26 11:01:46	295	36.85	3.1	13.2	828
SMI	2021-04-26 11:10:46	295	37.05	3.25	17.6	788
SMI	2021-04-26 11:13:46	295	37	3.2	22.2	732
SMI	2021-04-26 11:16:46	295	36.9	3.1	11.8	780
SMI	2021-04-26 11:19:46	295	36.7	3.2	37.4	696
SMI	2021-04-26 11:22:46	295	36.65	3.15	10.4	720
SMI	2021-04-26 11:25:46	295	36.65	3.2	2.6	716
SMI	2021-04-26 11:28:46	295	36.65	3.15	6	756
SMI	2021-04-26 11:31:46	295	36.6	3.1	34.2	568
SMI	2021-04-26 11:34:46	295	36.45	3.15	33	652
SMI	2021-04-26 11:37:46	295	36.45	3.15	20.4	804
SMI	2021-04-26 11:43:46	295	36.7	3.15	2	808
SMI	2021-04-26 11:46:46	295	36.85	3.2	10.6	804
SMI	2021-04-26 11:49:46	295	36.95	3.15	27.2	808
SMI	2021-04-26 11:52:46	295	37.05	3.15	29.2	720
SMI	2021-04-26 11:55:46	295	37	3.05	21.2	812
SMI	2021-04-26 11:58:46	295	37.05	3.1	14.8	816
SMI	2021-04-26 12:01:46	295	37.15	3.2	3.6	812
SMI	2021-04-26 12:04:46	295	37.15	3.1	2	788
SMI	2021-04-26 12:07:47	295	37.15	3.2	3.2	796
SMI	2021-04-26 12:10:47	295	37.2	3.15	17.8	756
SMI	2021-04-26 12:13:47	295	37.15	3.15	40	780
SMI	2021-04-26 12:16:47	295	37.15	3.1	1.6	784
SMI	2021-04-26 12:19:47	295	37.2	3.05	2.2	784
SMI	2021-04-26 12:22:47	295	37.2	3.15	5.2	756
SMI	2021-04-26 12:25:47	295	37.15	3.15	5.2	724
SMI	2021-04-26 12:28:47	295	37.05	3.2	24.6	796
SMI	2021-04-26 12:34:47	295	36.85	3.25	35.6	788
SMI	2021-04-26 12:37:47	295	36.9	3.1	12.2	836
SMI	2021-04-26 12:40:47	295	37	3.35	2	820
SMI	2021-04-26 12:43:47	295	37.1	3.2	4	796
SMI	2021-04-26 12:46:47	295	37.05	3.25	17	760
SMI	2021-04-26 12:49:47	295	37.05	3.2	30.2	812
SMI	2021-04-26 12:52:47	295	37.15	3.15	2.4	824
SMI	2021-04-26 12:55:47	295	37.25	3.4	1.6	820
SMI	2021-04-26 12:58:47	295	37.3	2.95	2	828
SMI	2021-04-26 13:01:47	295	37.35	3.35	14.8	820
SMI	2021-04-26 13:04:47	295	37.35	3.25	2.2	816
SMI	2021-04-26 13:07:47	295	37.4	3.15	18.4	816
SMI	2021-04-26 13:10:47	295	37.4	3.2	2.4	796
SMI	2021-04-26 13:13:47	295	37.4	3.25	2.6	788
SMI	2021-04-26 13:16:47	295	37.4	3.2	26	808
SMI	2021-04-26 13:19:47	295	37.4	3.35	4.8	812
SMI	2021-04-26 13:25:48	295	37.45	3.3	28.4	784
SMI	2021-04-26 13:28:48	295	37.4	3.2	8	824
SMI	2021-04-26 13:31:48	295	37.4	3.2	34	780
SMI	2021-04-26 13:34:48	295	37.35	3.15	36.4	788
SMI	2021-04-26 13:37:48	295	37.25	3.2	8.2	800
SMI	2021-04-26 13:40:48	295	37.25	3.2	4.2	784
SMI	2021-04-26 13:43:48	295	37.25	3.2	29.2	768
SMI	2021-04-26 13:46:48	295	37.15	3.2	30.4	788
SMI	2021-04-26 13:49:48	295	37.1	3.25	5.6	788
SMI	2021-04-26 13:52:48	295	37.15	3.1	16.2	788
SMI	2021-04-26 13:55:48	295	37.1	3.2	29.4	772
SMI	2021-04-26 13:58:48	295	37.1	3.25	18.6	788
SMI	2021-04-26 14:01:48	295	37.15	3.25	15.4	820
SMI	2021-04-26 14:04:48	295	37.25	3.3	32.4	824
SMI	2021-04-26 14:07:48	295	37.3	3.15	11	828
SMI	2021-04-26 14:13:48	295	37.4	3.3	2	808
SMI	2021-04-26 14:16:48	295	37.4	3.15	6.2	784
SMI	2021-04-26 14:19:48	295	37.4	3.2	1.6	784
SMI	2021-04-26 14:22:48	295	37.45	3.25	2	792
SMI	2021-04-26 14:25:48	295	37.45	3.1	6.8	820
SMI	2021-04-26 14:28:48	295	37.45	3.1	16.8	820
SMI	2021-04-26 14:31:48	295	37.45	3.05	2	820
SMI	2021-04-26 14:37:49	295	37.45	3.2	39.6	792
SMI	2021-04-26 14:40:49	295	37.4	3.2	18.2	804
SMI	2021-04-26 14:46:49	295	37.25	3.2	41	736
SMI	2021-04-26 14:52:49	295	37.15	3.2	42	780
SMI	2021-04-26 14:55:49	295	37.2	3.15	30.6	800
SMI	2021-04-26 14:58:49	295	37.15	3.2	15	780
SMI	2021-04-26 15:07:49	295	37.35	3.2	30	784
SMI	2021-04-26 15:10:49	295	37.25	3.15	15	780
SMI	2021-04-26 15:13:49	295	37.2	3.15	9	752
SMI	2021-04-26 15:16:49	295	37.05	3.15	16	608
SMI	2021-04-26 15:19:49	295	36.95	3.2	16	784
SMI	2021-04-26 15:25:49	295	37.2	3.1	27.2	808
SMI	2021-04-26 15:28:49	295	37.3	3.2	14.4	784
SMI	2021-04-26 15:37:49	295	37.35	3.15	28	792
SMI	2021-04-26 15:40:49	295	37.4	3.15	11	792
SMI	2021-04-26 15:43:49	295	37.45	3.2	25.6	788
SMI	2021-04-26 15:49:49	295	37.49	3.15	19.2	788
SMI	2021-04-26 15:52:50	295	37.49	3.15	8.2	788
SMI	2021-04-26 15:55:50	295	37.54	3.15	6	780
[truncated: 386 more rows]

## Sheet: SER
NAME	DATE-TIME	DEVICE NO.	TEMPERATURE (℃)	ROLL ANGLE (radian)	ACTIVITY INTENSITY	Y-AXIS ACCELERATION (mg)
SER	2021-03-20 10:52:59	301	36.4	3.15	22.4	600
SER	2021-03-20 10:55:59	301	36.3	3.25	39.8	628
SER	2021-03-20 10:58:59	301	36.21	3.2	29	632
SER	2021-03-20 11:01:59	301	36.25	3.15	2.4	676
SER	2021-03-20 11:04:59	301	36.35	3.2	23.8	640
SER	2021-03-20 11:07:59	301	36.45	3.1	31.8	636
SER	2021-03-20 11:10:59	301	36.45	3.2	24.2	696
SER	2021-03-20 11:13:59	301	36.5	3.2	24.6	564
SER	2021-03-20 11:16:59	301	36.25	3.1	35	648
SER	2021-03-20 11:19:59	301	36.25	3.15	12	648
SER	2021-03-20 11:22:59	301	36.35	3.15	14.4	628
SER	2021-03-20 11:25:59	301	36.4	3.15	23.4	656
SER	2021-03-20 11:28:59	301	36.5	3.2	19.2	672
SER	2021-03-20 11:31:59	301	36.55	3.15	20.6	592
SER	2021-03-20 11:34:59	301	36.45	3.15	9.4	640
SER	2021-03-20 11:37:59	301	36.45	3.15	8.2	592
SER	2021-03-20 11:40:59	301	36.35	3.2	32	624
SER	2021-03-20 11:43:59	301	36.35	3.15	34.6	676
SER	2021-03-20 11:46:59	301	36.35	3.15	38.6	644
SER	2021-03-20 11:50:00	301	36.35	3.15	23.6	648
SER	2021-03-20 11:53:00	301	36.45	3.2	22.6	652
SER	2021-03-20 11:56:00	301	36.5	3.15	34.4	636
SER	2021-03-20 11:59:00	301	36.55	3.15	27.2	624
SER	2021-03-20 12:08:00	301	36.65	3.2	14.6	656
SER	2021-03-20 12:11:00	301	36.7	3.15	4	692
SER	2021-03-20 12:14:00	301	36.75	3.2	27	692
SER	2021-03-20 12:17:00	301	36.8	3.15	42.2	544
SER	2021-03-20 12:20:00	301	36.7	3.15	39.2	636
SER	2021-03-20 12:23:00	301	36.7	3.15	15.6	648
SER	2021-03-20 12:26:00	301	36.7	3.1	25	616
SER	2021-03-20 12:29:00	301	36.7	3.1	39.6	636
SER	2021-03-20 12:35:00	301	36.75	3.15	5.6	700
SER	2021-03-20 12:38:00	301	36.85	3.1	22.8	700
SER	2021-03-20 12:53:00	301	37.2	3.1	2.6	688
SER	2021-03-20 13:02:00	301	37.45	3.1	4.2	700
SER	2021-03-20 13:05:01	301	37.54	3.2	17.2	692
SER	2021-03-20 13:08:01	301	37.59	3.9	12.8	676
SER	2021-03-20 13:11:01	301	37.59	4.6	6.6	432
SER	2021-03-20 13:14:01	301	37.3	4.55	27.8	480
SER	2021-03-20 13:17:01	301	37	4.55	2	484
SER	2021-03-20 13:20:01	301	36.7	4.55	1.6	488
SER	2021-03-20 13:23:01	301	36.55	4.55	2	488
SER	2021-03-20 13:26:01	301	36.35	3.5	36.2	560
SER	2021-03-20 13:29:01	301	36.5	3.2	20.8	564
SER	2021-03-20 13:32:01	301	36.6	3.15	19.8	644
SER	2021-03-20 13:35:01	301	36.75	3.15	7	664
SER	2021-03-20 13:38:01	301	36.95	3.15	15.6	656
SER	2021-03-20 13:41:01	301	37.05	3.15	4	704
SER	2021-03-20 13:44:01	301	37.2	3.15	19	584
SER	2021-03-20 13:47:01	301	37.05	3.15	23.8	596
SER	2021-03-20 13:50:01	301	36.95	3.15	7.6	652
SER	2021-03-20 13:53:01	301	37	3.15	19.2	668
SER	2021-03-20 13:56:01	301	37.1	3.15	16.4	692
SER	2021-03-20 13:59:01	301	37.15	3.2	3	728
SER	2021-03-20 14:02:01	301	37.25	3.2	3	728
SER	2021-03-20 14:05:01	301	37.3	3.05	28	716
SER	2021-03-20 14:08:01	301	37.25	3.15	37.8	560
SER	2021-03-20 14:11:01	301	37.1	3.15	25.4	664
SER	2021-03-20 14:14:01	301	37.1	3.15	8.8	648
SER	2021-03-20 14:17:01	301	37.1	3.15	31.6	624
SER	2021-03-20 14:20:02	301	37.05	3.15	10.4	660
SER	2021-03-20 14:23:02	301	37.1	3.2	9	676
SER	2021-03-20 14:29:02	301	37.25	3.15	8.8	676
SER	2021-03-20 14:32:02	301	37.3	3.2	13.4	668
SER	2021-03-20 14:35:02	301	37.3	3.15	25	588
SER	2021-03-20 14:38:02	301	37.2	3.15	24.2	632
SER	2021-03-20 14:41:02	301	37.15	3.15	13.6	676
SER	2021-03-20 14:44:02	301	37.15	3.15	7.2	680
SER	2021-03-20 14:50:02	301	37.15	3.15	11.2	680
SER	2021-03-20 14:53:02	301	37.2	3.15	22.4	664
SER	2021-03-20 14:59:02	301	36.8	3.15	38.4	600
SER	2021-03-20 15:02:02	301	36.7	3.2	29.6	656
SER	2021-03-20 15:05:02	301	36.75	3.2	28.6	636
SER	2021-03-20 15:08:02	301	36.75	3.2	32.4	588
SER	2021-03-20 15:14:02	301	36.85	3.15	5.2	680
SER	2021-03-20 15:17:02	301	36.9	3.2	30.8	648
SER	2021-03-20 15:20:02	301	36.85	3.15	37.8	640
SER	2021-03-20 15:26:02	301	36.95	3.15	9.8	672
SER	2021-03-20 15:29:02	301	37	3.2	17.2	608
SER	2021-03-20 15:32:02	301	36.85	3.15	22.2	616
SER	2021-03-20 15:35:03	301	36.75	3.15	19.4	660
SER	2021-03-20 15:47:03	301	36.95	3.15	26.6	676
SER	2021-03-20 15:50:03	301	37	3.15	24.8	664
SER	2021-03-20 15:53:03	301	37	3.15	17.2	648
SER	2021-03-20 15:56:03	301	37	3.15	7	720
SER	2021-03-20 15:59:03	301	37.1	3.15	2	736
SER	2021-03-20 16:02:03	301	37.15	3.15	6.4	704
SER	2021-03-20 16:05:03	301	37.15	3.15	5.6	592
SER	2021-03-20 16:08:03	301	36.9	3.2	31.2	608
SER	2021-03-20 16:17:03	301	36.75	3.2	29.4	660
SER	2021-03-20 16:26:03	301	36.8	3.1	33	572
SER	2021-03-20 16:32:03	301	36.8	3.2	7	668
SER	2021-03-20 16:35:03	301	36.9	3.15	14.8	656
SER	2021-03-20 16:41:03	301	36.65	3.15	35.2	604
SER	2021-03-20 16:44:03	301	36.65	3.15	12.4	656
SER	2021-03-20 16:47:03	301	36.7	3.15	21.2	612
SER	2021-03-20 16:50:03	301	36.7	3.15	35.6	656
SER	2021-03-20 16:53:04	301	36.7	3.1	25.2	656
SER	2021-03-20 16:59:04	301	36.8	3.15	18.8	660
SER	2021-03-20 17:05:04	301	36.9	3.1	20.6	692
SER	2021-03-20 17:08:04	301	36.95	3.2	9.6	664
SER	2021-03-20 17:11:04	301	37	3.2	23.4	656
SER	2021-03-20 17:14:04	301	37	3.2	21.2	656
SER	2021-03-20 17:17:04	301	37	3.15	19.6	684
SER	2021-03-20 17:20:04	301	37	3.15	6.8	604
SER	2021-03-20 17:23:04	301	36.9	3.2	31.8	632
SER	2021-03-20 17:26:04	301	36.75	3.2	20.4	580
SER	2021-03-20 17:29:04	301	36.65	3.15	24	656
SER	2021-03-20 17:32:04	301	36.7	3.15	22	624
SER	2021-03-20 17:35:04	301	36.7	3.15	34.2	656
SER	2021-03-20 17:38:04	301	36.7	3.2	27.8	648
SER	2021-03-20 17:41:04	301	36.8	3.1	4.6	668
SER	2021-03-20 17:44:04	301	36.8	3.15	40	580
SER	2021-03-20 17:47:04	301	36.65	3.2	32.4	576
SER	2021-03-20 17:50:04	301	36.55	3.15	28.4	524
SER	2021-03-20 17:53:04	301	36.35	3.15	38	512
SER	2021-03-20 17:56:04	301	36.21	3.1	8.4	636
SER	2021-03-20 17:59:04	301	36.3	3.15	18.8	648
SER	2021-03-20 18:02:04	301	36.45	3.15	25.2	624
SER	2021-03-20 18:05:04	301	36.5	3.2	33.4	620
SER	2021-03-20 18:08:05	301	36.5	3.15	10.6	636
SER	2021-03-20 18:11:05	301	36.55	3.2	4.2	664
SER	2021-03-20 18:17:05	301	36.7	3.2	3.4	604
SER	2021-03-20 18:20:05	301	36.7	3.15	36.6	668
SER	2021-03-20 18:23:05	301	36.8	3.15	28.4	648
SER	2021-03-20 18:29:05	301	36.9	3.2	15	652
SER	2021-03-20 18:32:05	301	36.95	3.1	5.8	700
SER	2021-03-20 18:35:05	301	37.05	3.1	2.2	700
SER	2021-03-20 18:38:05	301	37.1	3.15	9.2	636
SER	2021-03-20 18:41:05	301	37.1	3.15	20.6	652
SER	2021-03-20 18:44:05	301	37.1	3.15	11.4	644
SER	2021-03-20 18:47:05	301	37.1	3.2	38.6	632
SER	2021-03-20 18:50:05	301	37.1	3.1	37.4	620
SER	2021-03-20 18:56:05	301	37	3.15	21.4	664
SER	2021-03-20 18:59:05	301	37	3.2	11.4	636
SER	2021-03-20 19:11:05	301	37	3.15	34.8	568
SER	2021-03-20 19:14:05	301	36.9	3.15	4.2	704
SER	2021-03-20 19:17:05	301	36.95	3.15	33	644
SER	2021-03-20 19:20:05	301	36.95	3.1	10.4	676
SER	2021-03-20 19:23:06	301	37	3.1	34.8	676
SER	2021-03-20 19:26:06	301	37.05	3.15	20	656
SER	2021-03-20 19:29:06	301	37.05	3.15	31.6	636
SER	2021-03-20 19:32:06	301	37	3.15	29.8	476
SER	2021-03-20 19:35:06	301	36.7	3.15	1.4	648
SER	2021-03-20 19:41:06	301	36.55	3.15	21	660
SER	2021-03-20 19:44:06	301	36.6	3.15	23.6	604
SER	2021-03-20 19:47:06	301	36.7	3.1	29.8	680
SER	2021-03-20 19:50:06	301	36.8	3.1	3.2	684
SER	2021-03-20 19:59:06	301	37.1	3.15	3.6	692
SER	2021-03-20 20:02:06	301	37.2	3.2	17.4	660
SER	2021-03-20 20:14:06	301	36.95	3.15	20.8	644
SER	2021-03-20 20:17:06	301	37	3.2	13.6	660
SER	2021-03-20 20:20:06	301	37.05	3.15	7.8	684
SER	2021-03-20 20:23:06	301	37.1	3.15	1.6	696
SER	2021-03-20 20:26:06	301	37.2	3.25	5.4	696
SER	2021-03-20 20:29:06	301	37.25	3.15	29	704
SER	2021-03-20 20:32:06	301	37.35	3.1	13	684
SER	2021-03-20 20:35:06	301	37.35	3.85	26.4	636
SER	2021-03-20 20:38:06	301	37.4	4.15	1.4	508
SER	2021-03-20 20:41:07	301	37.4	4.5	1.6	360
SER	2021-03-20 20:44:07	301	37.3	4.5	1.6	368
SER	2021-03-20 20:47:07	301	37.1	4.5	1.6	368
SER	2021-03-20 20:50:07	301	36.95	4.5	1.6	384
SER	2021-03-20 20:53:07	301	36.8	4.5	1.6	384
SER	2021-03-20 20:56:07	301	36.75	4.2	5	508
SER	2021-03-20 20:59:07	301	36.9	3.95	2.6	596
SER	2021-03-20 21:02:07	301	36.95	4.5	2.6	376
SER	2021-03-20 21:05:07	301	36.9	4.5	2	388
SER	2021-03-20 21:08:07	301	36.85	4.1	2.2	532
SER	2021-03-20 21:11:07	301	37	3.85	2.2	636
SER	2021-03-20 21:14:07	301	37.15	4.4	2.8	436
SER	2021-03-20 21:17:07	301	37.2	4.5	3.8	396
SER	2021-03-20 21:20:07	301	37.15	4.5	1.6	400
SER	2021-03-20 21:23:07	301	37.1	4.5	2.2	400
SER	2021-03-20 21:26:07	301	37	4.5	1.6	404
SER	2021-03-20 21:29:07	301	37	4.5	1.6	400
SER	2021-03-20 21:32:07	301	36.95	4.5	2	392
SER	2021-03-20 21:35:07	301	37	4.5	2	400
SER	2021-03-20 21:38:07	301	37	4.5	1.6	408
SER	2021-03-20 21:41:07	301	36.95	4.5	13.2	416
SER	2021-03-20 21:44:07	301	36.95	4.05	9.8	456
SER	2021-03-20 21:47:07	301	36.75	3.15	14	544
SER	2021-03-20 21:50:07	301	36.55	3.15	28.2	468
SER	2021-03-20 21:53:07	301	36.4	3.15	3	576
SER	2021-03-20 21:56:08	301	36.35	3.15	41	584
SER	2021-03-20 21:59:08	301	36.4	3.15	3	580
SER	2021-03-20 22:02:08	301	36.5	3.15	22.6	596
SER	2021-03-20 22:05:08	301	36.5	3.1	17.4	640
SER	2021-03-20 22:08:08	301	36.6	3.1	20	660
SER	2021-03-20 22:11:08	301	36.7	3.15	35.8	624
SER	2021-03-20 22:14:08	301	36.8	3.1	23	632
SER	2021-03-20 22:20:08	301	36.95	3.1	27.6	632
SER	2021-03-20 22:26:08	301	37.05	3.2	12.6	660
SER	2021-03-20 22:29:08	301	37.1	3.15	18.6	688
SER	2021-03-20 22:32:08	301	37.15	3.15	7.2	700
SER	2021-03-20 22:35:08	301	37.15	3.15	29.6	644
SER	2021-03-20 22:44:08	301	37.2	3.15	9	692
SER	2021-03-20 22:47:08	301	37.25	3.15	4	692
SER	2021-03-20 22:50:08	301	37.3	3.1	2	680
SER	2021-03-20 22:59:08	301	37.45	3.15	6.6	676
SER	2021-03-20 23:08:08	301	37.49	3.15	40	440
SER	2021-03-20 23:11:09	301	36.9	3.15	18.4	572
SER	2021-03-20 23:14:09	301	36.65	3.15	2.6	612
SER	2021-03-20 23:23:09	301	36.8	3.15	27	644
SER	2021-03-20 23:26:09	301	36.85	3.15	2.6	660
SER	2021-03-20 23:29:09	301	36.9	3.15	2	632
SER	2021-03-20 23:32:09	301	36.9	3.15	13.2	636
SER	2021-03-20 23:35:09	301	36.9	3.15	19.6	660
SER	2021-03-20 23:38:09	301	36.85	3.15	14.6	644
SER	2021-03-20 23:41:09	301	36.8	3.2	25.4	636
SER	2021-03-20 23:47:09	301	36.95	3.1	3.6	680
SER	2021-03-20 23:50:09	301	37	3.1	15.8	688
SER	2021-03-20 23:53:09	301	37.1	3.2	24.8	680
SER	2021-03-20 23:56:09	301	37.15	3.2	29	676
SER	2021-03-21 00:02:09	301	37.15	3.15	9.2	680
SER	2021-03-21 00:05:09	301	37.2	3.2	24.4	668
SER	2021-03-21 00:08:09	301	37.2	3.15	16.6	680
SER	2021-03-21 00:11:09	301	37.25	3.15	12.6	660
SER	2021-03-21 00:14:09	301	37.25	3.15	14	664
SER	2021-03-21 00:17:09	301	37.2	3.15	31.8	576
SER	2021-03-21 00:23:09	301	37	3.2	8.6	688
SER	2021-03-21 00:26:10	301	37.05	3.15	19.8	624
SER	2021-03-21 00:29:10	301	36.95	3.15	7.4	588
SER	2021-03-21 00:32:10	301	36.8	3.15	26.2	604
SER	2021-03-21 00:35:10	301	36.75	3.15	17	648
SER	2021-03-21 00:38:10	301	36.75	3.15	3	684
SER	2021-03-21 00:41:10	301	36.8	3.2	32.6	684
SER	2021-03-21 00:44:10	301	36.9	3.15	31.2	660
SER	2021-03-21 00:47:10	301	37	3.2	26.2	680
SER	2021-03-21 00:50:10	301	37	3.15	31.4	640
SER	2021-03-21 00:53:10	301	37	3.05	1.6	696
SER	2021-03-21 00:56:10	301	37	3.1	18.6	632
SER	2021-03-21 00:59:10	301	37	3.1	17	700
SER	2021-03-21 01:02:10	301	37.05	3.1	4.6	708
SER	2021-03-21 01:05:10	301	37.1	3.1	2	680
SER	2021-03-21 01:08:10	301	37.15	3.1	20.6	744
SER	2021-03-21 01:14:10	301	37.05	3.15	2	632
SER	2021-03-21 01:17:10	301	37	3.15	10.6	652
SER	2021-03-21 01:20:10	301	37	3.15	30.2	628
SER	2021-03-21 01:23:10	301	36.95	3.1	2.2	660
SER	2021-03-21 01:26:10	301	37	3.15	10.2	652
SER	2021-03-21 01:29:10	301	36.8	3.15	16.4	584
SER	2021-03-21 01:32:10	301	36.7	3.2	33	624
SER	2021-03-21 01:35:10	301	36.65	3.15	13.6	616
SER	2021-03-21 01:38:10	301	36.65	3.1	27.8	644
SER	2021-03-21 01:41:10	301	36.7	3.15	8	656
SER	2021-03-21 01:44:11	301	36.8	3.15	3.8	688
SER	2021-03-21 01:47:11	301	36.95	3.2	21.4	660
SER	2021-03-21 01:50:11	301	36.95	3.15	16	636
SER	2021-03-21 01:53:11	301	36.95	3.15	8.6	668
SER	2021-03-21 01:59:11	301	37	3.15	27.6	648
SER	2021-03-21 02:02:11	301	37	3.15	22.8	648
SER	2021-03-21 02:05:11	301	37	3.15	26.6	636
SER	2021-03-21 02:08:11	301	36.95	3.15	35.4	628
SER	2021-03-21 02:11:11	301	36.95	3.15	4.2	664
SER	2021-03-21 02:14:11	301	37	3.1	31	592
SER	2021-03-21 02:20:11	301	36.9	3.15	19.4	636
SER	2021-03-21 02:23:11	301	36.95	3.15	30.6	644
SER	2021-03-21 02:29:11	301	37	3.15	2.6	700
SER	2021-03-21 02:38:11	301	37.25	3.15	2.2	692
SER	2021-03-21 02:44:11	301	37.35	3.15	11	704
SER	2021-03-21 02:56:11	301	36.8	3.15	15.2	588
SER	2021-03-21 02:59:12	301	36.6	3.15	32.2	580
SER	2021-03-21 03:05:12	301	36.7	3.15	26.2	580
SER	2021-03-21 03:08:12	301	36.7	3.15	41.2	616
SER	2021-03-21 03:29:12	301	37.15	3.15	17.8	664
SER	2021-03-21 03:32:12	301	37.2	3.1	16.2	684
SER	2021-03-21 03:35:12	301	37.2	3.2	5.4	680
SER	2021-03-21 03:38:12	301	37.25	3.1	3.6	688
SER	2021-03-21 03:41:12	301	37.3	3.2	3.6	688
SER	2021-03-21 03:44:12	301	37.3	3.15	15.8	600
SER	2021-03-21 03:47:12	301	37.2	3.15	20.2	576
SER	2021-03-21 03:50:12	301	37.1	3.15	35.6	536
SER	2021-03-21 03:53:12	301	36.9	3.1	13.2	604
SER	2021-03-21 03:56:12	301	36.8	3.15	34	628
SER	2021-03-21 03:59:12	301	36.85	3.15	3.6	744
SER	2021-03-21 04:02:12	301	36.9	3.15	32.6	736
SER	2021-03-21 04:05:12	301	37.1	3.15	2.8	712
SER	2021-03-21 04:11:12	301	37.3	3.15	3.4	692
SER	2021-03-21 04:14:13	301	37.3	3.15	41	608
SER	2021-03-21 04:20:13	301	37	3.2	34.6	500
SER	2021-03-21 04:23:13	301	36.4	3.05	24.2	364
SER	2021-03-21 04:26:13	301	35.76	3.2	2.4	556
SER	2021-03-21 04:29:13	301	35.71	3.15	15.4	612
SER	2021-03-21 04:32:13	301	35.96	3.15	22	624
SER	2021-03-21 04:35:13	301	36.25	3.15	32.6	584
SER	2021-03-21 04:38:13	301	36.4	3.2	22	644
SER	2021-03-21 04:41:13	301	36.55	3.15	25.2	620
SER	2021-03-21 04:44:13	301	36.65	3.1	23.2	632
SER	2021-03-21 04:47:13	301	36.7	3.2	17	532
SER	2021-03-21 04:50:13	301	36.5	3.2	8	660
SER	2021-03-21 04:53:13	301	36.55	3.15	40	648
SER	2021-03-21 04:56:13	301	36.65	3.2	9.4	736
SER	2021-03-21 04:59:13	301	36.8	3.15	1.6	728
SER	2021-03-21 05:02:13	301	36.95	3.15	4.4	736
SER	2021-03-21 05:05:13	301	37.05	3.15	26.2	728
SER	2021-03-21 05:08:13	301	37.2	3.15	3.8	720
SER	2021-03-21 05:11:13	301	37.25	3.15	25	716
SER	2021-03-21 05:14:13	301	37.35	3.1	16.4	716
SER	2021-03-21 05:17:13	301	37.4	3.15	18.2	688
SER	2021-03-21 05:20:13	301	37.4	3.15	3.6	688
SER	2021-03-21 05:23:13	301	37.4	3.15	10.4	636
SER	2021-03-21 05:26:13	301	37.3	3.15	3	624
SER	2021-03-21 05:29:14	301	37.25	3.15	11.6	636
SER	2021-03-21 05:35:14	301	36.85	3.15	14.2	604
SER	2021-03-21 05:38:14	301	36.65	3.15	11	608
SER	2021-03-21 05:41:14	301	36.6	3.2	3.6	664
SER	2021-03-21 05:44:14	301	36.7	3.15	9.4	692
SER	2021-03-21 05:47:14	301	36.85	3.15	4.2	680
SER	2021-03-21 05:50:14	301	36.95	3.15	20	672
SER	2021-03-21 05:56:14	301	36.95	3.15	20.8	696
SER	2021-03-21 05:59:14	301	36.95	3.15	27.2	676
SER	2021-03-21 06:05:14	301	37.1	3.15	9.4	732
SER	2021-03-21 06:08:14	301	37.2	3.15	38.6	684
SER	2021-03-21 06:11:14	301	37.2	3.15	2.2	708
SER	2021-03-21 06:17:14	301	37.15	3.2	23.4	696
SER	2021-03-21 06:20:14	301	37.15	3.2	8	668
SER	2021-03-21 06:26:14	301	37.1	3.15	20.2	668
SER	2021-03-21 06:29:14	301	37.05	3.15	36.6	632
SER	2021-03-21 06:32:14	301	37	3.15	23.6	648
SER	2021-03-21 06:35:14	301	36.95	3.15	35.4	584
SER	2021-03-21 06:38:14	301	36.8	3.15	23.8	596
SER	2021-03-21 06:41:14	301	36.7	3.2	33.8	644
SER	2021-03-21 06:47:15	301	36.85	3.15	34.6	512
SER	2021-03-21 06:50:15	301	36.5	3.15	25.4	584
SER	2021-03-21 06:53:15	301	36.4	3.15	2.8	660
SER	2021-03-21 06:56:15	301	36.5	3.15	10.2	664
SER	2021-03-21 06:59:15	301	36.7	3.15	17.2	684
SER	2021-03-21 07:02:15	301	36.75	3.15	37.4	640
SER	2021-03-21 07:05:15	301	36.75	3.15	29.6	636
SER	2021-03-21 07:08:15	301	36.75	3.2	19.6	656
SER	2021-03-21 07:11:15	301	36.8	3.2	14.2	688
SER	2021-03-21 07:14:15	301	36.85	3.1	7.4	680
SER	2021-03-21 07:17:15	301	36.85	3.15	9	632
SER	2021-03-21 07:20:15	301	36.85	3.15	9.8	656
SER	2021-03-21 07:23:15	301	36.85	3.1	12	644
SER	2021-03-21 07:26:15	301	36.9	3.1	22.4	604
SER	2021-03-21 07:32:15	301	36.95	3.15	2	708
SER	2021-03-21 07:38:15	301	37.15	3.15	16.4	668
SER	2021-03-21 07:41:15	301	36.75	3.15	27	304
SER	2021-03-21 07:44:15	301	36.01	3.15	37.4	600
SER	2021-03-21 07:47:15	301	36.06	3.1	2.4	632
SER	2021-03-21 07:50:15	301	36.3	3.15	22.8	616
SER	2021-03-21 07:53:15	301	36.4	3.2	23.6	612
SER	2021-03-21 07:56:15	301	36.3	3.1	24	584
SER	2021-03-21 07:59:15	301	36.25	3.1	25.8	664
SER	2021-03-21 08:02:16	301	36.35	3.15	6.6	668
SER	2021-03-21 08:05:16	301	36.6	3.1	16.8	652
SER	2021-03-21 08:08:16	301	36.7	3.15	8.6	640
SER	2021-03-21 08:11:16	301	36.8	3.15	21.6	644
SER	2021-03-21 08:14:16	301	36.8	3.2	12.2	712
SER	2021-03-21 08:17:16	301	36.9	3.2	3.2	696
SER	2021-03-21 08:20:16	301	37	3.15	4.6	708
SER	2021-03-21 08:23:16	301	37.05	3.15	35.4	612
SER	2021-03-21 08:26:16	301	36.95	3.1	2.4	700
SER	2021-03-21 08:29:16	301	37	3.1	2.4	696
SER	2021-03-21 08:32:16	301	37.1	3.1	38.8	672
SER	2021-03-21 08:35:16	301	37.05	3.15	25.8	660
SER	2021-03-21 08:38:16	301	37	3.15	2.2	688
SER	2021-03-21 08:41:16	301	37.05	3.15	22	708
SER	2021-03-21 08:44:16	301	37.1	3.15	26.6	672
SER	2021-03-21 08:47:16	301	37.05	3.2	36	620
SER	2021-03-21 08:50:16	301	36.8	3.3	8.6	532
SER	2021-03-21 08:56:16	301	36.7	3.1	18.6	600
SER	2021-03-21 09:02:16	301	36.7	3.1	2.4	696
SER	2021-03-21 09:11:16	301	36.9	3.15	31.6	648
SER	2021-03-21 09:14:16	301	36.85	3.15	35.6	632
SER	2021-03-21 09:17:17	301	36.9	3.1	18.8	644
SER	2021-03-21 09:20:17	301	36.9	3.1	34.4	664
SER	2021-03-21 09:23:17	301	36.95	3.15	28.8	660
SER	2021-03-21 09:26:17	301	36.9	3.15	37.8	668
SER	2021-03-21 09:29:17	301	36.95	3.15	19.8	716
SER	2021-03-21 09:32:17	301	37	3.1	5.6	688
SER	2021-03-21 09:35:17	301	37	3.05	34.8	668
SER	2021-03-21 09:38:17	301	36.95	3.15	42	608
SER	2021-03-21 09:41:17	301	36.8	3.15	26	664
SER	2021-03-21 09:44:17	301	36.75	3.15	36.6	668
SER	2021-03-21 09:47:17	301	36.8	3.15	31.4	668
SER	2021-03-21 09:50:17	301	36.85	3.1	13	684
SER	2021-03-21 09:59:17	301	36.9	3.15	2	664
SER	2021-03-21 10:02:17	301	36.95	3.15	30.2	656
SER	2021-03-21 10:05:17	301	37	3.1	3	692
SER	2021-03-21 10:26:17	301	37.25	3.25	30.2	544
SER	2021-03-21 10:29:17	301	36.9	3.15	24.2	668
SER	2021-03-21 10:38:18	301	36.95	3.2	3.6	692
SER	2021-03-21 10:41:18	301	37	3.1	1.6	724
SER	2021-03-21 10:44:18	301	37.1	3.2	2.6	732
SER	2021-03-21 10:47:18	301	37.2	3.15	2.2	732
SER	2021-03-21 10:50:18	301	37.3	3.2	3.2	732
SER	2021-03-21 10:53:18	301	37.3	3.2	19.2	684
SER	2021-03-21 10:56:18	301	37.3	3.15	7.8	724
SER	2021-03-21 11:08:18	301	36.4	3.15	14.6	524
SER	2021-03-21 11:14:18	301	36.3	3.15	8.4	652
SER	2021-03-21 11:20:18	301	36.65	3.15	26.6	604
SER	2021-03-21 11:23:18	301	36.75	3.15	29.8	692
SER	2021-03-21 11:26:18	301	36.9	3.1	6.6	704
SER	2021-03-21 11:32:18	301	37.15	3.15	4.2	700
SER	2021-03-21 11:35:18	301	37.2	3.2	6.2	696
SER	2021-03-21 11:38:18	301	37.25	3.05	3	712
SER	2021-03-21 11:50:19	301	37.1	3.15	23.6	656
SER	2021-03-21 11:53:19	301	37.15	3.2	22.6	704
SER	2021-03-21 11:56:19	301	37.25	3.15	29.8	628
SER	2021-03-21 11:59:19	301	37	3.15	27.8	536
SER	2021-03-21 12:05:19	301	36.6	3.1	27.4	624
SER	2021-03-21 12:08:19	301	36.7	3.1	11.6	692
SER	2021-03-21 12:11:19	301	36.9	3.1	4.2	696
SER	2021-03-21 12:14:19	301	37	3.15	16.6	696
SER	2021-03-21 12:20:19	301	37	3.1	5.8	668
SER	2021-03-21 12:23:19	301	37	3.15	3	660
SER	2021-03-21 12:26:19	301	37.05	3.1	2	704
SER	2021-03-21 12:29:19	301	37.15	3.15	4.4	680
SER	2021-03-21 12:32:19	301	37.1	3.15	20.8	628
SER	2021-03-21 12:35:19	301	37.1	3.15	8	636
SER	2021-03-21 12:38:19	301	37.1	3.15	7.4	664
SER	2021-03-21 12:41:19	301	37.1	3.15	24.4	556
SER	2021-03-21 12:44:19	301	36.85	3.1	24	620
SER	2021-03-21 12:47:19	301	36.8	3.1	26.6	648
SER	2021-03-21 12:53:19	301	36.85	3.1	12.2	700
SER	2021-03-21 12:56:19	301	37	3.15	2.8	716
SER	2021-03-21 12:59:19	301	37.1	3.15	20.4	684
SER	2021-03-21 13:02:19	301	37.2	3.1	13.2	672
SER	2021-03-21 13:05:20	301	37.2	3.1	28.4	632
SER	2021-03-21 13:08:20	301	37.15	3.15	2.8	748
SER	2021-03-21 13:14:20	301	37.3	3.2	3	732
SER	2021-03-21 13:20:20	301	37.4	3.15	3.2	732
SER	2021-03-21 13:23:20	301	37.45	3.15	9	724
SER	2021-03-21 13:26:20	301	37.49	3.15	3.6	736
SER	2021-03-21 13:29:20	301	37.49	3.15	2	724
SER	2021-03-21 13:32:20	301	37.49	3.1	3.4	640
SER	2021-03-21 13:35:20	301	37.35	3.15	35.6	600
SER	2021-03-21 13:38:20	301	37.15	3.15	11.8	656
SER	2021-03-21 13:41:20	301	37.05	3.1	26.6	648
SER	2021-03-21 13:44:20	301	37.05	3.1	37	652
SER	2021-03-21 13:47:20	301	37	3.2	19.2	724
SER	2021-03-21 13:50:20	301	37.1	3.1	25	700
SER	2021-03-21 13:53:20	301	37.1	3.1	28.8	700
SER	2021-03-21 13:56:20	301	37.15	3.1	3.4	732
SER	2021-03-21 13:59:20	301	37.2	3.1	14.4	652
SER	2021-03-21 14:05:20	301	36.85	3.1	24.2	672
SER	2021-03-21 14:08:20	301	36.9	3.15	14.8	684
SER	2021-03-21 14:11:20	301	37	3.1	10.4	684
SER	2021-03-21 14:14:20	301	37	3.15	23.2	612
SER	2021-03-21 14:17:20	301	36.95	3.1	33.2	720
SER	2021-03-21 14:20:21	301	37	3.1	26.2	660
SER	2021-03-21 14:23:21	301	36.9	3.15	30	652
SER	2021-03-21 14:26:21	301	36.85	3.1	5.4	692
SER	2021-03-21 14:29:21	301	36.9	3.1	18.6	620
SER	2021-03-21 14:32:21	301	36.85	3.15	11	704
SER	2021-03-21 14:38:21	301	36.85	3.15	20.4	532
SER	2021-03-21 14:41:21	301	36.7	3.15	26	648
SER	2021-03-21 14:44:21	301	36.75	3.15	26	712
SER	2021-03-21 14:47:21	301	36.9	3.1	26.2	656
SER	2021-03-21 14:50:21	301	36.95	3.1	19.2	660
SER	2021-03-21 14:53:21	301	36.95	3.2	31	672
SER	2021-03-21 14:56:21	301	37	3.15	32.6	668
SER	2021-03-21 14:59:21	301	37.05	3.1	20	668
SER	2021-03-21 15:02:21	301	37.1	3.1	3	708
SER	2021-03-21 15:05:21	301	37.2	3.05	16.2	696
SER	2021-03-21 15:08:21	301	37.25	3.15	10.2	688
SER	2021-03-21 15:11:21	301	37.25	3.15	33.6	656
SER	2021-03-21 15:14:21	301	37.2	3.15	29.6	668
SER	2021-03-21 15:17:21	301	37.2	3.1	2.8	712
SER	2021-03-21 15:20:21	301	37.25	3.15	4	652
SER	2021-03-21 15:26:21	301	37.4	3.1	33.2	716
SER	2021-03-21 15:29:21	301	37.4	3.15	19	668
SER	2021-03-21 15:32:21	301	37.4	3.15	14.8	668
SER	2021-03-21 15:35:22	301	37.4	3.1	26	708
SER	2021-03-21 15:38:22	301	37.45	3.1	10.4	720
SER	2021-03-21 15:41:22	301	37.45	3.1	19.2	612
SER	2021-03-21 15:47:22	301	37.2	3.15	31.4	640
SER	2021-03-21 15:50:22	301	37.15	3.1	2.4	708
SER	2021-03-21 15:56:22	301	37.3	3.1	3.6	660
SER	2021-03-21 15:59:22	301	37.35	3.15	3.6	684
SER	2021-03-21 16:02:22	301	37.4	3.1	2.4	716
SER	2021-03-21 16:08:22	301	37.45	3.15	28.4	696
SER	2021-03-21 16:14:22	301	37.49	3.1	12.8	712
SER	2021-03-21 16:17:22	301	37.49	3.2	30.4	520
SER	2021-03-21 16:20:22	301	37.1	3.15	38.8	600
SER	2021-03-21 16:23:22	301	36.9	3.15	9.8	660
SER	2021-03-21 16:26:22	301	36.9	3.15	13.4	648
SER	2021-03-21 16:29:22	301	36.9	3.1	29	656
SER	2021-03-21 16:32:22	301	36.95	3.15	20	700
SER	2021-03-21 16:35:22	301	37.05	3.1	17.4	720
SER	2021-03-21 16:38:22	301	37.2	3.1	2.4	716
SER	2021-03-21 16:41:22	301	37.25	3.15	31.6	664
SER	2021-03-21 16:44:22	301	37.15	3.15	11.4	532
SER	2021-03-21 16:47:22	301	36.95	3.1	5.8	668
SER	2021-03-21 16:50:23	301	36.95	3.05	6.2	720
SER	2021-03-21 16:53:23	301	37.05	3.1	3.2	692
SER	2021-03-21 16:59:23	301	37.25	3.1	16.6	688
SER	2021-03-21 17:02:23	301	37.3	3.15	18.6	688
SER	2021-03-21 17:05:23	301	37.25	3.15	41	656
SER	2021-03-21 17:14:23	301	37.35	3.1	19	700
SER	2021-03-21 17:17:23	301	37.4	3.15	38.4	656
SER	2021-03-21 17:20:23	301	37.4	3.1	9.2	696
SER	2021-03-21 17:23:23	301	37.35	3.15	6.4	664
SER	2021-03-21 17:26:23	301	37.3	3.1	35.6	632
SER	2021-03-21 17:29:23	301	37	3.1	17.8	624
SER	2021-03-21 17:32:23	301	36.85	3.15	34.4	624
SER	2021-03-21 17:35:23	301	36.8	3.1	16.6	580
SER	2021-03-21 17:38:23	301	36.65	3.15	24.6	540
SER	2021-03-21 17:41:23	301	36.6	3.15	12.2	608
SER	2021-03-21 17:44:23	301	36.55	3.15	20.6	572
SER	2021-03-21 17:56:23	301	37	3.1	5	712
SER	2021-03-21 17:59:23	301	37.2	3.15	6	720
SER	2021-03-21 18:02:23	301	37.25	3.1	3.6	656
SER	2021-03-21 18:05:24	301	37.2	3.15	15.8	692
SER	2021-03-21 18:17:24	301	37.25	3.15	25.4	648
SER	2021-03-21 18:20:24	301	37.25	3.15	16	700
SER	2021-03-21 18:23:24	301	37.3	3.1	9.4	696
SER	2021-03-21 18:26:24	301	37.3	3.1	34.4	652
SER	2021-03-21 18:29:24	301	37.2	3.1	38	700
SER	2021-03-21 18:32:24	301	37.25	3.1	11	676
SER	2021-03-21 18:35:24	301	37.3	3.1	7	688
SER	2021-03-21 18:38:24	301	37.35	3.15	40.2	688
SER	2021-03-21 18:41:24	301	37.35	3.15	10	704
SER	2021-03-21 18:44:24	301	37.4	3.1	7	708
SER	2021-03-21 18:47:24	301	37.49	3.1	26.6	648
SER	2021-03-21 18:50:24	301	37.4	3.1	26.6	640
SER	2021-03-21 18:53:24	301	37.3	3.15	24.6	688
SER	2021-03-21 18:56:24	301	37.35	3.2	24.4	696
SER	2021-03-21 18:59:24	301	37.4	3.15	31.4	676
SER	2021-03-21 19:17:24	301	37.49	3.1	27.8	716
SER	2021-03-21 19:26:25	301	37.4	3.15	18.6	680
SER	2021-03-21 19:29:25	301	37.4	3.1	2.6	712
SER	2021-03-21 19:32:25	301	37.35	3.1	30.6	644
SER	2021-03-21 19:35:25	301	37.3	3.1	3	720
SER	2021-03-21 19:38:25	301	37.35	3.1	3.2	712
SER	2021-03-21 19:41:25	301	37.4	3.05	3	720
SER	2021-03-21 19:44:25	301	37.49	3.1	7.8	720
SER	2021-03-21 19:47:25	301	37.54	3.15	8.2	708
SER	2021-03-21 19:50:25	301	37.59	3.15	10.2	708
SER	2021-03-21 19:53:25	301	37.59	3.1	2	696
SER	2021-03-21 19:56:25	301	37.59	3.15	22.8	684
SER	2021-03-21 19:59:25	301	37.49	3.15	11.6	632
SER	2021-03-21 20:02:25	301	37.45	3.2	3	708
SER	2021-03-21 20:05:25	301	37.49	3.15	2.6	708
SER	2021-03-21 20:08:25	301	37.49	3.15	4.2	712
SER	2021-03-21 20:11:25	301	37.59	3.05	1.6	720
SER	2021-03-21 20:14:25	301	37.59	3.15	10.4	688
SER	2021-03-21 20:53:26	301	37.69	3.95	23.2	592
SER	2021-03-21 20:59:26	301	37.05	3.1	4.2	580
SER	2021-03-21 21:02:26	301	36.9	3.1	8.8	636
SER	2021-03-21 21:05:26	301	37.05	3.1	5.2	648
SER	2021-03-21 21:08:26	301	37.1	3.1	17.2	612
SER	2021-03-21 21:11:26	301	37.1	3.1	5.4	676
SER	2021-03-21 21:14:26	301	37.2	3.15	12.2	700
SER	2021-03-21 21:17:26	301	37.3	3.05	23	712
SER	2021-03-21 21:20:26	301	37.4	3.1	23.4	656
SER	2021-03-21 21:23:26	301	37.2	3.15	37	440
SER	2021-03-21 21:26:26	301	36.8	3.15	26	628
SER	2021-03-21 21:29:26	301	36.7	3.15	7.4	660
SER	2021-03-21 21:32:26	301	36.85	3.15	40	648
SER	2021-03-21 21:35:26	301	36.95	3.1	35	688
SER	2021-03-21 21:38:26	301	37.1	3.1	3.2	708
SER	2021-03-21 21:41:26	301	37.15	3.1	20	688
SER	2021-03-21 21:47:26	301	37.15	3.1	30.8	648
SER	2021-03-21 21:50:26	301	37.2	3.1	7	644
SER	2021-03-21 21:53:27	301	37.2	3.1	9.8	652
SER	2021-03-21 21:56:27	301	37.2	3.1	21.2	584
SER	2021-03-21 21:59:27	301	37.1	3.1	19.6	688
SER	2021-03-21 22:05:27	301	37.3	3.1	7	712
SER	2021-03-21 22:08:27	301	37.3	3.15	30	624
SER	2021-03-21 22:11:27	301	37.25	3.1	31.6	608
SER	2021-03-21 22:14:27	301	36.95	3.1	15.2	664
SER	2021-03-21 22:17:27	301	36.85	3.15	34.6	608
SER	2021-03-21 22:20:27	301	36.85	3.05	11	716
SER	2021-03-21 22:23:27	301	37	3.05	21	708
SER	2021-03-21 22:26:27	301	37.1	3.1	40.2	652
SER	2021-03-21 22:29:27	301	37.1	3.1	20.4	696
SER	2021-03-21 22:38:27	301	37.2	3.15	24.4	648
SER	2021-03-21 22:41:27	301	37.1	3.1	19	668
SER	2021-03-21 22:44:27	301	37.05	3.1	3.6	668
SER	2021-03-21 22:47:27	301	37.1	3.05	16.8	656
SER	2021-03-21 22:50:27	301	37.1	3.1	7.6	640
SER	2021-03-21 22:56:27	301	37	3.15	20.8	660
SER	2021-03-21 22:59:27	301	37	3.2	2	692
SER	2021-03-21 23:02:27	301	37.1	3	2.2	704
SER	2021-03-21 23:05:27	301	37.2	3.15	4	700
SER	2021-03-21 23:08:28	301	37.25	3.15	2	700
SER	2021-03-21 23:11:28	301	37.25	3.2	32.6	548
SER	2021-03-21 23:14:28	301	37.1	3.15	11.4	716
SER	2021-03-21 23:17:28	301	37.1	3.1	2.2	732
SER	2021-03-21 23:20:28	301	37.2	3.1	13.4	684
SER	2021-03-21 23:23:28	301	37.15	3.15	22.6	660
SER	2021-03-21 23:26:28	301	37.15	3.1	16.8	684
SER	2021-03-21 23:29:28	301	37.1	3.1	27.6	684
SER	2021-03-21 23:32:28	301	37.15	3.1	5.6	692
SER	2021-03-21 23:35:28	301	37.2	3.1	3.6	708
SER	2021-03-21 23:41:28	301	37.3	3.1	6.2	712
SER	2021-03-21 23:44:28	301	37.3	3.1	4.2	728
SER	2021-03-21 23:47:28	301	37.4	3.15	3.4	712
SER	2021-03-21 23:50:28	301	37.3	3.1	30.2	688
SER	2021-03-21 23:56:28	301	37.35	3.1	41.4	680
SER	2021-03-21 23:59:28	301	37.1	3.1	34.8	440
SER	2021-03-22 00:02:28	301	36.65	3.1	16.6	656
[truncated: 3,992 more rows]

## Sheet: DEE
NAME	DATE-TIME	DEVICE NO.	TEMPERATURE (℃)	ROLL ANGLE (radian)	ACTIVITY INTENSITY	Y-AXIS ACCELERATION (mg)
[truncated: 5,019 more rows]

[truncated: 11 more sheets: TOR, POW, BLU, WHI, YUN, YOS, RAS, SHO, KUR, TEI, HAM]
